# Supplementary material for: In silico Prediction and Validations of Domains Involved in Gossypium hirsutum SnRK1 Protein Interaction With Cotton Leaf Curl Multan Betasatellite Encoded βC1
Source: Front Plant Sci. 2019 May 28;10:656. doi: 10.3389/fpls.2019.00656 (PMC6546731; doi:10.3389/fpls.2019.00656)
Supplement: Supplementary file 5 [file Table_1.xlsx]

## Sheet: Sheet1
	Supplementary Table S1
	List of primers used for Gateway cloning
	GhSnRK1α	F- CACCATGGATGGATCGGGAGGAAG
		R- GAGGACCCGAAGCTGTGCAAGG	All the primer pairs were used to apmlify host
			and viral gene for gateway cloning
	Gh-KD	F- CACCGAGGACCCGAAGCTGTGCAAGG
		R- AAACCATGGGTGCTGACGGATCTCAGG
	Gh-UBA	F- CACCGTTCCCCCACCGGATACAATG
		R- ACTTGAGACGCGGAAACGATTG
	Gh-AIS	F- CACCGGCTATCTTGGAGCTGAGTTTCAAG
		R- ATTGTTAAGCATGCCTTCATTAAG
	Gh-CTD	F- CACCAATCACTATTTTGGTGATGAATC
		R- GACCCGAAGCTGTGCAAGGAATG
	CLCuM-Βc1	F- CACCATGACAACGTGCGGAACAAACAAG
		R- AACGGTGAACTTCTTATTGAATATG
	M13	F-CCCAGTCACGACGTTGTAAAACG	Primer pair was used for sequence confirmation
		R-AGCGGATAACAATTTCACACAGG
		List of primers used for all destination vectors
	pEZY202	F- AGGGCTGGCGGTTGGGGTTATTCGC	Primer pair was used to confirm vector sequence
		R- GAGTCACTTTAAAATTTGTATACAC	and GOI in destination vectors
			for yeast two hybrdi, BiFC and Pull down assay
	pEZY45	F- CATATCGGTGGTCATCATGC
		R- GCGCGCTGATTTTTGCGGTATAAG
	GhSnRK1α	F- CACCATGGATGGATCGGGAGGAAG
		R- GAGGACCCGAAGCTGTGCAAGG
	GhSn_seq2	F- GGGATGGATGGATCGGGAGGAAG
		R- AAACCATGGGTGCTGACGGATCTCAGG
	GhSn_seq3	F- GGGGTTCCCCCACCGGATACAATG
		R- GACCCGAAGCTGTGCAAGGAATG
	CLCuM-B	F- CACCATGACAACGTGCGGAACAAACAAG
		R-AGTACAAGTATATCAAGTCTGTGAAC
	Bifc-YFPn	F- ACAAGTTTGTACAAAAAAGCTGAA
		R- ACCACTTTGTACAAGAAAGCTGAAC
	Bifc-YFPc	F- ACAAGTTTGTACAAAAAAGCTG
		R- ACCACTTTGTACAAGAAAGC
	pMAL-M13	F-CCCAGTCACGACGTTGTAAAACG
		R-AGCGGATAACAATTTCACACAGG
	pDEST_seq	F-AGCGGATAACAATTTCACACAGG
		R-AGTAAGCCGGATCCTCTAGA
	GhSnRK1α	F- CACCATGGATGGATCGGGAGGAAG
		R- GAGGACCCGAAGCTGTGCAAGG
	GhSn_seq2	F- GGGATGGATGGATCGGGAGGAAG
		R- AAACCATGGGTGCTGACGGATCTCAGG
	CLCu-βC1	F- CACCATGACAACGTGCGGAACAAACAAG
		R- AACGGTGAACTTCTTATTGAATATG
