# Supplementary material for: In silico Prediction and Validations of Domains Involved in Gossypium hirsutum SnRK1 Protein Interaction With Cotton Leaf Curl Multan Betasatellite Encoded βC1
Source: Front Plant Sci. 2019 May 28;10:656. doi: 10.3389/fpls.2019.00656 (PMC6546731; doi:10.3389/fpls.2019.00656)
Supplement: Supplementary file 6 [file Table_2.xlsx]

## Sheet: GhSnRK1
PROTEIN INTERFACE PREDICTION METHODS
			Supplementary Table S2
		Sequence based analysis				Binding site methods								Interface methods/Interaction with CLCuMB
	A.A	PSIVER	NSP-HOMPPI	Bspred	PredictProtein	PIER	PROMATE	PPISP	SPPIDER	PINUP	PrISE	PredUS	VORFFIP	PPiPP	ZDOCK	PRISM	Rosetta	PairPred
1	M																1	1
2	D				1						1
3	G										1		1
4	S											1	1
5	G											1	1
6	G										1		1	1				1
7	R										1		1	1				1
8	G										1							1
9	A										1
10	D
11	N													1
12	V													1
13	L
14	S						1						1				1
15	N	1												1			1
16	Y																1
17	K	1												1
18	L
19	G
20	K	1																1
21	T	1							1		1
22	L								1
23	G											1
24	I	1												1				1
25	G	1							1						1
26	S	1													1
27	F	1													1
28	G
29	K	1							1
30	V							1
31	K	1
32	I
33	A	1
34	E	1
35	H	1					1
36	S	1					1
37	S	1
38	T	1
39	G	1
40	Y						1				1		1					1
41	K	1
42	V						1
43	A
44	I
45	K	1
46	I
47	L																1
48	N	1									1
49	R	1															1
50	R												1		1	1
51	K	1															1
52	I															1	1
53	K															1		1
54	N												1		1
55	M				1									1		1
56	E											1		1	1
57	M														1		1
58	E																1
59	E																1
60	K	1	1									1						1
61	V																1
62	R																1
63	R	1										1
64	E	1														1
65	I								1							1	1
66	K	1												1			1
67	I															1
68	L															1
69	R												1				1
70	L																1
71	F															1
72	M	1												1
73	H	1
74	P	1
75	H	1
76	I
77	I
78	R	1											1
79	L																1
80	Y						1				1						1
81	E												1			1	1
82	V								1								1
83	I										1					1	1
84	E	1												1			1
85	T	1														1	1
86	A	1															1	1
87	T																1
88	D	1												1
89	I																1
90	F													1		1
91	V
92	V
93	M
94	E
95	Y											1
96	V
97	K	1										1
98	S	1												1
99	G								1
100	E											1
101	L															1
102	F								1			1
103	D								1			1		1
104	Y													1
105	I															1
106	V										1	1				1
107	E															1
108	K											1
109	G			1
110	R											1		1
111	L
112	Q
113	E
114	D
115	E
116	A
117	R												1
118	N	1												1
119	F
120	F
121	Q	1
122	Q	1																1
123	I
124	I
125	S	1												1
126	G	1
127	V
128	E	1
129	Y	1												1
130	C
131	H
132	R	1												1
133	N	1			1			1	1
134	M	1											1	1
135	V				1
136	V
137	H	1
138	R	1	1											1
139	D	1	1									1			1
140	L	1
141	K	1										1			1
142	P	1
143	E	1										1
144	N	1													1
145	L
146	L
147	L
148	D	1
149	S	1										1
150	K	1												1
151	C	1									1			1
152	N	1												1
153	V
154	K	1
155	I
156	A
157	D	1
158	F	1												1
159	G		1												1			1
160	L		1												1			1
161	S	1	1
162	N	1												1
163	I												1
164	M
165	R												1	1				1
166	D												1	1	1			1
167	G
168	H											1	1	1
169	F										1	1
170	L			1		1		1	1		1
171	K	1										1			1
172	T	1										1
173	S	1												1	1
174	C											1			1
175	G	1													1
176	S		1									1			1
177	P	1										1			1
178	N	1										1		1
179	Y	1												1
180	A	1
181	A	1
182	P	1
183	E	1
184	V		1												1
185	I		1									1			1
186	S	1	1											1
187	G	1	1									1
188	K	1										1						1
189	L	1									1	1						1
190	Y	1												1
191	A	1
192	G	1
193	P	1
194	E	1
195	V
196	D	1
197	V
198	W
199	S	1
200	C
201	G
202	V
203	I
204	L
205	Y
206	A
207	L
208	L
209	C
210	G	1
211	T	1									1			1
212	L								1		1	1
213	P	1
214	F	1				1		1		1
215	D	1		1
216	D	1	1	1								1
217	E		1									1			1			1
218	N	1	1											1	1
219	I		1								1	1			1
220	P											1	1		1
221	N	1	1									1
222	L
223	F		1									1			1
224	K											1
225	K	1
226	I
227	K		1									1		1
228	G	1		1										1
229	G	1
230	I												1	1				1
231	Y													1
232	T	1											1	1
233	L
234	P					1		1	1
235	S	1											1	1
236	H	1												1
237	L
238	S														1
239	P												1		1
240	G	1													1
241	A														1
242	R
243	D	1											1		1
244	L
245	I
246	P
247	R	1												1	1
248	M
249	L
250	V	1		1
251	V
252	D	1
253	P	1
254	M	1									1		1
255	K	1											1
256	R	1
257	M
258	T	1
259	I
260	P			1
261	E	1
262	I
263	R				1										1
264	Q													1	1
265	H														1
266	P										1		1		1
267	W														1
268	F
269	Q	1					1						1		1
270	A										1		1		1
271	H										1		1	1	1
272	L
273	P												1
274	R				1								1	1
275	Y				1						1			1
276	L
277	A
278	V
279	P	1									1
280	P
281	P												1
282	D				1								1
283	T												1	1
284	M										1		1
285	Q
286	Q
287	A										1		1
288	R												1
289	K
290	I
291	D
292	E					1
293	E
294	I
295	L																1
296	Q												1
297	E										1
298	V										1						1
299	V					1		1	1		1		1				1
300	R					1							1	1			1
301	M	1							1
302	G							1	1		1		1				1
303	F	1		1		1											1
304	E												1				1
305	R
306	N								1				1				1
307	H												1		1		1
308	L	1				1	1		1
309	V
310	E					1		1									1
311	S
312	L
313	R												1
314	N
315	R	1											1
316	I										1		1
317	Q												1
318	N					1		1					1
319	E	1
320	G
321	T												1
322	V								1				1
323	A
324	Y					1							1
325	Y	1									1		1
326	L						1		1		1		1
327	L					1	1
328	L						1		1				1
329	D	1									1		1
330	N	1											1		1
331	R	1											1
332	F						1				1		1
333	R	1					1		1				1		1			1
334	V						1				1		1		1			1
335	S										1		1		1
336	S						1				1		1		1
337	G	1					1						1		1
338	Y			1			1				1		1		1			1
339	L	1		1							1		1		1
340	G					1							1		1
341	A		1										1		1
342	E	1											1		1			1
343	F					1				1	1		1		1			1
344	Q												1		1
345	E					1						1	1		1
346	T												1		1
347	M												1		1			1
348	E					1							1		1
349	S					1				1			1		1
350	G					1									1
351	F										1		1		1			1
352	N			1	1					1	1	1	1					1
353	R				1	1				1	1	1	1		1			1
354	I				1					1	1		1					1
355	H									1			1		1
356	P										1		1		1
357	S				1								1		1
358	E				1					1			1
359	P				1								1					1
360	T										1		1
361	S												1		1
362	P										1		1		1			1
363	A										1		1
364	V										1		1		1			1
365	G									1			1		1
366	H									1	1		1		1			1
367	R									1	1		1		1			1
368	L								1	1	1		1		1			1
369	L								1	1	1		1		1			1
370	G									1			1		1
371	F					1				1	1		1		1			1
372	A												1
373	D									1	1		1					1
374	Y				1					1			1		1			1
375	Q					1				1			1		1			1
376	A										1		1
377	M									1	1		1					1
378	G									1	1		1
379	L									1	1		1		1
380	R									1	1		1					1
381	G									1	1		1
382	L								1	1	1		1					1
383	E								1	1		1	1		1
384	R				1				1	1			1		1			1
385	K								1				1		1			1
386	W								1				1		1			1
387	A				1	1	1	1					1		1
388	L					1					1	1	1		1
389	G					1							1		1
390	L
391	Q	1											1
392	S				1
393	R	1			1								1
394	A	1
395	H	1											1
396	P
397	R				1						1
398	E	1											1
399	I
400	M
401	T
402	E	1
403	V
404	L
405	K
406	A
407	L
408	Q
409	E
410	L
411	N												1
412	V
413	C										1
414	W												1
415	K										1		1				1
416	K	1
417	I										1	1
418	G											1
419	H	1											1
420	Y											1
421	N	1										1
422	M
423	K	1										1						1
424	C
425	R												1				1
426	W						1
427	L	1
428	P
429	S												1
430	I										1		1					1
431	P												1		1
432	G
433	L
434	N												1		1
435	E
436	G												1		1
437	M												1		1
438	L
439	N			1									1
440	N												1		1			1
441	N										1		1					1
442	H												1
443	Y												1
444	F			1							1		1
445	G			1							1
446	D												1				1	1
447	E				1												1	1
448	S				1												1	1
449	T						1				1		1				1
450	I										1		1				1
451	V										1		1				1
452	E												1				1
453	N				1
454	D				1												1
455	G
456	V
457	T				1
458	K				1								1
459	L										1
460	P												1
461	N														1
462	V
463	V
464	K																1
465	F
466	E	1										1
467	V
468	Q											1
469	L											1
470	Y											1
471	K			1								1
472	T										1	1
473	R				1							1	1
474	E				1							1
475	E			1	1								1
476	K			1								1	1
477	Y											1
478	L											1
479	L
480	D														1
481	L														1
482	Q					1					1				1
483	R	1				1							1		1
484	V
485	Q												1
486	G
487	P														1
488	Q												1		1
489	F										1							1
490	L														1
491	F						1				1		1		1
492	L								1				1					1
493	D					1		1							1
494	L
495	C					1		1					1		1
496	A					1			1		1		1
497	A										1				1
498	F
499	L							1			1		1
500	A							1			1		1
501	Q
502	L
503	R							1					1
504	V												1
505	L						1						1

## Sheet: SiSnRK1
PROTEIN INTERFACE PREDICTION METHODS
		Sequence based analysis				Binding site methods								Interface methods/Interaction with TYLCCNB
	A.A	PSIVER	NSP-HOMPPI	Bspred	PredictProtein	PIER	PROMATE	PPISP	SPPIDER	PINUP	PrISE	PredUS	VORFFIP	PPiPP	ZDOCK	PRISM	Rosetta	Pairpred
1	M										1		1
2	D												1
3	G												1
4	T												1
5	A											1	1
6	V			1							1		1
7	Q												1
8	G				1							1	1
9	T											1	1	1
10	S										1		1	1
11	S												1	1
12	V											1	1
13	D
14	S													1
15	F
16	L
17	R												1	1			1
18	N	1												1
19	Y
20	K	1												1
21	L
22	G
23	K													1
24	T	1					1		1
25	L								1
26	G	1							1				1
27	I											1		1	1
28	G	1							1						1
29	S											1			1
30	F	1									1				1
31	G
32	K												1		1
33	V								1
34	K	1
35	I
36	A
37	E	1		1
38	H	1
39	T	1
40	L										1
41	T											1	1
42	G	1
43	H											1
44	K	1										1
45	V
46	A
47	V
48	K	1
49	I
50	L
51	N	1											1
52	R	1											1				1
53	R										1		1
54	K												1		1
55	I
56	R												1	1	1
57	N														1
58	M													1	1
59	D														1
60	M														1
61	E
62	E
63	K											1
64	V
65	R																1
66	R
67	E	1
68	I
69	K								1				1	1
70	I
71	L
72	R	1									1						1
73	L								1				1				1
74	F
75	M	1											1	1
76	H
77	P	1
78	H	1
79	I
80	I
81	R	1											1
82	L												1				1
83	Y								1								1
84	E												1				1
85	V				1												1
86	I								1
87	E												1	1			1
88	T										1
89	P												1
90	S												1					1
91	D	1												1				1
92	I																	1
93	Y													1
94	V
95	V
96	M
97	E	1
98	Y
99	V
100	K	1										1
101	S						1							1
102	G
103	E	1										1
104	L
105	F											1
106	D	1							1					1
107	Y						1							1
108	I
109	V											1
110	E	1
111	K											1	1
112	G											1
113	R											1		1
114	L
115	Q
116	E
117	D
118	E
119	A																	1
120	R
121	N	1
122	F
123	F
124	Q	1
125	Q	1
126	I
127	I
128	S	1												1
129	G	1
130	V
131	E	1
132	Y	1				1								1
133	C
134	H
135	R					1							1	1
136	N	1					1						1
137	M	1											1	1
138	V	1
139	V
140	H	1
141	R	1												1	1
142	D											1			1
143	L	1
144	K	1
145	P	1
146	E	1
147	N	1													1
148	L
149	L
150	L																	1
151	D	1
152	S											1
153	K	1												1
154	W						1					1		1
155	N	1
156	V
157	K	1
158	I
159	A
160	D	1
161	F	1
162	G	1													1
163	L											1			1
164	S	1
165	N					1								1
166	I	1									1		1
167	M												1
168	R	1												1
169	D												1	1	1
170	G		1												1
171	H	1											1	1
172	F	1	1	1							1		1
173	L		1
174	K	1	1												1
175	T						1	1
176	S	1													1
177	C		1												1
178	G	1										1			1
179	S		1												1
180	P											1			1
181	N											1		1
182	Y	1												1
183	A														1
184	A	1
185	P	1
186	E	1
187	V														1
188	I														1
189	S											1			1
190	G	1										1			1
191	K		1												1
192	L	1										1	1
193	Y	1												1
194	A		1			1							1
195	G	1
196	P	1				1
197	E	1				1
198	V
199	D	1
200	V
201	W
202	S	1
203	C
204	G
205	V
206	I
207	L
208	Y
209	A		1
210	L
211	L
212	C
213	G	1
214	T	1							1				1	1
215	L											1
216	P	1
217	F											1
218	D	1										1
219	D	1
220	E	1	1										1		1
221	N	1												1	1
222	I											1	1		1
223	P												1		1
224	N	1										1
225	L
226	F										1		1		1
227	K											1	1
228	K	1											1
229	I
230	K											1		1
231	G												1
232	G	1
233	I										1		1	1		1
234	Y								1				1	1		1
235	T												1	1		1
236	L								1				1			1
237	P								1			1				1
238	S												1	1		1
239	H												1	1		1
240	L															1
241	S															1
242	A												1			1
243	G	1														1
244	A															1
245	R												1			1
246	D	1											1			1
247	L
248	I
249	P															1
250	R	1												1		1
251	M
252	L
253	I	1											1
254	V
255	D	1											1
256	P	1											1
257	M										1		1
258	K	1											1
259	R	1
260	M
261	T	1
262	I
263	P
264	E	1											1
265	I
266	R
267	L												1	1
268	H
269	P												1
270	W	1	1					1
271	F	1		1		1						1
272	Q												1
273	A			1
274	H												1	1
275	L		1				1
276	P
277	R												1	1
278	Y										1			1
279	L
280	A
281	V
282	P	1		1
283	P
284	P
285	D
286	T													1
287	T
288	Q
289	Q					1
290	A
291	K
292	K
293	I					1
294	D					1							1
295	E												1		1
296	E
297	I					1		1					1
298	L								1								1
299	Q														1
300	E										1				1
301	V							1	1		1		1				1
302	V							1
303	K							1					1				1
304	M							1					1				1
305	G										1		1				1
306	F												1				1
307	D											1	1				1
308	R										1	1	1				1
309	N											1	1
310	N											1	1
311	L				1
312	T											1	1
313	E												1
314	S
315	L
316	R												1
317	N												1
318	R	1											1
319	V												1
320	Q												1
321	N				1								1
322	E	1
323	G
324	T												1
325	V				1				1		1
326	A								1
327	Y		1
328	Y	1			1						1		1
329	L										1		1
330	L														1
331	L
332	D	1		1
333	N	1									1		1		1
334	R	1
335	H				1
336	R												1		1			1
337	V										1		1		1			1
338	S				1								1		1			1
339	T										1		1					1
340	G												1		1			1
341	Y										1		1		1
342	L										1		1		1
343	G												1		1
344	A										1		1		1			1
345	E	1				1							1		1			1
346	F										1		1					1
347	Q					1							1		1
348	E												1
349	S				1	1	1			1			1		1
350	M					1	1			1	1	1	1
351	E				1					1			1
352	Y										1		1
353	G					1	1			1			1
354	Y				1		1			1	1		1					1
355	N						1			1			1					1
356	R						1			1			1					1
357	I				1					1	1		1					1
358	N												1					1
359	S									1			1
360	N									1			1		1
361	E									1			1
362	T												1					1
363	A												1					1
364	A																	1
365	S												1
366	P												1					1
367	V														1
368	G			1											1
369	Q												1		1
370	R	1								1			1		1
371	F									1			1		1
372	P									1			1		1
373	G				1					1	1		1
374	I									1			1
375	M									1	1		1		1
376	D				1					1			1		1
377	Y										1		1
378	Q									1			1
379	Q									1			1
380	A									1			1
381	G												1
382	A												1
383	R									1	1		1
384	Q									1			1
385	F									1	1		1
386	P									1			1
387	I									1	1		1
388	E								1	1			1		1
389	R								1		1		1		1
390	K		1										1		1
391	W		1			1			1		1		1		1
392	A		1						1		1		1		1
393	L		1			1					1		1		1
394	G		1										1		1
395	L							1					1
396	Q	1	1										1
397	S												1
398	R	1											1
399	A												1
400	H	1									1		1
401	P												1
402	R										1		1
403	E												1
404	I
405	M
406	T
407	E												1
408	V
409	L
410	K
411	A
412	L
413	Q			1
414	E			1
415	L
416	N
417	V						1
418	C	1					1						1
419	W										1		1
420	K												1
421	K	1
422	I											1
423	G											1
424	Q	1	1										1
425	Y		1										1
426	N	1										1
427	M
428	K	1										1
429	C
430	R	1					1						1
431	W						1
432	V
433	P
434	S												1
435	L												1
436	P
437	G																1
438	H																1
439	H																1
440	E																1	1
441	G
442	M												1				1
443	G																1
444	V																1
445	N
446	S			1	1								1				1
447	M												1				1
448	H										1		1				1
449	G																1
450	N												1				1
451	Q												1				1
452	F																1
453	F						1				1		1
454	G																1
455	D						1						1				1
456	D						1						1				1
457	S										1		1		1		1
458	S
459	I										1		1		1		1
460	I																1
461	E												1		1		1
462	N												1		1
463	D														1		1
464	G														1
465	A														1		1	1
466	T												1		1			1
467	K												1		1		1
468	L												1
469	T																1
470	N														1
471	V
472	V
473	K
474	F
475	E	1
476	V
477	Q	1										1
478	L											1
479	Y
480	K											1
481	T										1	1	1
482	R											1	1
483	E												1
484	E												1
485	K												1
486	Y											1
487	L											1
488	L
489	D					1						1
490	L					1									1
491	Q					1									1			1
492	R					1							1		1
493	L
494	Q
495	G														1
496	P														1
497	Q												1		1
498	F										1		1		1
499	L														1
500	F										1		1		1
501	L								1		1		1		1
502	D			1											1
503	L
504	C								1				1
505	A								1		1		1		1
506	A			1					1		1		1
507	F
508	L								1				1
509	A								1				1
510	Q	1											1
511	L
512	R								1		1		1
513	V								1		1		1
514	L								1		1		1
