# Supplementary material for: In silico Prediction and Validations of Domains Involved in Gossypium hirsutum SnRK1 Protein Interaction With Cotton Leaf Curl Multan Betasatellite Encoded βC1
Source: Front Plant Sci. 2019 May 28;10:656. doi: 10.3389/fpls.2019.00656 (PMC6546731; doi:10.3389/fpls.2019.00656)
Supplement: Supplementary file 7 [file Table_3.xlsx]

## Sheet: CLCuMB
				Supplementary Table S3
			CLCuMB-βC1
		Sequence based analysis				Binding site methods								Interface methods/Interaction with GhSnRK1
	A.A	PSIVER	NSP-HOMPPI	Bspred	PredictProtein	PIER	PROMATE	PPISP	SPPIDER	PINUP	PriSE	PredUS	VORFFIP	PPiPP	ZDOCK	PRISM	PairPred	Rosetta	Cumulative score
1	M				1	1				1			1						4
2	T	1	1						1	1						1			5
3	T	1								1									2
4	S	1		1						1									3
5	G	1		1						1		1							4
6	T	1		1										1					3
7	N																1		1
8	K			1													1		2
9	E				1														1
10	G																		0
11	V																		0
12	R									1									1
13	F																		0
14	I																		0
15	V																		0
16	D	1																	1
17	V																		0
18	R	1				1				1	1		1						5
19	I																		0
20	M		1			1				1			1	1					5
21	E					1							1						2
22	N											1	1						2
23	M					1				1			1	1				1	5
24	K											1		1		1	1	1	5
25	I																		0
26	F					1				1			1	1		1			5
27	I																		0
28	H	1				1				1		1	1	1					6
29	M																		0
30	R	1				1				1				1		1			5
31	I																		0
32	L	1														1			2
33	S	1																	1
34	T	1																	1
35	K	1																	1
36	S	1																	1
37	P	1								1									2
38	S	1								1						1			3
39	L									1	1		1			1			4
40	I									1	1		1			1			4
41	K	1				1				1			1	1		1			6
42	Y	1					1			1				1				1	5
43	E	1				1	1			1			1						5
44	G						1		1	1				1					4
45	I					1	1		1	1	1	1	1	1		1		1	10
46	V						1									1		1	3
47	Q	1								1	1		1	1		1		1	7
48	Y													1					1
49	T	1								1			1	1				1	5
50	Y				1		1							1	1		1		5
51	E				1								1		1		1	1	5
52	D	1	1		1								1				1	1	6
53	I														1		1	1	3
54	H		1						1	1	1		1		1			1	7
55	V								1	1					1			1	4
56	P	1					1		1	1			1		1		1	1	8
57	F																	1	1
58	D	1					1		1	1			1				1	1	7
59	F							1											1
60	N	1	1				1		1		1	1	1	1			1	1	10
61	G	1					1	1					1		1		1	1	7
62	F		1			1		1	1		1	1	1		1		1	1	10
63	E	1				1			1				1		1		1	1	7
64	G					1							1		1		1	1	5
65	S	1				1						1	1	1	1		1	1	8
66	I		1												1				2
67	I					1		1						1	1			1	5
68	A		1			1	1	1				1	1		1			1	8
69	N				1	1	1	1					1	1	1		1		8
70	F														1				1
71	L					1	1	1			1	1	1		1			1	8
72	F					1	1	1			1		1		1				6
73	A		1											1	1				3
74	Y													1					1
75	N	1	1	1		1	1						1	1	1				8
76	G	1				1	1	1							1				5
77	A					1	1	1											3
78	K	1											1		1		1		4
79	I																		0
80	E			1															1
81	E	1															1		2
82	I																		0
83	E																		0
84	I					1							1						2
85	E	1																	1
86	D	1																	1
87	I																		0
88	V																		0
89	H	1									1						1		3
90	R	1												1					2
91	L																		0
92	D																		0
93	I		1																1
94	L																		0
95	V																		0
96	L																1		1
97	E	1						1											2
98	N	1						1											2
99	P																		0
100	E	1				1		1					1		1				5
101	I					1		1	1		1		1		1				6
102	L														1				1
103	G	1				1			1						1				4
104	M		1			1	1	1	1		1	1	1	1	1				10
105	D	1					1	1	1				1	1	1		1		8
106	V		1					1	1		1	1	1						6
107	N						1	1	1				1	1	1				6
108	E		1					1				1							3
109	P	1									1				1				3
110	Y													1	1				2
111	V														1				1
112	F							1											1
113	N				1														1
114	K				1														1
115	K	1																	1
116	F																		0
117	T																		0
118	V		1		1					1									3

## Sheet: TYLCCNB
			TYLCCNB-βc1
		Sequence based analysis				Binding site methods								Interface methods/Interaction with SiSnRK1
	A.A	PSIVER	NSP-HOMPPI	Bspred	PredictProtein	PIER	PROMATE	PPISP	SPPIDER	PINUP	PriSE	PredUS	VORFFIP	PPiPP	ZDOCK	PRISM	PairPred	Rosetta
1	M				1	1				1			1
2	T	1	1						1							1
3	I									1								1
4	K	1		1						1
5	Y	1				1						1
6	N			1										1
7	N																1
8	M			1						1							1
9	K				1
10	G		1
11	L
12	E									1
13	F								1
14	I
15	I
16	D	1
17	V
18	K	1								1	1		1
19	L																	1
20	Q		1			1			1	1				1
21	E
22	D											1	1
23	T					1								1				1
24	S											1	1	1		1	1	1
25	I
26	L					1				1			1	1		1
27	V					1
28	R	1				1						1	1	1
29	I
30	E	1				1				1				1		1
31	L
32	A															1
33	S	1
34	T	1
35	K
36	S	1
37	P									1
38	A	1														1
39	L									1	1		1			1
40	A									1	1		1			1
41	K	1				1				1			1	1		1
42	K	1					1							1				1
43	K	1				1	1			1			1
44	F						1		1	1				1
45	M			1		1	1		1			1	1	1		1		1
46	I						1									1		1
47	P	1								1	1		1	1		1		1
48	Y													1	1
49	R	1								1			1	1				1
50	H				1		1								1		1
51	H				1								1				1	1
52	G	1	1		1								1		1		1	1
53	I														1		1	1
54	I		1						1	1	1		1		1			1
55	P								1	1					1			1
56	P	1					1		1	1			1		1		1	1
57	F																	1
58	D	1					1		1	1			1				1	1
59	F							1
60	N	1	1				1		1		1	1	1	1			1	1
61	I	1					1	1					1		1		1	1
62	L		1			1		1	1		1	1	1		1		1	1
63	E	1				1			1				1		1		1	1
64	E					1							1		1		1	1
65	G	1				1						1	1	1	1		1	1
66	I		1												1
67	K					1		1						1	1			1
68	N		1			1	1	1				1	1		1			1
69	C				1	1	1	1					1	1	1		1
70	L														1
71	K					1	1	1			1	1	1		1			1
72	I					1	1	1			1		1		1
73	M		1											1	1
74	Y													1	1
75	K	1	1	1		1	1						1	1	1
76	E	1				1	1	1							1
77	S					1	1	1							1
78	T	1											1		1		1
79	I
80	G
81	E	1															1
82	F
83	R
84	Q					1							1
85	E	1
86	D	1
87	M
88	V
89	Q	1									1						1
90	V	1												1
91	I
92	D
93	I
94	I
95	M
96	M														1		1
97	E	1						1
98	E	1						1
99	A														1
100	P	1				1		1					1		1
101	V					1		1	1		1		1		1
102	E														1
103	D	1				1			1						1
104	I		1				1	1	1	1	1	1	1		1		1
105	D	1					1	1	1				1	1	1		1
106	V							1	1		1	1	1
107	G							1	1				1	1	1
108	D		1									1
109	E	1						1			1				1
110	Y													1	1
111	D														1
112	V							1
113	F				1
114	T				1
115	N	1
116	S
117	D
118	V				1
