# Supplementary material for: In silico Prediction and Validations of Domains Involved in Gossypium hirsutum SnRK1 Protein Interaction With Cotton Leaf Curl Multan Betasatellite Encoded βC1
Source: Front Plant Sci. 2019 May 28;10:656. doi: 10.3389/fpls.2019.00656 (PMC6546731; doi:10.3389/fpls.2019.00656)
Supplement: Supplementary file 8 [file Table_4.xlsx]

## Sheet: GhSnRK1
						Supplementary Table S4
SnRK1 protein from G. hirsutum
1	2	3				4	5					6	7	8						9			10	11	12	13	14	15	16	17	18	19	20	21	22	23	24	25	26	27	28	29	30
M	D	G	-	-	-	S	G	-	-	-	-	G	R	G	-	-	-	-	-	A	-	-	D	N	V	L	S	N	Y	K	L	G	K	T	L	G	I	G	S	F	G	K	V	-	-	-	-	-	-
M	D	-	R	A	N	R	G	-	-	-	-	V	G	S	-	-	-	-	-	M	-	-	D	T	L	L	H	N	Y	K	L	G	K	T	L	G	H	G	S	F	G	K	V	-	-	-	-	-	-
-	-	-	-	-	-	-	-	-	-	S	A	N	C	Q	-	-	-	-	-	P	-	-	I	V	K	I	G	H	Y	T	L	G	T	T	L	G	V	G	T	F	G	K	V	-	-	-	-	-	-
-	-	-	-	-	-	-	-	-	-	-	A	A	G	K	-	-	-	-	-	H	-	-	N	V	K	I	G	N	Y	A	L	C	E	T	L	G	S	G	T	F	G	K	V	-	-	-	-	-	-
M	S	G	G	-	-	-	-	-	-	-	-	I	E	K	-	-	-	-	-	S	-	-	P	L	Q	I	G	N	Y	R	L	D	K	T	V	G	I	G	S	F	G	K	V	-	-	-	-	-	-
-	-	-	-	-	-	-	-	-	-	K	P	G	A	Q	-	-	-	-	-	P	-	-	P	V	K	I	G	H	Y	I	L	G	Q	T	L	G	V	G	T	F	G	K	V	-	-	-	-	-	-
-	-	-	-	-	-	-	-	-	-	-	-	-	-	-	-	-	-	-	-	-	-	-	-	M	K	I	G	H	Y	Q	I	G	N	T	L	G	S	G	T	F	G	K	V	-	-	-	-	-	-
-	-	-	-	-	-	-	-	-	-	-	-	-	-	-	-	-	-	-	-	-	-	-	-	-	-	-	-	N	Y	R	V	G	K	T	L	G	I	G	A	F	G	K	V	-	-	-	-	-	-
M	N	G	S	S	S	Q	I	-	-	-	-	S	S	K	-	-	-	-	-	R	-	-	K	S	V	L	P	T	Y	K	I	G	K	T	L	G	Q	G	S	F	A	K	V	-	-	-	-	-	-
-	-	-	-	-	-	-	-	-	S	S	Q	S	I	Q	-	-	-	-	-	P	-	-	I	V	K	I	G	H	Y	I	L	G	Q	T	L	G	V	G	T	F	G	K	V	-	-	-	-	-	-
-	-	-	-	-	G	S	S	-	-	-	-	S	N	Q	-	-	-	-	-	G	-	-	D	F	F	L	S	N	Y	R	L	G	K	T	L	G	I	G	S	F	G	K	V	-	-	-	-	-	-
Q	-	-	-	-	-	-	-	-	-	-	-	-	-	-	-	-	-	-	-	P	-	-	P	V	Q	I	G	Q	Y	V	L	G	K	N	L	G	I	G	A	F	G	K	V	-	-	-	-	-	-
M	D	V	P	S	D	R	F	-	-	-	-	G	R	G	-	-	-	-	-	L	-	-	E	S	V	L	P	N	Y	K	F	G	K	T	L	G	I	G	S	F	G	K	V	-	-	-	-	-	-
M	D	G	S	I	A	K	R	-	-	-	-	T	K	S	-	-	-	-	-	S	-	-	R	V	V	L	P	N	Y	K	I	G	K	T	L	G	I	G	A	F	G	K	V	-	-	-	-	-	-
M	E	-	-	-	-	-	G	-	-	-	-	A	G	R	-	-	-	-	-	D	-	-	A	N	P	L	S	G	Y	R	I	G	K	T	L	G	I	G	S	F	G	K	V	-	-	-	-	-	-
-	-	-	-	-	-	-	-	-	-	-	-	-	-	-	-	-	-	-	-	-	-	-	K	I	K	I	G	H	Y	I	L	G	N	T	L	G	V	G	T	F	G	K	V	-	-	-	-	-	-
M	D	-	G	P	G	G	K	-	-	-	-	G	G	T	-	-	-	-	-	T	-	-	D	L	F	L	S	N	Y	K	L	G	K	T	L	G	I	G	S	F	G	K	V	-	-	-	-	-	-
-	-	-	-	-	-	-	-	-	-	-	-	S	S	D	-	-	-	-	-	I	-	-	P	V	K	L	G	H	Y	R	L	G	E	T	L	G	T	G	S	F	G	K	V	-	-	-	-	-	-
-	-	-	-	-	-	-	-	-	-	-	-	-	-	K	-	-	-	-	-	P	-	-	Q	I	R	I	G	N	Y	I	L	G	E	T	L	G	T	G	T	F	G	K	V	-	-	-	-	-	-
-	-	-	-	-	-	-	-	-	-	-	-	S	Q	Q	-	-	-	-	-	Q	-	-	K	L	C	I	G	Q	Y	H	I	I	K	T	I	G	T	G	S	F	G	K	V	-	-	-	-	-	-
-	-	-	-	-	-	-	-	-	G	G	T	T	A	Q	-	-	-	-	-	P	-	-	L	V	K	I	G	H	Y	I	L	G	A	T	L	G	T	G	S	F	G	K	V	-	-	-	-	-	-
-	-	-	-	-	-	-	-	-	-	-	R	E	A	K	-	-	-	-	-	P	-	-	Q	I	K	I	G	H	Y	I	L	H	Q	T	L	G	V	G	T	F	G	K	V	-	-	-	-	-	-
-	-	-	-	-	G	F	S	-	-	-	-	S	Q	S	-	-	-	-	-	A	-	-	E	F	F	L	S	N	Y	R	L	G	K	T	L	G	I	G	S	F	G	K	V	-	-	-	-	-	-
-	-	-	-	E	-	-	-	K	-	-	Q	K	H	E	-	-	-	-	-	G	-	-	R	V	K	I	G	H	Y	I	L	G	D	T	L	G	V	G	T	F	G	K	V	-	-	-	-	-	-
-	-	-	-	-	-	-	-	-	-	-	R	E	A	K	-	-	-	-	-	P	-	-	Q	I	K	I	G	H	Y	I	L	K	D	T	L	G	V	G	T	F	G	K	V	-	-	-	-	-	-
M	D	G	S	T	V	Q	G	-	-	-	-	T	S	S	-	-	-	-	-	M	-	-	D	S	F	L	R	K	Y	K	L	G	K	T	L	G	I	G	L	F	G	K	V	-	-	-	-	-	-
M	E	G	N	A	-	-	R	-	-	-	-	G	G	G	-	-	-	-	-	H	-	-	S	E	A	L	K	N	Y	N	L	G	R	T	L	G	I	G	S	F	G	K	V	-	-	-	-	-	-
-	-	-	-	-	-	-	-	-	-	-	-	-	-	-	-	-	-	-	-	S	-	-	Q	V	K	I	G	Q	Y	V	L	K	E	T	L	G	C	G	T	F	G	K	V	-	-	-	-	-	-
-	-	-	-	-	-	-	-	-	-	-	-	-	-	-	-	-	-	-	-	-	-	-	-	-	-	-	-	-	-	-	-	-	-	-	-	-	-	-	-	-	-	-	-	-	-	-	-	-	-
-	-	-	-	-	-	-	-	-	-	A	S	G	N	Q	-	-	-	-	-	P	-	-	I	V	K	I	G	H	Y	T	L	G	A	T	L	G	V	G	T	F	G	K	V	-	-	-	-	-	-
M	D	-	G	P	S	K	G	-	-	-	-	G	T	G	-	-	-	-	-	A	-	-	D	V	I	L	L	N	Y	K	L	G	K	T	L	G	I	G	S	F	G	K	V	-	-	-	-	-	-
-	-	-	-	-	-	-	-	-	-	-	-	-	R	T	-	-	-	-	-	V	-	-	D	V	F	L	R	N	Y	K	L	G	R	T	L	G	I	G	A	T	G	K	V	-	-	-	-	-	-
M	E	G	S	S	S	S	R	-	-	-	-	G	R	G	V	A	V	A	V	D	-	-	H	Y	V	L	R	N	Y	K	L	E	K	T	L	G	F	G	A	F	A	T	V	-	-	-	-	-	-
-	-	-	-	-	-	-	-	-	-	-	-	S	A	S	-	-	-	-	-	A	-	-	E	F	Y	L	P	N	Y	R	L	G	K	T	L	G	I	G	S	F	G	K	V	-	-	-	-	-	-
M	D	G	S	I	G	K	G	-	-	-	-	G	S	N	-	-	-	-	-	A	-	-	D	H	F	L	S	N	Y	K	L	G	K	T	L	G	I	G	S	F	G	K	V	-	-	-	-	-	-
-	-	-	-	-	-	-	-	-	-	-	-	-	-	K	-	-	-	-	-	P	-	-	Q	I	K	I	G	H	Y	L	L	K	E	T	L	G	V	G	T	F	G	K	V	-	-	-	-	-	-
M	E	-	-	-	-	S	S	-	-	-	-	R	S	G	-	-	-	-	-	M	-	-	E	S	I	L	P	N	Y	K	M	G	R	T	L	G	I	G	S	F	G	R	V	-	-	-	-	-	-
-	-	-	-	-	-	-	-	-	S	G	G	Q	A	Q	-	-	-	-	-	P	-	-	I	V	K	I	G	H	Y	M	L	G	A	T	L	G	V	G	T	F	G	K	V	-	-	-	-	-	-
M	D	-	G	P	I	Q	E	-	-	-	-	G	S	S	-	-	-	-	-	V	-	-	D	S	F	L	R	N	Y	K	L	G	K	T	L	G	I	G	S	F	G	K	V	-	-	-	-	-	-
M	D	G	P	S	D	R	G	-	-	-	-	G	S	H	-	-	-	-	-	R	-	-	N	M	Y	L	R	N	Y	K	L	G	K	R	L	G	I	G	S	F	G	K	V	-	-	-	-	-	-
M	D	G	N	T	-	-	R	-	-	-	-	G	G	G	-	-	-	-	-	H	-	-	S	E	A	L	K	S	Y	N	L	G	K	T	L	G	A	G	T	F	G	K	V	-	-	-	-	-	-
M	D	G	S	S	H	R	G	-	-	-	-	G	S	S	-	-	-	-	-	A	-	-	D	V	F	L	P	N	Y	K	L	G	K	T	L	G	I	G	S	F	G	K	V	-	-	-	-	-	-
M	D	G	K	-	-	-	-	-	-	-	-	-	-	-	-	-	-	-	-	-	-	-	A	N	D	F	L	N	Y	K	M	G	K	T	L	G	I	G	S	F	G	K	V	-	-	-	-	-	-
-	-	-	-	-	-	-	-	-	-	A	T	G	G	Q	-	-	-	-	-	P	-	-	L	V	K	I	G	H	Y	I	L	G	E	T	L	G	V	G	T	F	G	K	V	-	-	-	-	-	-
-	-	-	-	-	-	-	-	-	-	-	-	-	-	A	-	-	-	-	-	P	-	-	L	I	K	I	G	H	Y	T	L	G	R	T	L	G	N	G	T	F	G	K	V	-	-	-	-	-	-
M	D	G	S	S	N	R	G	-	-	-	-	T	S	G	-	-	-	-	-	A	-	-	D	L	F	L	P	N	Y	K	L	G	K	T	L	G	I	G	S	F	G	K	V	-	-	-	-	-	-
-	-	-	-	-	-	-	-	-	-	S	Q	G	F	Q	-	-	-	-	-	P	-	-	P	V	K	I	G	H	Y	I	L	G	Q	T	L	G	V	G	T	F	G	K	V	-	-	-	-	-	-
M	D	-	R	T	N	R	G	-	-	-	-	G	G	S	-	-	-	-	-	V	-	-	D	T	L	L	H	N	Y	K	L	G	K	T	L	G	H	G	S	F	G	K	V	-	-	-	-	-	-
M	D	G	S	G	T	G	S	-	-	-	-	R	S	G	-	-	-	-	-	V	-	-	E	S	I	L	P	N	Y	K	L	G	R	T	L	G	I	G	S	F	G	R	V	-	-	-	-	-	-
M	-	-	G	S	R	G	G	-	-	-	-	G	T	S	-	-	-	-	-	D	-	-	T	P	F	L	R	N	Y	R	L	G	K	T	L	G	H	G	A	F	G	K	V	-	-	-	-	-	-
-	-	-	-	-	-	-	A	-	-	-	-	Q	T	G	-	-	-	-	-	T	-	-	E	F	F	L	S	N	Y	R	L	G	K	T	L	G	I	G	S	F	G	K	V	-	-	-	-	-	-
-	-	-	-	-	-	-	-	E	G	R	Y	V	N	I	-	-	-	-	-	G	-	-	G	I	K	I	G	H	Y	I	L	G	R	T	L	G	V	G	T	F	G	K	V	-	-	-	-	-	-
-	-	-	-	-	G	A	S	-	-	-	-	R	G	Q	-	-	-	-	-	A	-	-	E	I	Y	L	P	N	Y	R	I	G	K	T	L	G	I	G	S	F	G	K	V	-	-	-	-	-	-
-	-	-	-	-	-	-	-	-	S	D	S	E	V	K	-	-	-	-	-	S	-	-	Q	L	K	I	G	H	Y	L	L	G	V	T	L	G	A	G	T	F	G	K	V	-	-	-	-	-	-
-	-	-	-	-	-	-	-	-	-	T	T	N	Q	Q	-	-	-	-	-	P	-	-	I	V	K	I	G	H	Y	V	L	G	Q	T	L	G	T	G	T	F	G	K	V	-	-	-	-	-	-
-	-	-	-	-	-	-	-	-	-	-	-	-	-	S	-	-	-	-	-	T	-	-	Q	I	K	V	G	N	Y	T	L	L	E	T	L	G	V	G	S	F	G	K	V	-	-	-	-	-	-
-	-	-	-	-	-	-	-	-	-	-	S	Q	E	K	-	-	-	-	-	P	-	-	L	V	K	I	G	H	Y	V	L	G	E	T	L	G	V	G	T	F	G	K	V	-	-	-	-	-	-
M	-	-	S	G	R	G	G	-	-	-	-	G	L	A	-	-	-	-	-	D	-	-	S	P	F	L	R	N	Y	R	V	G	K	T	L	G	H	G	S	F	G	K	V	-	-	-	-	-	-
-	-	-	-	-	-	-	-	-	-	-	-	-	-	-	-	-	-	-	-	-	-	-	-	-	-	L	G	H	Y	R	L	G	K	T	L	G	I	G	S	F	G	K	V	K	R	V	L	Q	A
M	D	G	Q	T	-	-	-	-	-	-	-	K	R	R	-	-	-	-	-	Y	-	-	D	A	Y	L	K	N	Y	S	I	G	K	V	L	G	I	G	S	F	S	K	V	-	-	-	-	-	-
M	D	G	S	A	-	-	R	-	-	-	-	G	G	G	-	-	-	-	-	H	-	-	S	D	A	L	R	N	Y	N	L	G	R	T	L	G	I	G	T	F	G	K	V	-	-	-	-	-	-
M	D	G	S	-	-	G	G	-	-	-	-	R	G	G	-	-	-	-	-	V	-	-	E	S	I	L	Q	N	Y	K	L	G	R	V	L	G	I	G	S	F	G	K	V	-	-	-	-	-	-
-	-	-	-	-	-	-	-	-	-	-	-	-	-	-	-	-	-	-	-	-	-	-	-	V	K	I	G	H	Y	I	L	G	H	T	L	G	V	G	T	F	G	K	V	-	-	-	-	-	-
M	D	G	G	S	S	R	G	-	-	-	-	G	N	S	-	-	-	-	-	A	-	-	D	V	I	L	P	N	Y	K	L	G	K	T	L	G	I	G	S	F	G	K	V	-	-	-	-	-	-
M	D	G	S	S	E	K	T	-	-	-	-	T	S	K	-	-	-	-	-	I	-	-	V	S	V	L	P	N	Y	R	I	G	K	T	L	G	Y	G	S	F	A	K	V	-	-	-	-	-	-
M	E	E	P	S	R	R	T	-	-	-	-	R	S	S	-	-	-	-	-	E	-	-	D	P	S	L	K	N	Y	R	L	I	R	N	I	G	H	G	A	F	G	K	V	-	-	-	-	-	-
M	E	-	G	T	G	H	G	-	-	-	-	G	S	S	-	-	-	-	-	V	-	-	D	M	F	L	R	N	Y	K	L	G	K	T	L	G	I	G	S	F	G	K	V	-	-	-	-	-	-
-	-	-	-	-	-	-	-	K	-	-	Q	K	H	E	-	-	-	-	-	G	-	-	R	V	K	I	G	H	Y	I	L	G	D	T	L	G	V	G	T	F	G	K	V	-	-	-	-	-	-
-	-	-	-	-	-	-	-	-	-	-	-	K	E	K	-	-	-	-	-	P	-	-	V	V	K	I	Y	H	Y	I	L	G	E	T	L	G	V	G	T	F	G	K	V	-	-	-	-	-	-
M	D	-	G	A	P	G	R	-	-	-	-	G	T	G	-	-	-	-	-	T	-	-	D	M	L	L	R	N	Y	R	L	G	K	T	L	G	H	G	S	F	G	K	V	-	-	-	-	-	-
M	E	-	G	S	G	R	G	-	-	-	-	G	G	N	-	-	-	-	-	A	-	-	D	V	V	L	Q	N	Y	K	L	G	K	T	L	G	I	G	S	F	G	K	V	-	-	-	-	-	-
M	S	D	S	A	G	H	E	E	K	Q	D	F	N	A	-	-	-	-	-	P	-	-	G	G	K	I	G	K	Y	Q	I	I	R	T	L	G	E	G	S	F	G	K	V	-	-	-	-	-	-
-	-	-	-	-	-	-	-	-	-	-	A	S	A	Q	-	-	-	-	-	P	-	-	L	V	K	I	G	H	Y	I	L	G	E	T	L	G	V	G	T	F	G	K	V	-	-	-	-	-	-
-	-	-	-	-	-	-	-	-	-	-	-	K	T	A	-	-	-	-	-	P	-	-	Q	I	K	I	G	H	Y	I	L	G	D	T	L	G	V	G	T	F	G	K	V	-	-	-	-	-	-
-	-	-	-	-	-	-	-	-	-	-	-	N	Q	S	-	-	-	-	-	A	-	-	E	F	F	L	S	N	Y	R	L	G	K	T	L	G	I	G	S	F	G	K	V	-	-	-	-	-	-
-	-	-	-	-	-	-	-	-	-	P	S	K	P	S	-	-	-	-	-	K	-	-	I	L	R	I	G	N	F	R	L	G	K	T	I	G	T	G	S	F	G	K	V	-	-	-	-	-	-
-	-	-	-	-	-	P	A	-	-	-	-	G	Q	G	-	-	-	-	-	L	-	-	E	N	I	L	P	N	Y	R	L	G	K	T	L	G	I	G	S	F	G	K	V	-	-	-	-	-	-
M	D	-	G	S	S	R	G	-	-	-	-	G	S	N	-	-	-	-	-	L	-	-	E	M	C	L	P	T	Y	K	L	G	K	T	L	G	I	G	S	F	G	K	V	-	-	-	-	-	-
M	D	G	N	T	-	-	R	-	-	-	-	G	G	G	-	-	-	-	-	H	-	-	Y	E	A	L	K	S	Y	N	L	G	K	T	L	G	A	S	T	F	G	K	V	-	-	-	-	-	-
-	-	-	-	-	-	-	-	-	G	A	S	G	Q	Q	-	-	-	-	-	P	-	-	I	V	K	I	G	H	Y	L	L	G	A	T	L	G	I	G	T	F	G	K	V	-	-	-	-	-	-
M	D	G	S	V	G	R	G	-	-	-	-	G	S	S	-	-	-	-	-	A	-	-	D	V	Y	L	P	N	Y	K	L	G	K	T	L	G	I	G	S	F	G	K	V	-	-	-	-	-	-
-	-	-	-	-	-	-	-	-	-	P	E	S	S	R	-	-	-	-	-	G	-	-	L	V	K	I	G	Q	Y	V	L	G	A	T	L	G	V	G	S	F	G	K	V	-	-	-	-	-	-
-	-	-	-	-	-	-	-	-	-	T	S	Q	G	Q	-	-	-	-	-	P	-	-	L	M	K	I	G	Y	Y	I	L	G	E	T	L	G	V	G	T	F	G	K	V	-	-	-	-	-	-
-	-	-	-	-	-	-	-	S	N	Q	Q	P	H	S	-	-	-	-	-	Q	-	-	S	I	K	I	G	H	Y	I	L	G	E	T	L	G	I	G	S	F	G	K	V	-	-	-	-	-	-
-	-	-	-	-	-	-	-	-	-	-	-	-	-	S	-	-	-	-	-	N	-	-	K	I	K	I	G	Q	Y	N	V	L	Q	T	L	G	V	G	S	F	G	K	V	-	-	-	-	-	-
-	-	-	-	-	-	-	-	-	-	S	G	Q	P	Q	-	-	-	-	-	P	-	-	I	V	K	I	G	H	Y	T	L	G	P	T	L	G	V	G	T	F	G	K	V	-	-	-	-	-	-
M	D	G	N	A	-	-	K	-	-	-	-	G	G	G	-	-	-	-	-	H	-	-	S	E	A	L	K	N	Y	N	L	G	R	T	L	G	I	G	S	F	G	K	V	-	-	-	-	-	-
M	A	G	S	S	G	S	Q	-	-	-	-	D	S	G	-	-	-	-	-	A	-	-	D	M	F	L	P	N	Y	K	L	G	K	T	L	G	L	G	S	F	G	K	V	-	-	-	-	-	-
-	-	-	-	-	G	G	S	-	-	-	-	A	A	M	-	-	-	-	-	A	-	-	E	I	Y	L	P	N	Y	R	M	G	K	T	L	G	I	G	S	F	G	K	V	-	-	-	-	-	-
M	D	-	-	-	-	-	A	-	-	-	-	A	G	R	-	-	-	-	-	D	-	-	A	N	P	L	A	G	Y	R	I	G	K	T	L	G	I	G	S	F	G	K	V	-	-	-	-	-	-
-	-	-	-	-	-	-	-	-	-	-	-	-	-	-	-	-	-	-	-	P	-	-	I	V	K	I	G	H	Y	V	L	G	E	T	L	G	V	G	T	F	G	K	V	-	-	-	-	-	-
-	-	-	-	-	-	-	-	-	-	-	-	-	-	K	-	-	-	-	-	P	-	-	Q	I	K	I	G	H	Y	I	L	R	D	T	L	G	V	G	T	F	G	K	V	-	-	-	-	-	-
M	D	G	P	A	G	R	G	-	-	-	-	G	A	G	-	-	-	-	-	L	-	-	D	M	F	L	P	N	Y	K	L	G	K	T	L	G	I	G	S	F	G	K	V	-	-	-	-	-	-
M	D	-	R	T	N	R	G	-	-	-	-	G	G	S	-	-	-	-	-	I	-	-	E	T	L	L	R	N	Y	K	L	G	K	T	L	G	H	G	S	F	G	K	V	-	-	-	-	-	-
M	D	G	S	S	G	R	G	-	-	-	-	S	S	A	-	-	-	-	-	A	-	-	D	M	V	L	P	N	Y	K	L	G	K	T	L	G	I	G	S	F	G	K	V	-	-	-	-	-	-
T	-	-	-	-	-	-	-	-	-	-	-	S	T	G	-	-	-	-	-	N	-	-	E	Y	S	L	T	D	Y	K	V	G	K	T	I	G	L	G	S	F	G	K	V	-	-	-	-	-	-
-	-	M	A	E	-	-	-	K	-	-	Q	K	H	D	-	-	-	-	-	G	-	-	R	V	K	I	G	H	Y	I	L	G	D	T	L	G	V	G	T	F	G	K	V	-	-	-	-	-	-
-	-	-	-	-	-	-	-	-	-	Q	A	A	N	Q	-	-	-	-	-	P	-	-	P	I	K	I	G	H	Y	S	L	G	E	T	L	G	V	G	S	F	G	K	V	-	-	-	-	-	-
-	-	-	-	-	-	-	-	-	-	-	-	-	-	-	-	-	-	-	-	-	-	-	-	-	-	I	G	N	Y	V	L	G	T	T	L	G	V	G	T	F	G	K	V	-	-	-	-	-	-
-	-	-	-	-	E	D	D	R	-	-	-	G	G	T	-	-	-	-	-	A	-	-	E	I	Y	L	P	N	Y	R	I	G	K	T	L	G	I	G	S	F	G	K	V	-	-	-	-	-	-
-	-	-	-	-	-	S	G	-	-	-	-	G	G	S	-	-	-	-	-	V	-	-	D	M	F	L	P	N	Y	K	L	G	K	T	L	G	I	G	S	F	G	K	V	-	-	-	-	-	-
-	-	-	-	-	-	-	-	-	-	-	S	S	A	A	-	-	-	-	-	A	-	-	L	Q	R	I	G	H	Y	R	L	G	K	N	L	G	I	G	S	F	G	K	V	-	-	-	-	-	-
-	-	-	-	-	-	-	-	S	S	T	Q	G	G	Q	-	-	-	-	-	P	-	-	L	V	K	I	G	H	Y	I	L	G	E	T	L	G	V	G	T	F	G	K	V	-	-	-	-	-	-
-	-	-	-	-	-	-	-	-	-	-	-	-	-	-	-	-	-	-	-	-	-	-	-	M	I	L	R	N	Y	K	L	G	K	T	L	G	I	G	S	F	G	K	V	-	-	-	-	-	-
-	-	M	D	S	-	-	-	I	M	E	G	K	T	P	-	-	-	-	-	Q	-	-	K	L	K	I	G	R	Y	I	L	G	E	T	L	G	T	G	T	F	G	K	V	-	-	-	-	-	-
M	T	T	N	-	-	-	Q	-	-	-	-	S	N	S	-	-	-	-	-	G	-	-	R	T	V	L	P	R	Y	K	I	G	K	T	L	G	I	G	A	F	G	K	V	-	-	-	-	-	-
-	-	-	-	-	-	-	-	-	-	-	-	-	-	-	-	-	-	-	-	V	-	-	D	M	F	L	S	N	Y	K	L	G	K	T	L	G	I	G	S	F	G	K	V	-	-	-	-	-	-
-	-	-	-	-	-	-	-	-	-	-	-	-	-	-	-	-	-	-	-	-	-	-	-	-	-	-	-	-	-	-	-	-	-	-	-	-	-	-	-	-	-	-	-	-	-	-	-	-	-
M	D	G	S	E	K	S	G	-	-	-	-	L	-	-	-	-	-	-	-	E	-	-	G	V	L	S	P	T	Y	K	L	G	K	R	I	G	I	G	T	F	G	K	V	-	-	-	-	-	-
-	-	-	-	-	-	-	-	M	A	S	T	S	K	R	A	S	L	A	F	N	-	-	K	L	A	I	G	N	Y	N	L	G	E	T	L	G	V	G	T	F	G	K	V	-	-	-	-	-	-
-	-	-	-	-	-	-	-	-	-	-	-	-	-	K	-	-	-	-	-	P	-	-	Q	I	K	I	G	H	Y	V	L	G	D	T	L	G	V	G	T	F	G	K	V	-	-	-	-	-	-
-	-	-	-	-	-	-	-	-	S	K	P	G	A	Q	-	-	-	-	-	P	-	-	L	V	K	I	G	H	Y	I	L	G	K	T	L	G	V	G	T	F	G	K	V	-	-	-	-	-	-
M	E	D	R	-	-	-	-	-	-	-	-	R	R	R	-	-	-	-	-	R	-	-	D	V	F	L	G	N	Y	K	L	G	R	T	I	G	D	G	S	T	G	K	V	-	-	-	-	-	-
-	-	-	-	-	-	-	-	-	G	Q	V	T	P	Q	-	-	-	-	-	P	-	-	I	V	K	I	G	H	Y	I	L	G	Q	T	L	G	V	G	T	F	G	K	V	-	-	-	-	-	-
-	-	-	-	-	-	-	-	E	K	P	D	S	N	P	-	-	-	-	-	P	-	-	G	G	R	I	G	K	Y	Q	I	I	R	T	L	G	E	G	S	F	G	K	V	-	-	-	-	-	-
M	D	-	A	S	N	R	G	-	-	-	-	S	S	H	-	-	-	-	-	A	-	-	D	I	Y	L	P	N	Y	K	L	G	K	T	L	G	I	G	S	F	G	K	V	-	-	-	-	-	-
N	S	G	G	-	-	-	-	-	-	-	-	I	E	K	-	-	-	-	-	S	-	-	S	M	L	I	G	N	Y	R	L	D	K	T	L	G	I	G	S	F	G	K	V	-	-	-	-	-	-
M	E	-	G	F	N	R	-	-	-	-	-	G	G	N	-	-	-	-	-	S	-	-	E	V	F	L	P	N	Y	K	L	G	K	T	L	G	I	G	S	F	G	K	V	-	-	-	-	-	-
-	-	M	A	E	-	-	-	K	-	-	Q	K	H	D	-	-	-	-	-	G	-	-	R	V	K	I	G	H	Y	I	L	G	D	T	L	G	V	G	T	F	G	K	V	-	-	-	-	-	-
-	-	-	-	-	-	-	-	-	-	-	G	S	S	A	-	-	-	-	-	P	I	S	G	N	R	I	G	K	Y	Q	I	I	K	T	L	G	E	G	S	F	G	K	V	-	-	-	-	-	-
-	-	-	-	S	G	R	G	-	-	-	-	G	S	T	-	-	-	-	-	A	-	-	E	V	I	L	P	N	Y	K	L	G	K	T	L	G	I	G	S	F	G	K	V	-	-	-	-	-	-
-	-	-	-	-	-	-	-	-	G	T	T	T	A	Q	-	-	-	-	-	P	-	-	L	V	Q	I	G	Y	Y	T	L	G	A	T	L	G	T	G	T	F	G	K	V	-	-	-	-	-	-
-	-	-	-	-	-	-	-	-	-	-	S	Q	E	K	-	-	-	-	-	P	-	-	L	V	K	I	G	H	Y	A	L	G	E	T	L	G	V	G	T	F	G	K	V	-	-	-	-	-	-
M	S	G	S	-	-	-	-	-	-	-	-	I	E	K	-	-	-	-	-	T	-	-	P	L	Q	I	G	N	Y	R	L	D	K	T	L	G	I	G	S	F	G	K	V	-	-	-	-	-	-
-	-	-	-	-	-	-	-	-	G	H	G	S	P	Q	-	-	-	-	-	P	-	-	I	V	K	I	G	H	Y	I	L	G	Q	T	L	G	V	G	T	F	G	K	V	-	-	-	-	-	-
-	-	-	-	-	-	-	M	G	P	G	A	Q	T	I	-	-	-	-	-	T	-	-	L	M	K	I	G	Y	Y	Q	I	G	P	T	L	G	K	G	T	F	G	K	V	-	-	-	-	-	-
-	-	-	-	-	-	-	-	-	-	-	-	S	K	Q	-	-	-	-	-	P	-	-	Q	I	K	I	G	H	Y	V	L	N	Q	T	L	G	V	G	T	F	G	K	V	-	-	-	-	-	-
-	-	-	-	-	-	A	G	-	-	-	-	P	A	Q	-	-	-	-	-	A	-	-	E	I	Y	L	P	N	Y	R	I	G	K	T	L	G	I	G	S	F	G	K	V	-	-	-	-	-	-
-	-	-	-	-	-	-	-	-	-	-	-	-	-	-	-	-	-	-	-	-	-	-	-	-	-	-	-	-	-	-	-	-	-	-	-	-	-	-	-	-	-	-	-	-	-	-	-	-	-
-	-	-	-	-	-	-	-	-	-	S	G	N	N	Q	-	-	-	-	-	P	-	-	I	V	K	I	G	H	Y	T	L	G	A	T	L	G	V	G	T	F	G	K	V	-	-	-	-	-	-
-	-	-	-	-	-	-	-	-	-	-	-	-	-	-	-	-	-	-	-	V	-	-	D	M	F	L	R	N	Y	K	L	G	K	T	L	G	I	G	S	F	G	K	V	-	-	-	-	-	-
M	-	-	S	S	R	G	G	-	-	-	-	G	I	A	-	-	-	-	-	E	-	-	S	P	Y	L	R	N	Y	R	V	G	K	T	L	G	H	G	S	F	G	K	V	-	-	-	-	-	-
M	D	-	G	S	F	Q	G	-	-	-	-	G	T	S	-	-	-	-	-	V	-	-	D	S	L	L	R	N	Y	K	L	G	K	T	L	G	I	G	S	F	G	K	V	-	-	-	-	-	-
M	E	G	N	A	-	-	-	-	-	-	-	R	G	G	-	-	-	-	-	H	-	-	S	E	A	L	K	N	Y	N	L	G	R	T	L	G	I	G	S	F	G	K	V	-	-	-	-	-	-
M	D	G	N	T	-	-	R	-	-	-	-	G	G	G	-	-	-	-	-	H	-	-	S	E	A	L	K	S	Y	N	L	G	K	T	L	G	A	G	T	F	G	K	V	-	-	-	-	-	-
-	-	-	-	-	-	-	-	-	-	-	-	-	-	K	-	-	-	-	-	P	-	-	Q	I	K	I	G	H	Y	I	L	R	D	T	L	G	V	G	T	F	G	K	V	-	-	-	-	-	-
-	-	-	-	-	-	-	-	-	-	-	-	K	T	P	-	-	-	-	-	V	-	-	E	V	R	I	G	D	Y	I	I	G	E	T	L	G	S	G	T	F	G	K	V	-	-	-	-	-	-
M	E	-	-	-	-	-	G	-	-	-	-	A	G	R	-	-	-	-	-	D	-	-	A	N	P	L	S	G	Y	R	I	G	K	T	L	G	I	G	S	F	G	K	V	-	-	-	-	-	-
M	E	G	S	S	R	K	T	-	-	-	-	T	S	R	-	-	-	-	-	K	-	-	K	S	V	L	P	N	Y	M	I	G	K	T	L	G	H	G	S	F	A	K	V	-	-	-	-	-	-
M	D	E	S	-	-	-	S	-	-	-	-	G	K	G	-	-	-	-	-	S	-	-	L	T	P	L	S	N	Y	R	L	G	K	T	L	G	I	G	A	F	G	K	V	-	-	-	-	-	-
M	D	G	P	-	-	R	G	-	-	-	-	G	S	S	-	-	-	-	-	V	-	-	E	T	I	L	P	N	Y	R	L	G	K	T	L	G	I	G	S	F	G	K	V	-	-	-	-	-	-
-	-	-	-	-	-	-	-	-	-	-	-	-	-	Q	-	-	-	-	-	P	-	-	S	V	K	I	G	H	Y	I	L	G	E	T	L	G	V	G	T	F	G	K	V	-	-	-	-	-	-
-	-	M	A	E	-	-	-	K	-	-	Q	K	H	E	-	-	-	-	-	G	-	-	R	V	K	I	G	H	Y	I	L	G	D	T	L	G	V	G	T	F	G	K	V	-	-	-	-	-	-
M	D	-	A	S	G	Q	D	-	-	-	-	G	N	S	-	-	-	-	-	V	-	-	N	S	F	L	R	N	Y	K	L	G	K	T	L	G	I	G	S	F	G	K	V	-	-	-	-	-	-
-	-	-	-	-	-	-	-	-	-	-	-	K	D	K	-	-	-	-	-	P	-	-	T	V	K	I	R	H	Y	L	L	G	E	T	L	G	I	G	T	F	G	K	V	-	-	-	-	-	-
-	-	-	-	-	-	-	-	-	-	-	-	S	K	Q	-	-	-	-	-	P	-	-	Q	I	K	I	G	H	Y	V	L	N	Q	T	L	G	V	G	T	F	G	K	V	-	-	-	-	-	-
-	-	-	-	-	-	-	-	-	-	Q	A	S	P	Q	-	-	-	-	-	P	-	-	I	V	K	I	G	H	Y	I	L	G	Q	T	L	G	V	G	T	F	G	K	V	-	-	-	-	-	-
-	-	-	-	-	-	-	-	-	-	-	-	-	-	-	-	-	-	-	-	-	-	-	-	M	K	I	G	H	Y	Q	I	G	N	T	F	G	A	G	T	F	G	K	V	-	-	-	-	-	-
-	-	M	A	E	-	-	-	R	Q	Q	Q	K	H	E	-	-	-	-	-	G	-	-	R	V	K	I	G	H	Y	V	I	G	D	T	L	G	V	G	T	F	G	K	V	-	-	-	-	-	-
M	D	-	G	T	T	R	G	-	-	-	-	G	S	N	-	-	-	-	-	A	-	-	D	M	Y	L	P	N	Y	K	L	G	K	T	L	G	I	G	S	F	G	K	V	-	-	-	-	-	-
											31																	32	33	34	35	36	37	38	39	40	41	42	43	44	45	46	47	48	49	50	51	52	53
-	-	-	-	-	-	-	-	-	-	-	K	-	-	-	-	-	-	-	-	-	-	-	-	-	-	-	-	I	A	E	H	S	S	T	G	Y	K	V	A	I	K	I	L	N	R	R	K	I	K
-	-	-	-	-	-	-	-	-	-	-	K	-	-	-	-	-	-	-	-	-	-	-	-	-	-	-	-	I	A	E	H	I	S	T	G	Y	K	V	A	V	K	I	L	N	R	R	K	L	K
-	-	-	-	-	-	-	-	-	-	-	K	-	-	-	-	-	-	-	-	-	-	-	-	-	-	-	-	I	G	E	H	Q	L	T	K	H	K	V	A	I	K	I	L	N	R	Q	K	I	K
-	-	-	-	-	-	-	-	-	-	-	K	-	-	-	-	-	-	-	-	-	-	-	-	-	-	-	-	L	G	V	H	T	M	T	G	H	K	V	A	V	K	I	V	N	R	E	K	I	K
-	-	-	-	-	-	-	-	-	-	-	K	-	-	-	-	-	-	-	-	-	-	-	-	-	-	-	-	V	A	E	H	I	K	T	G	A	K	V	A	V	K	I	L	N	R	N	K	I	K
-	-	-	-	-	-	-	-	-	-	-	K	-	-	-	-	-	-	-	-	-	-	-	-	-	-	-	-	I	G	E	H	Q	L	T	K	H	K	V	A	V	K	I	L	N	R	Q	K	I	K
-	-	-	-	-	-	-	-	-	-	-	K	-	-	-	-	-	-	-	-	-	-	-	-	-	-	-	-	Y	G	E	H	I	L	T	G	T	K	V	A	I	K	I	L	N	R	K	T	I	K
-	-	-	-	-	-	-	-	-	-	-	K	-	-	-	-	-	-	-	-	-	-	-	-	-	-	-	-	L	A	L	H	I	L	T	G	I	K	V	A	I	K	I	L	D	R	Q	S	I	N
-	-	-	-	-	-	-	-	-	-	-	K	-	-	-	-	-	-	-	-	-	-	-	-	-	-	-	-	L	A	V	H	K	T	T	G	H	N	V	A	I	K	I	L	N	R	E	K	I	K
-	-	-	-	-	-	-	-	-	-	-	K	-	-	-	-	-	-	-	-	-	-	-	-	-	-	-	-	I	G	E	H	Q	L	T	K	H	K	V	A	V	K	I	L	N	R	Q	K	I	K
-	-	-	-	-	-	-	-	-	-	-	K	-	-	-	-	-	-	-	-	-	-	-	-	-	-	-	-	V	A	E	H	I	L	T	G	H	K	V	A	I	K	I	L	N	R	R	K	I	K
-	-	-	-	-	-	-	-	-	-	-	K	-	-	-	-	-	-	-	-	-	-	-	-	-	-	-	-	L	A	T	H	A	I	T	G	H	K	V	A	V	K	I	L	N	K	A	K	I	K
-	-	-	-	-	-	-	-	-	-	-	K	-	-	-	-	-	-	-	-	-	-	-	-	-	-	-	-	V	A	E	H	V	L	T	G	H	K	V	A	V	K	I	L	N	R	R	K	I	K
-	-	-	-	-	-	-	-	-	-	-	K	-	-	-	-	-	-	-	-	-	-	-	-	-	-	-	-	L	A	H	H	I	L	T	G	I	K	V	A	V	K	I	L	E	R	Q	S	I	D
-	-	-	-	-	-	-	-	-	-	-	K	-	-	-	-	-	-	-	-	-	-	-	-	-	-	-	-	I	A	E	H	I	L	T	G	Y	K	V	A	I	K	I	L	N	R	R	K	I	R
-	-	-	-	-	-	-	-	-	-	-	K	-	-	-	-	-	-	-	-	-	-	-	-	-	-	-	-	L	A	V	H	Q	Y	T	H	H	Q	V	A	V	K	I	I	N	R	T	R	I	K
-	-	-	-	-	-	-	-	-	-	-	K	-	-	-	-	-	-	-	-	-	-	-	-	-	-	-	-	I	A	E	H	A	L	T	G	H	K	V	A	I	K	I	L	N	R	R	K	I	K
-	-	-	-	-	-	-	-	-	-	-	K	-	-	-	-	-	-	-	-	-	-	-	-	-	-	-	-	L	A	E	H	E	I	T	G	H	K	V	A	I	K	I	L	N	R	N	K	I	R
-	-	-	-	-	-	-	-	-	-	-	K	-	-	-	-	-	-	-	-	-	-	-	-	-	-	-	-	I	G	I	H	S	L	T	G	H	K	V	A	V	K	V	L	N	R	E	K	I	K
-	-	-	-	-	-	-	-	-	-	-	K	-	-	-	-	-	-	-	-	-	-	-	-	-	-	-	-	L	A	V	H	S	V	T	N	Q	K	V	A	L	K	F	I	N	R	K	K	I	A
-	-	-	-	-	-	-	-	-	-	-	K	-	-	-	-	-	-	-	-	-	-	-	-	-	-	-	-	I	G	E	H	Q	V	T	K	H	K	V	A	V	K	I	L	N	R	Q	K	I	K
-	-	-	-	-	-	-	-	-	-	-	K	-	-	-	-	-	-	-	-	-	-	-	-	-	-	-	-	V	G	I	H	E	A	T	N	Y	K	V	A	V	K	I	L	N	R	Q	K	I	K
-	-	-	-	-	-	-	-	-	-	-	K	-	-	-	-	-	-	-	-	-	-	-	-	-	-	-	-	V	A	E	H	I	L	T	G	H	K	V	A	I	K	I	L	N	R	K	K	I	K
-	-	-	-	-	-	-	-	-	-	-	K	-	-	-	-	-	-	-	-	-	-	-	-	-	-	-	-	V	G	Q	H	E	L	T	K	H	Q	V	A	V	K	I	L	N	R	Q	K	I	R
-	-	-	-	-	-	-	-	-	-	-	K	-	-	-	-	-	-	-	-	-	-	-	-	-	-	-	-	V	G	I	H	E	A	T	G	Y	K	V	A	V	K	I	L	N	R	Q	K	I	K
-	-	-	-	-	-	-	-	-	-	-	K	-	-	-	-	-	-	-	-	-	-	-	-	-	-	-	-	I	A	V	H	N	L	T	G	H	K	V	V	V	K	I	L	N	R	K	K	I	R
-	-	-	-	-	-	-	-	-	-	-	K	-	-	-	-	-	-	-	-	-	-	-	-	-	-	-	-	I	A	E	H	K	H	T	G	H	R	V	A	I	K	I	L	N	R	R	Q	M	R
-	-	-	-	-	-	-	-	-	-	-	K	-	-	-	-	-	-	-	-	-	-	-	-	-	-	-	-	V	G	V	H	Q	L	T	G	H	K	V	A	I	K	V	I	N	R	D	K	I	R
-	-	-	-	-	-	-	-	-	-	-	-	-	-	-	-	-	-	-	-	-	-	-	-	-	-	-	-	V	G	E	H	Q	L	T	G	H	K	V	A	V	K	I	L	N	R	Q	K	I	R
-	-	-	-	-	-	-	-	-	-	-	K	-	-	-	-	-	-	-	-	-	-	-	-	-	-	-	-	I	G	E	H	Q	L	T	K	H	K	V	A	V	K	I	L	N	R	Q	K	I	K
-	-	-	-	-	-	-	-	-	-	-	K	-	-	-	-	-	-	-	-	-	-	-	-	-	-	-	-	I	A	E	H	A	L	T	G	H	K	V	A	I	K	I	L	N	R	R	K	I	K
-	-	-	-	-	-	-	-	-	-	-	K	-	-	-	-	-	-	-	-	-	-	-	-	-	-	-	-	I	A	Q	H	K	L	T	G	H	K	V	A	I	K	I	L	N	R	H	K	I	A
-	-	-	-	-	-	-	-	-	-	-	K	-	-	-	-	-	-	-	-	-	-	-	-	-	-	-	-	I	A	Q	H	A	F	T	C	H	K	V	A	V	K	I	L	N	R	T	K	I	N
-	-	-	-	-	-	-	-	-	-	-	K	-	-	-	-	-	-	-	-	-	-	-	-	-	-	-	-	V	A	E	H	A	L	T	G	H	K	V	A	I	K	I	L	N	R	R	K	I	R
-	-	-	-	-	-	-	-	-	-	-	K	-	-	-	-	-	-	-	-	-	-	-	-	-	-	-	-	I	A	E	H	A	L	T	G	H	K	V	A	I	K	I	L	N	R	R	K	I	K
-	-	-	-	-	-	-	-	-	-	-	K	-	-	-	-	-	-	-	-	-	-	-	-	-	-	-	-	V	G	V	H	A	V	T	G	Y	K	V	A	V	K	I	L	N	R	Q	K	I	K
-	-	-	-	-	-	-	-	-	-	-	K	-	-	-	-	-	-	-	-	-	-	-	-	-	-	-	-	I	A	E	H	A	L	T	G	H	K	V	A	I	K	I	L	N	R	R	K	I	K
-	-	-	-	-	-	-	-	-	-	-	K	-	-	-	-	-	-	-	-	-	-	-	-	-	-	-	-	I	G	E	H	L	L	T	K	H	K	V	A	V	K	I	L	N	R	Q	K	I	K
-	-	-	-	-	-	-	-	-	-	-	K	-	-	-	-	-	-	-	-	-	-	-	-	-	-	-	-	I	A	E	H	T	L	T	G	H	K	V	A	V	K	I	L	N	R	K	K	I	K
-	-	-	-	-	-	-	-	-	-	-	K	-	-	-	-	-	-	-	-	-	-	-	-	-	-	-	-	V	A	E	H	V	L	T	G	H	K	V	A	I	K	I	L	N	R	E	Q	I	Q
-	-	-	-	-	-	-	-	-	-	-	M	-	-	-	-	-	-	-	-	-	-	-	-	-	-	-	-	I	A	E	H	K	L	T	G	H	K	V	A	I	K	I	L	N	R	R	K	M	K
-	-	-	-	-	-	-	-	-	-	-	K	-	-	-	-	-	-	-	-	-	-	-	-	-	-	-	-	I	A	E	H	A	L	T	G	H	K	V	A	I	K	I	L	N	R	R	K	I	K
-	-	-	-	-	-	-	-	-	-	-	K	-	-	-	-	-	-	-	-	-	-	-	-	-	-	-	-	V	A	E	H	I	P	T	G	H	K	V	A	I	K	I	L	N	R	R	K	I	K
-	-	-	-	-	-	-	-	-	-	-	K	-	-	-	-	-	-	-	-	-	-	-	-	-	-	-	-	T	A	K	H	Q	L	T	G	H	K	V	A	V	K	I	L	N	R	Q	K	I	K
-	-	-	-	-	-	-	-	-	-	-	K	-	-	-	-	-	-	-	-	-	-	-	-	-	-	-	-	I	G	E	H	I	V	T	K	H	K	V	A	I	K	I	L	N	R	Q	K	I	K
-	-	-	-	-	-	-	-	-	-	-	K	-	-	-	-	-	-	-	-	-	-	-	-	-	-	-	-	I	A	E	H	A	L	T	G	H	K	V	A	I	K	I	L	N	R	R	K	I	K
-	-	-	-	-	-	-	-	-	-	-	K	-	-	-	-	-	-	-	-	-	-	-	-	-	-	-	-	I	G	E	H	Q	L	T	K	H	K	V	A	I	K	I	L	N	R	Q	K	I	K
-	-	-	-	-	-	-	-	-	-	-	K	-	-	-	-	-	-	-	-	-	-	-	-	-	-	-	-	I	A	E	H	I	L	T	G	Y	K	V	A	V	K	I	L	N	R	R	K	L	K
-	-	-	-	-	-	-	-	-	-	-	K	-	-	-	-	-	-	-	-	-	-	-	-	-	-	-	-	I	A	E	H	A	L	T	G	H	K	V	A	I	K	I	L	N	R	R	K	I	K
-	-	-	-	-	-	-	-	-	-	-	K	-	-	-	-	-	-	-	-	-	-	-	-	-	-	-	-	I	A	V	H	L	L	T	D	N	K	V	A	I	K	I	L	N	R	Q	K	M	R
-	-	-	-	-	-	-	-	-	-	-	K	-	-	-	-	-	-	-	-	-	-	-	-	-	-	-	-	V	A	E	H	I	L	T	G	H	K	V	A	I	K	I	L	N	R	K	K	I	R
-	-	-	-	-	-	-	-	-	-	-	K	-	-	-	-	-	-	-	-	-	-	-	-	-	-	-	-	I	A	T	H	Q	I	T	G	Y	Q	V	A	V	K	I	L	N	R	Q	K	L	K
-	-	-	-	-	-	-	-	-	-	-	K	-	-	-	-	-	-	-	-	-	-	-	-	-	-	-	-	V	A	E	H	V	L	T	G	H	K	V	A	I	K	I	L	N	R	K	K	I	K
-	-	-	-	-	-	-	-	-	-	-	K	-	-	-	-	-	-	-	-	-	-	-	-	-	-	-	-	V	G	K	H	H	I	T	G	H	K	V	A	I	K	I	L	N	R	Q	K	I	K
-	-	-	-	-	-	-	-	-	-	-	K	-	-	-	-	-	-	-	-	-	-	-	-	-	-	-	-	I	G	E	H	Q	L	T	G	H	K	V	A	V	K	I	L	N	R	N	K	L	K
-	-	-	-	-	-	-	-	-	-	-	K	-	-	-	-	-	-	-	-	-	-	-	-	-	-	-	-	L	A	V	H	A	Q	T	G	H	K	V	A	L	K	I	I	N	R	R	R	I	A
-	-	-	-	-	-	-	-	-	-	-	K	-	-	-	-	-	-	-	-	-	-	-	-	-	-	-	-	I	G	E	H	Q	L	T	G	H	K	V	A	I	K	I	L	N	R	Q	K	I	K
-	-	-	-	-	-	-	-	-	-	-	K	-	-	-	-	-	-	-	-	-	-	-	-	-	-	-	-	V	A	E	H	L	L	T	G	H	K	V	A	I	K	I	L	N	R	R	K	M	R
Q	V	K	S	I	L	A	F	L	S	L	K	-	-	-	-	-	-	-	-	-	-	-	-	-	-	-	-	L	A	E	H	D	I	T	G	H	K	V	A	I	K	I	L	N	R	N	K	I	R
-	-	-	-	-	-	-	-	-	-	-	R	-	-	-	-	-	-	-	-	-	-	-	-	-	-	-	-	V	A	V	H	T	I	T	G	Q	K	V	A	I	K	I	L	N	R	K	K	I	K
-	-	-	-	-	-	-	-	-	-	-	K	-	-	-	-	-	-	-	-	-	-	-	-	-	-	-	-	I	A	E	H	K	L	T	G	H	R	V	A	I	K	I	I	N	C	R	Q	M	K
-	-	-	-	-	-	-	-	-	-	-	K	-	-	-	-	-	-	-	-	-	-	-	-	-	-	-	-	I	A	E	H	T	L	T	G	H	N	V	A	I	K	I	I	S	R	R	R	I	K
-	-	-	-	-	-	-	-	-	-	-	K	-	-	-	-	-	-	-	-	-	-	-	-	-	-	-	-	M	G	E	H	Q	I	T	K	H	K	V	A	I	K	I	L	N	R	Q	K	I	K
-	-	-	-	-	-	-	-	-	-	-	K	-	-	-	-	-	-	-	-	-	-	-	-	-	-	-	-	I	A	E	H	A	L	T	G	H	K	V	A	I	K	I	L	N	R	R	K	I	K
-	-	-	-	-	-	-	-	-	-	-	K	-	-	-	-	-	-	-	-	-	-	-	-	-	-	-	-	L	A	L	H	V	A	T	G	H	K	V	A	I	K	I	L	N	R	S	K	I	K
-	-	-	-	-	-	-	-	-	-	-	K	-	-	-	-	-	-	-	-	-	-	-	-	-	-	-	-	V	A	K	H	R	L	T	G	I	K	V	A	I	K	I	L	N	R	K	K	M	R
-	-	-	-	-	-	-	-	-	-	-	K	-	-	-	-	-	-	-	-	-	-	-	-	-	-	-	-	I	A	E	H	A	L	T	G	H	K	V	A	I	K	I	L	N	-	-	-	-	-
-	-	-	-	-	-	-	-	-	-	-	K	-	-	-	-	-	-	-	-	-	-	-	-	-	-	-	-	V	G	Q	H	E	L	T	K	H	Q	V	A	V	K	I	L	N	R	Q	K	I	R
-	-	-	-	-	-	-	-	-	-	-	K	-	-	-	-	-	-	-	-	-	-	-	-	-	-	-	-	V	G	V	H	D	V	T	G	H	K	V	A	I	K	I	L	N	R	Q	K	I	K
-	-	-	-	-	-	-	-	-	-	-	K	-	-	-	-	-	-	-	-	-	-	-	-	-	-	-	-	I	A	E	H	L	L	T	G	Y	K	V	A	I	K	I	L	N	R	R	K	M	K
-	-	-	-	-	-	-	-	-	-	-	K	-	-	-	-	-	-	-	-	-	-	-	-	-	-	-	-	I	A	E	H	L	L	T	G	H	K	V	A	I	K	I	L	N	R	R	K	I	K
-	-	-	-	-	-	-	-	-	-	-	K	-	-	-	-	-	-	-	-	-	-	-	-	-	-	-	-	L	A	Y	H	L	T	T	G	Q	K	V	A	L	K	I	I	N	R	K	T	L	A
-	-	-	-	-	-	-	-	-	-	-	K	-	-	-	-	-	-	-	-	-	-	-	-	-	-	-	-	T	A	R	H	Q	L	T	G	H	K	V	A	V	K	I	L	N	R	Q	K	I	K
-	-	-	-	-	-	-	-	-	-	-	K	-	-	-	-	-	-	-	-	-	-	-	-	-	-	-	-	I	A	T	H	H	V	T	N	H	K	V	A	V	K	I	L	N	R	Q	K	I	K
-	-	-	-	-	-	-	-	-	-	-	K	-	-	-	-	-	-	-	-	-	-	-	-	-	-	-	-	V	A	E	H	V	L	T	G	H	K	V	A	I	K	I	L	N	R	R	K	I	Q
-	-	-	-	-	-	-	-	-	-	-	K	S	E	L	A	P	L	F	E	G	L	F	L	K	D	L	T	V	A	E	H	V	V	T	G	H	K	V	A	V	K	I	L	N	R	K	K	I	K
-	-	-	-	-	-	-	-	-	-	-	K	-	-	-	-	-	-	-	-	-	-	-	-	-	-	-	-	V	A	E	H	V	L	T	G	H	K	V	A	I	K	I	L	N	R	R	K	I	K
-	-	-	-	-	-	-	-	-	-	-	K	-	-	-	-	-	-	-	-	-	-	-	-	-	-	-	-	I	A	E	H	A	L	T	G	H	K	V	A	I	K	I	L	N	R	R	K	I	R
-	-	-	-	-	-	-	-	-	-	-	I	-	-	-	-	-	-	-	-	-	-	-	-	-	-	-	-	I	A	D	H	K	L	T	G	L	K	V	A	V	K	I	L	N	R	R	K	M	K
-	-	-	-	-	-	-	-	-	-	-	K	-	-	-	-	-	-	-	-	-	-	-	-	-	-	-	-	I	G	E	H	T	L	T	K	H	K	V	A	V	K	I	L	N	R	Q	K	I	K
-	-	-	-	-	-	-	-	-	-	-	K	-	-	-	-	-	-	-	-	-	-	-	-	-	-	-	-	I	A	E	H	A	L	T	G	H	K	V	A	I	K	I	L	N	R	R	K	I	K
-	-	-	-	-	-	-	-	-	-	-	K	-	-	-	-	-	-	-	-	-	-	-	-	-	-	-	-	R	A	R	H	E	F	T	G	H	E	V	A	V	K	I	L	N	R	N	K	I	K
-	-	-	-	-	-	-	-	-	-	-	K	-	-	-	-	-	-	-	-	-	-	-	-	-	-	-	-	T	A	K	H	E	L	T	G	H	K	V	A	V	K	I	L	N	R	Q	K	I	K
-	-	-	-	-	-	-	-	-	-	-	K	-	-	-	-	-	-	-	-	-	-	-	-	-	-	-	-	I	A	T	H	Q	V	T	D	H	K	V	A	V	K	I	L	N	R	Q	K	I	K
-	-	-	-	-	-	-	-	-	-	-	K	-	-	-	-	-	-	-	-	-	-	-	-	-	-	-	-	M	A	V	H	S	I	T	G	H	K	V	A	M	K	F	I	N	R	K	K	I	A
-	-	-	-	-	-	-	-	-	-	-	K	-	-	-	-	-	-	-	-	-	-	-	-	-	-	-	-	I	G	E	H	A	L	T	K	L	K	V	A	V	K	I	L	N	R	Q	K	I	K
-	-	-	-	-	-	-	-	-	-	-	K	-	-	-	-	-	-	-	-	-	-	-	-	-	-	-	-	I	A	E	H	K	L	T	G	H	R	V	A	I	K	I	L	N	R	R	Q	M	R
-	-	-	-	-	-	-	-	-	-	-	K	-	-	-	-	-	-	-	-	-	-	-	-	-	-	-	-	I	A	E	H	A	L	T	G	Q	K	V	A	I	K	I	L	N	R	R	K	M	K
-	-	-	-	-	-	-	-	-	-	-	K	-	-	-	-	-	-	-	-	-	-	-	-	-	-	-	-	V	A	E	H	I	L	T	G	H	K	V	A	I	K	I	L	N	R	K	K	I	K
-	-	-	-	-	-	-	-	-	-	-	K	-	-	-	-	-	-	-	-	-	-	-	-	-	-	-	-	I	A	E	H	I	I	T	G	H	K	V	A	I	K	I	L	N	R	R	K	I	K
-	-	-	-	-	-	-	-	-	-	-	K	-	-	-	-	-	-	-	-	-	-	-	-	-	-	-	-	I	G	E	H	Q	L	T	G	H	K	V	A	V	K	I	L	N	R	Q	K	I	K
-	-	-	-	-	-	-	-	-	-	-	K	-	-	-	-	-	-	-	-	-	-	-	-	-	-	-	-	V	G	I	H	E	A	T	G	Y	K	V	A	V	K	I	L	N	R	Q	K	I	K
-	-	-	-	-	-	-	-	-	-	-	K	-	-	-	-	-	-	-	-	-	-	-	-	-	-	-	-	I	A	E	H	V	L	T	G	H	K	V	A	I	K	I	L	N	R	R	K	I	K
-	-	-	-	-	-	-	-	-	-	-	K	-	-	-	-	-	-	-	-	-	-	-	-	-	-	-	-	I	A	E	H	V	L	T	G	Y	K	V	A	V	K	I	L	N	R	R	K	L	K
-	-	-	-	-	-	-	-	-	-	-	K	-	-	-	-	-	-	-	-	-	-	-	-	-	-	-	-	I	A	E	H	A	R	T	G	H	K	V	A	I	K	I	L	N	R	R	K	I	K
-	-	-	-	-	-	-	-	-	-	-	K	-	-	-	-	-	-	-	-	-	-	-	-	-	-	-	-	M	A	E	H	S	L	T	G	Q	K	V	A	I	K	I	L	H	R	R	K	I	K
-	-	-	-	-	-	-	-	-	-	-	K	-	-	-	-	-	-	-	-	-	-	-	-	-	-	-	-	I	G	E	H	Q	L	T	G	H	K	V	A	V	K	I	L	N	R	Q	K	I	R
-	-	-	-	-	-	-	-	-	-	-	K	-	-	-	-	-	-	-	-	-	-	-	-	-	-	-	-	T	A	V	H	Q	M	T	N	H	K	V	A	V	K	I	L	N	R	Q	K	I	K
-	-	-	-	-	-	-	-	-	-	-	K	-	-	-	-	-	-	-	-	-	-	-	-	-	-	-	-	L	A	V	H	Q	L	T	G	H	K	V	A	V	K	I	L	N	R	Q	K	I	K
-	-	-	-	-	-	-	-	-	-	-	K	-	-	-	-	-	-	-	-	-	-	-	-	-	-	-	-	V	A	E	H	V	L	T	G	H	K	V	A	I	K	I	L	N	R	K	K	I	K
-	-	-	-	-	-	-	-	-	-	-	K	-	-	-	-	-	-	-	-	-	-	-	-	-	-	-	-	I	A	E	H	V	L	T	G	H	K	V	A	I	K	I	L	N	R	H	K	I	R
-	-	-	-	-	-	-	-	-	-	-	R	-	-	-	-	-	-	-	-	-	-	-	-	-	-	-	-	L	A	E	H	Q	L	T	G	H	K	V	A	V	K	I	L	N	R	N	R	I	R
-	-	-	-	-	-	-	-	-	-	-	K	-	-	-	-	-	-	-	-	-	-	-	-	-	-	-	-	T	A	R	H	Q	L	T	G	H	K	V	A	V	K	I	L	N	R	Q	K	I	K
-	-	-	-	-	-	-	-	-	-	-	K	-	-	-	-	-	-	-	-	-	-	-	-	-	-	-	-	V	A	E	H	A	L	T	G	H	K	V	A	I	K	I	L	N	R	R	K	I	K
-	-	-	-	-	-	-	-	-	-	-	K	-	-	-	-	-	-	-	-	-	-	-	-	-	-	-	-	I	A	D	H	D	L	T	G	H	K	V	A	V	K	I	L	N	R	N	K	I	Q
-	-	-	-	-	-	-	-	-	-	-	K	-	-	-	-	-	-	-	-	-	-	-	-	-	-	-	-	L	A	V	H	T	L	T	G	L	K	V	A	I	K	I	L	N	R	Q	S	M	D
-	-	-	-	-	-	-	-	-	-	-	K	-	-	-	-	-	-	-	-	-	-	-	-	-	-	-	-	I	A	E	H	A	L	T	G	H	K	V	A	I	K	I	L	N	R	R	K	I	K
-	-	-	-	-	-	-	-	-	-	-	-	-	-	-	-	-	-	-	-	-	-	-	-	-	-	-	-	V	G	K	H	E	L	T	G	H	K	V	A	V	K	I	L	N	R	Q	K	I	R
-	-	-	-	-	-	-	-	-	-	-	K	-	-	-	-	-	-	-	-	-	-	-	-	-	-	-	-	I	A	E	H	V	L	T	G	H	K	V	A	I	K	I	L	K	L	T	K	I	K
-	-	-	-	-	-	-	-	-	-	-	K	-	-	-	-	-	-	-	-	-	-	-	-	-	-	-	-	L	A	V	H	Q	L	T	G	H	K	V	A	I	K	I	L	N	R	N	K	I	K
-	-	-	-	-	-	-	-	-	-	-	K	-	-	-	-	-	-	-	-	-	-	-	-	-	-	-	-	V	G	Q	H	Q	L	T	G	H	K	V	A	I	K	V	L	N	R	N	K	I	K
-	-	-	-	-	-	-	-	-	-	-	K	-	-	-	-	-	-	-	-	-	-	-	-	-	-	-	-	M	G	E	H	Q	L	T	K	H	K	V	A	V	K	I	L	N	R	Q	K	I	K
-	-	-	-	-	-	-	-	-	-	-	R	-	-	-	-	-	-	-	-	-	-	-	-	-	-	-	-	V	A	E	H	M	L	T	G	H	K	V	A	I	K	I	L	N	R	N	K	I	A
-	-	-	-	-	-	-	-	-	-	-	K	-	-	-	-	-	-	-	-	-	-	-	-	-	-	-	-	I	G	E	H	Q	L	T	K	H	K	V	A	V	K	I	L	N	R	E	K	I	K
-	-	-	-	-	-	-	-	-	-	-	K	-	-	-	-	-	-	-	-	-	-	-	-	-	-	-	-	L	A	Y	H	L	T	T	G	Q	K	V	A	L	K	I	I	N	R	K	T	L	A
-	-	-	-	-	-	-	-	-	-	-	K	-	-	-	-	-	-	-	-	-	-	-	-	-	-	-	-	V	A	E	H	V	L	T	G	H	K	V	A	I	K	I	L	N	R	R	K	I	K
-	-	-	-	-	-	-	-	-	-	-	K	-	-	-	-	-	-	-	-	-	-	-	-	-	-	-	-	L	A	E	H	V	K	T	G	V	K	V	A	I	K	I	L	N	R	T	K	I	K
-	-	-	-	-	-	-	-	-	-	-	K	-	-	-	-	-	-	-	-	-	-	-	-	-	-	-	-	I	A	E	H	V	L	T	G	H	K	V	A	I	K	I	L	N	R	R	K	I	K
-	-	-	-	-	-	-	-	-	-	-	K	R	-	-	-	-	-	-	-	-	-	-	-	-	-	-	-	L	G	E	H	Q	L	T	G	H	K	V	A	V	K	I	L	N	R	Q	K	I	R
-	-	-	-	-	-	-	-	-	-	-	K	-	-	-	-	-	-	-	-	-	-	-	-	-	-	-	-	L	A	E	H	S	T	T	G	Q	R	V	A	L	K	I	I	N	R	K	T	L	A
-	-	-	-	-	-	-	-	-	-	-	K	-	-	-	-	-	-	-	-	-	-	-	-	-	-	-	-	I	A	E	H	A	L	T	G	H	K	V	A	I	K	I	L	N	R	R	K	I	K
-	-	-	-	-	-	-	-	-	-	-	K	-	-	-	-	-	-	-	-	-	-	-	-	-	-	-	-	I	G	E	H	T	K	T	K	H	K	V	A	V	K	I	L	N	R	Q	K	I	K
-	-	-	-	-	-	-	-	-	-	-	K	-	-	-	-	-	-	-	-	-	-	-	-	-	-	-	-	I	G	E	H	Q	L	T	G	H	K	V	A	I	K	I	L	N	R	Q	K	I	K
-	-	-	-	-	-	-	-	-	-	-	K	-	-	-	-	-	-	-	-	-	-	-	-	-	-	-	-	L	A	E	H	I	R	T	G	A	K	V	A	I	K	I	L	N	K	N	K	V	K
-	-	-	-	-	-	-	-	-	-	-	K	-	-	-	-	-	-	-	-	-	-	-	-	-	-	-	-	I	G	E	H	Q	L	T	K	H	K	V	A	V	K	I	L	N	R	Q	K	I	K
-	-	-	-	-	-	-	-	-	-	-	K	-	-	-	-	-	-	-	-	-	-	-	-	-	-	-	-	Y	G	E	H	I	L	T	G	T	K	V	A	I	K	I	L	N	R	R	Q	I	K
-	-	-	-	-	-	-	-	-	-	-	K	-	-	-	-	-	-	-	-	-	-	-	-	-	-	-	-	V	G	T	H	E	G	T	G	Y	K	V	A	V	K	I	L	N	R	Q	K	I	K
-	-	-	-	-	-	-	-	-	-	-	K	-	-	-	-	-	-	-	-	-	-	-	-	-	-	-	-	V	A	E	H	V	L	T	G	H	K	V	A	I	K	I	L	N	R	K	K	I	K
-	-	-	-	-	-	-	-	-	-	-	-	-	-	-	-	-	-	-	-	-	-	-	-	-	-	-	-	-	-	-	-	-	-	-	-	-	-	-	-	-	-	-	-	-	-	-	-	-	-
-	-	-	-	-	-	-	-	-	-	-	K	-	-	-	-	-	-	-	-	-	-	-	-	-	-	-	-	I	G	E	H	Q	L	T	K	H	K	V	A	V	K	I	L	N	R	Q	K	I	K
-	-	-	-	-	-	-	-	-	-	-	K	-	-	-	-	-	-	-	-	-	-	-	-	-	-	-	-	I	A	E	H	A	L	T	R	H	K	V	A	I	K	I	L	N	R	R	K	I	K
-	-	-	-	-	-	-	-	-	-	-	K	-	-	-	-	-	-	-	-	-	-	-	-	-	-	-	-	I	A	E	H	L	L	T	G	H	K	V	A	I	K	I	L	N	R	R	K	M	K
-	-	-	-	-	-	-	-	-	-	-	K	-	-	-	-	-	-	-	-	-	-	-	-	-	-	-	-	V	A	E	H	I	L	T	G	H	K	V	A	V	K	I	L	N	R	R	K	I	K
-	-	-	-	-	-	-	-	-	-	-	K	-	-	-	-	-	-	-	-	-	-	-	-	-	-	-	-	I	A	E	H	K	H	T	G	H	K	V	A	I	K	I	L	N	R	R	Q	M	R
-	-	-	-	-	-	-	-	-	-	-	M	-	-	-	-	-	-	-	-	-	-	-	-	-	-	-	-	I	A	E	H	K	L	T	G	R	K	V	A	I	K	I	L	N	R	H	K	M	K
-	-	-	-	-	-	-	-	-	-	-	K	-	-	-	-	-	-	-	-	-	-	-	-	-	-	-	-	V	G	I	H	E	A	T	G	Y	K	V	A	V	K	I	L	N	R	Q	K	I	K
-	-	-	-	-	-	-	-	-	-	-	K	-	-	-	-	-	-	-	-	-	-	-	-	-	-	-	-	V	G	I	H	K	S	T	G	V	Q	V	A	V	K	I	V	N	R	D	K	I	K
-	-	-	-	-	-	-	-	-	-	-	K	-	-	-	-	-	-	-	-	-	-	-	-	-	-	-	-	I	A	E	H	I	L	T	G	H	K	V	A	I	K	I	L	N	R	K	K	I	R
-	-	-	-	-	-	-	-	-	-	-	K	-	-	-	-	-	-	-	-	-	-	-	-	-	-	-	-	L	A	V	H	V	A	T	G	H	N	V	A	I	K	I	F	D	R	L	K	I	K
-	-	-	-	-	-	-	-	-	-	-	K	-	-	-	-	-	-	-	-	-	-	-	-	-	-	-	-	A	A	Q	H	I	L	T	G	V	K	V	A	I	K	I	L	A	R	Q	S	F	H
-	-	-	-	-	-	-	-	-	-	-	K	-	-	-	-	-	-	-	-	-	-	-	-	-	-	-	-	I	A	E	H	V	L	T	G	H	K	V	A	I	K	I	L	N	R	R	K	I	R
-	-	-	-	-	-	-	-	-	-	-	K	-	-	-	-	-	-	-	-	-	-	-	-	-	-	-	-	I	G	E	H	Q	L	T	K	H	K	V	A	V	K	I	L	N	R	Q	K	I	K
-	-	-	-	-	-	-	-	-	-	-	K	-	-	-	-	-	-	-	-	-	-	-	-	-	-	-	-	I	G	E	H	Q	L	T	G	H	K	V	A	V	K	I	L	N	R	Q	K	I	R
-	-	-	-	-	-	-	-	-	-	-	K	-	-	-	-	-	-	-	-	-	-	-	-	-	-	-	-	I	A	E	H	A	L	T	G	H	K	V	A	I	K	I	L	N	R	K	K	I	K
-	-	-	-	-	-	-	-	-	-	-	K	-	-	-	-	-	-	-	-	-	-	-	-	-	-	-	-	V	G	V	H	E	V	T	G	H	K	V	A	V	K	I	L	N	R	Q	N	I	R
-	-	-	-	-	-	-	-	-	-	-	K	-	-	-	-	-	-	-	-	-	-	-	-	-	-	-	-	V	G	T	H	E	G	T	G	Y	K	V	A	V	K	I	L	N	R	Q	K	I	K
-	-	-	-	-	-	-	-	-	-	-	K	-	-	-	-	-	-	-	-	-	-	-	-	-	-	-	-	I	G	E	H	Q	L	T	K	H	K	V	A	V	K	I	L	N	R	Q	K	I	K
-	-	-	-	-	-	-	-	-	-	-	K	-	-	-	-	-	-	-	-	-	-	-	-	-	-	-	-	Y	G	E	H	I	L	T	G	T	K	V	A	I	K	I	L	N	R	K	T	I	K
-	-	-	-	-	-	-	-	-	-	-	K	-	-	-	-	-	-	-	-	-	-	-	-	-	-	-	-	I	G	E	H	Q	L	T	G	H	K	V	A	V	K	I	L	N	R	Q	K	I	R
-	-	-	-	-	-	-	-	-	-	-	K	-	-	-	-	-	-	-	-	-	-	-	-	-	-	-	-	I	A	E	H	V	L	T	G	H	K	V	A	I	K	I	L	N	R	R	K	I	K
54	55	56	57	58	59
N	M	E	M	E	E	-	-	-	-	-	-	-	-	-	-	-	-	-	-	-	-	-	-	-	-	-	-	-	-	-	-	-	-	-	-	-	-	-	-	-	-	-	-	-	-	-	-	-	-
N	P	E	M	E	E	-	-	-	-	-	-	-	-	-	-	-	-	-	-	-	-	-	-	-	-	-	-	-	-	-	-	-	-	-	-	-	-	-	-	-	-	-	-	-	-	-	-	-	-
S	L	D	V	V	G	-	-	-	-	-	-	-	-	-	-	-	-	-	-	-	-	-	-	-	-	-	-	-	-	-	-	-	-	-	-	-	-	-	-	-	-	-	-	-	-	-	-	-	-
T	L	D	V	A	S	-	-	-	-	-	-	-	-	-	-	-	-	-	-	-	-	-	-	-	-	-	-	-	-	-	-	-	-	-	-	-	-	-	-	-	-	-	-	-	-	-	-	-	-
F	M	R	M	D	E	-	-	-	-	-	-	-	-	-	-	-	-	-	-	-	-	-	-	-	-	-	-	-	-	-	-	-	-	-	-	-	-	-	-	-	-	-	-	-	-	-	-	-	-
S	L	D	V	V	G	-	-	-	-	-	-	-	-	-	-	-	-	-	-	-	-	-	-	-	-	-	-	-	-	-	-	-	-	-	-	-	-	-	-	-	-	-	-	-	-	-	-	-	-
N	L	D	M	V	S	-	-	-	-	-	-	-	-	-	-	-	-	-	-	-	-	-	-	-	-	-	-	-	-	-	-	-	-	-	-	-	-	-	-	-	-	-	-	-	-	-	-	-	-
V	S	E	-	A	E	-	-	-	-	-	-	-	-	-	-	-	-	-	-	-	-	-	-	-	-	-	-	-	-	-	-	-	-	-	-	-	-	-	-	-	-	-	-	-	-	-	-	-	-
Q	M	G	I	E	A	-	-	-	-	-	-	-	-	-	-	-	-	-	-	-	-	-	-	-	-	-	-	-	-	-	-	-	-	-	-	-	-	-	-	-	-	-	-	-	-	-	-	-	-
S	L	D	V	V	G	-	-	-	-	-	-	-	-	-	-	-	-	-	-	-	-	-	-	-	-	-	-	-	-	-	-	-	-	-	-	-	-	-	-	-	-	-	-	-	-	-	-	-	-
A	M	D	M	D	E	-	-	-	-	-	-	-	-	-	-	-	-	-	-	-	-	-	-	-	-	-	-	-	-	-	-	-	-	-	-	-	-	-	-	-	-	-	-	-	-	-	-	-	-
Q	L	G	M	E	E	-	-	-	-	-	-	-	-	-	-	-	-	-	-	-	-	-	-	-	-	-	-	-	-	-	-	-	-	-	-	-	-	-	-	-	-	-	-	-	-	-	-	-	-
N	L	Q	M	E	E	-	-	-	-	-	-	-	-	-	-	-	-	-	-	-	-	-	-	-	-	-	-	-	-	-	-	-	-	-	-	-	-	-	-	-	-	-	-	-	-	-	-	-	-
E	K	A	-	A	E	-	-	-	-	-	-	-	-	-	-	-	-	-	-	-	-	-	-	-	-	-	-	-	-	-	-	-	-	-	-	-	-	-	-	-	-	-	-	-	-	-	-	-	-
S	M	E	M	E	E	-	-	-	-	-	-	-	-	-	-	-	-	-	-	-	-	-	-	-	-	-	-	-	-	-	-	-	-	-	-	-	-	-	-	-	-	-	-	-	-	-	-	-	-
S	L	D	V	A	S	-	-	-	-	-	-	-	-	-	-	-	-	-	-	-	-	-	-	-	-	-	-	-	-	-	-	-	-	-	-	-	-	-	-	-	-	-	-	-	-	-	-	-	-
N	M	D	M	E	E	-	-	-	-	-	-	-	-	-	-	-	-	-	-	-	-	-	-	-	-	-	-	-	-	-	-	-	-	-	-	-	-	-	-	-	-	-	-	-	-	-	-	-	-
S	L	E	M	G	E	-	-	-	-	-	-	-	-	-	-	-	-	-	-	-	-	-	-	-	-	-	-	-	-	-	-	-	-	-	-	-	-	-	-	-	-	-	-	-	-	-	-	-	-
S	L	D	V	V	G	-	-	-	-	-	-	-	-	-	-	-	-	-	-	-	-	-	-	-	-	-	-	-	-	-	-	-	-	-	-	-	-	-	-	-	-	-	-	-	-	-	-	-	-
T	M	D	M	S	G	-	-	-	-	-	-	-	-	-	-	-	-	-	-	-	-	-	-	-	-	-	-	-	-	-	-	-	-	-	-	-	-	-	-	-	-	-	-	-	-	-	-	-	-
S	L	D	V	V	G	-	-	-	-	-	-	-	-	-	-	-	-	-	-	-	-	-	-	-	-	-	-	-	-	-	-	-	-	-	-	-	-	-	-	-	-	-	-	-	-	-	-	-	-
T	L	D	V	V	G	-	-	-	-	-	-	-	-	-	-	-	-	-	-	-	-	-	-	-	-	-	-	-	-	-	-	-	-	-	-	-	-	-	-	-	-	-	-	-	-	-	-	-	-
Q	M	D	M	E	E	-	-	-	-	-	-	-	-	-	-	-	-	-	-	-	-	-	-	-	-	-	-	-	-	-	-	-	-	-	-	-	-	-	-	-	-	-	-	-	-	-	-	-	-
S	L	D	V	V	G	-	-	-	-	-	-	-	-	-	-	-	-	-	-	-	-	-	-	-	-	-	-	-	-	-	-	-	-	-	-	-	-	-	-	-	-	-	-	-	-	-	-	-	-
S	L	D	V	V	G	-	-	-	-	-	-	-	-	-	-	-	-	-	-	-	-	-	-	-	-	-	-	-	-	-	-	-	-	-	-	-	-	-	-	-	-	-	-	-	-	-	-	-	-
N	-	-	M	E	E	-	-	-	-	-	-	-	-	-	-	-	-	-	-	-	-	-	-	-	-	-	-	-	-	-	-	-	-	-	-	-	-	-	-	-	-	-	-	-	-	-	-	-	-
N	M	E	M	E	E	-	-	-	-	-	-	-	-	-	-	-	-	-	-	-	-	-	-	-	-	-	-	-	-	-	-	-	-	-	-	-	-	-	-	-	-	-	-	-	-	-	-	-	-
N	M	N	V	V	G	-	-	-	-	-	-	-	-	-	-	-	-	-	-	-	-	-	-	-	-	-	-	-	-	-	-	-	-	-	-	-	-	-	-	-	-	-	-	-	-	-	-	-	-
S	L	D	V	V	G	-	-	-	-	-	-	-	-	-	-	-	-	-	-	-	-	-	-	-	-	-	-	-	-	-	-	-	-	-	-	-	-	-	-	-	-	-	-	-	-	-	-	-	-
S	L	D	V	V	G	-	-	-	-	-	-	-	-	-	-	-	-	-	-	-	-	-	-	-	-	-	-	-	-	-	-	-	-	-	-	-	-	-	-	-	-	-	-	-	-	-	-	-	-
S	M	E	M	E	E	-	-	-	-	-	-	-	-	-	-	-	-	-	-	-	-	-	-	-	-	-	-	-	-	-	-	-	-	-	-	-	-	-	-	-	-	-	-	-	-	-	-	-	-
K	M	G	L	E	D	-	-	-	-	-	-	-	-	-	-	-	-	-	-	-	-	-	-	-	-	-	-	-	-	-	-	-	-	-	-	-	-	-	-	-	-	-	-	-	-	-	-	-	-
D	M	N	M	E	E	-	-	-	-	-	-	-	-	-	-	-	-	-	-	-	-	-	-	-	-	-	-	-	-	-	-	-	-	-	-	-	-	-	-	-	-	-	-	-	-	-	-	-	-
A	M	D	M	E	E	-	-	-	-	-	-	-	-	-	-	-	-	-	-	-	-	-	-	-	-	-	-	-	-	-	-	-	-	-	-	-	-	-	-	-	-	-	-	-	-	-	-	-	-
N	M	E	M	E	E	-	-	-	-	-	-	-	-	-	-	-	-	-	-	-	-	-	-	-	-	-	-	-	-	-	-	-	-	-	-	-	-	-	-	-	-	-	-	-	-	-	-	-	-
S	L	D	V	V	G	-	-	-	-	-	-	-	-	-	-	-	-	-	-	-	-	-	-	-	-	-	-	-	-	-	-	-	-	-	-	-	-	-	-	-	-	-	-	-	-	-	-	-	-
S	L	E	M	E	E	-	-	-	-	-	-	-	-	-	-	-	-	-	-	-	-	-	-	-	-	-	-	-	-	-	-	-	-	-	-	-	-	-	-	-	-	-	-	-	-	-	-	-	-
S	L	D	V	V	G	-	-	-	-	-	-	-	-	-	-	-	-	-	-	-	-	-	-	-	-	-	-	-	-	-	-	-	-	-	-	-	-	-	-	-	-	-	-	-	-	-	-	-	-
N	M	D	M	E	E	-	-	-	-	-	-	-	-	-	-	-	-	-	-	-	-	-	-	-	-	-	-	-	-	-	-	-	-	-	-	-	-	-	-	-	-	-	-	-	-	-	-	-	-
T	M	G	M	E	E	-	-	-	-	-	-	-	-	-	-	-	-	-	-	-	-	-	-	-	-	-	-	-	-	-	-	-	-	-	-	-	-	-	-	-	-	-	-	-	-	-	-	-	-
T	M	V	M	E	E	-	-	-	-	-	-	-	-	-	-	-	-	-	-	-	-	-	-	-	-	-	-	-	-	-	-	-	-	-	-	-	-	-	-	-	-	-	-	-	-	-	-	-	-
N	M	E	M	E	E	-	-	-	-	-	-	-	-	-	-	-	-	-	-	-	-	-	-	-	-	-	-	-	-	-	-	-	-	-	-	-	-	-	-	-	-	-	-	-	-	-	-	-	-
A	M	D	M	E	E	-	-	-	-	-	-	-	-	-	-	-	-	-	-	-	-	-	-	-	-	-	-	-	-	-	-	-	-	-	-	-	-	-	-	-	-	-	-	-	-	-	-	-	-
N	L	D	V	V	G	-	-	-	-	-	-	-	-	-	-	-	-	-	-	-	-	-	-	-	-	-	-	-	-	-	-	-	-	-	-	-	-	-	-	-	-	-	-	-	-	-	-	-	-
S	L	D	V	V	G	-	-	-	-	-	-	-	-	-	-	-	-	-	-	-	-	-	-	-	-	-	-	-	-	-	-	-	-	-	-	-	-	-	-	-	-	-	-	-	-	-	-	-	-
N	L	E	M	E	E	-	-	-	-	-	-	-	-	-	-	-	-	-	-	-	-	-	-	-	-	-	-	-	-	-	-	-	-	-	-	-	-	-	-	-	-	-	-	-	-	-	-	-	-
S	L	D	V	V	G	-	-	-	-	-	-	-	-	-	-	-	-	-	-	-	-	-	-	-	-	-	-	-	-	-	-	-	-	-	-	-	-	-	-	-	-	-	-	-	-	-	-	-	-
N	P	E	M	E	E	-	-	-	-	-	-	-	-	-	-	-	-	-	-	-	-	-	-	-	-	-	-	-	-	-	-	-	-	-	-	-	-	-	-	-	-	-	-	-	-	-	-	-	-
N	M	E	M	E	E	-	-	-	-	-	-	-	-	-	-	-	-	-	-	-	-	-	-	-	-	-	-	-	-	-	-	-	-	-	-	-	-	-	-	-	-	-	-	-	-	-	-	-	-
N	L	G	M	E	E	-	-	-	-	-	-	-	-	-	-	-	-	-	-	-	-	-	-	-	-	-	-	-	-	-	-	-	-	-	-	-	-	-	-	-	-	-	-	-	-	-	-	-	-
Q	M	D	M	E	D	-	-	-	-	-	-	-	-	-	-	-	-	-	-	-	-	-	-	-	-	-	-	-	-	-	-	-	-	-	-	-	-	-	-	-	-	-	-	-	-	-	-	-	-
S	L	D	V	V	G	-	-	-	-	-	-	-	-	-	-	-	-	-	-	-	-	-	-	-	-	-	-	-	-	-	-	-	-	-	-	-	-	-	-	-	-	-	-	-	-	-	-	-	-
A	I	D	M	E	E	-	-	-	-	-	-	-	-	-	-	-	-	-	-	-	-	-	-	-	-	-	-	-	-	-	-	-	-	-	-	-	-	-	-	-	-	-	-	-	-	-	-	-	-
S	L	D	V	A	G	-	-	-	-	-	-	-	-	-	-	-	-	-	-	-	-	-	-	-	-	-	-	-	-	-	-	-	-	-	-	-	-	-	-	-	-	-	-	-	-	-	-	-	-
S	L	D	V	V	S	-	-	-	-	-	-	-	-	-	-	-	-	-	-	-	-	-	-	-	-	-	-	-	-	-	-	-	-	-	-	-	-	-	-	-	-	-	-	-	-	-	-	-	-
N	M	D	M	V	G	-	-	-	-	-	-	-	-	-	-	-	-	-	-	-	-	-	-	-	-	-	-	-	-	-	-	-	-	-	-	-	-	-	-	-	-	-	-	-	-	-	-	-	-
N	L	D	V	V	G	-	-	-	-	-	-	-	-	-	-	-	-	-	-	-	-	-	-	-	-	-	-	-	-	-	-	-	-	-	-	-	-	-	-	-	-	-	-	-	-	-	-	-	-
T	P	D	M	E	E	-	-	-	-	-	-	-	-	-	-	-	-	-	-	-	-	-	-	-	-	-	-	-	-	-	-	-	-	-	-	-	-	-	-	-	-	-	-	-	-	-	-	-	-
S	L	D	M	S	E	-	-	-	-	-	-	-	-	-	-	-	-	-	-	-	-	-	-	-	-	-	-	-	-	-	-	-	-	-	-	-	-	-	-	-	-	-	-	-	-	-	-	-	-
N	L	G	M	E	E	-	-	-	-	-	-	-	-	-	-	-	-	-	-	-	-	-	-	-	-	-	-	-	-	-	-	-	-	-	-	-	-	-	-	-	-	-	-	-	-	-	-	-	-
N	M	E	M	E	E	-	-	-	-	-	-	-	-	-	-	-	-	-	-	-	-	-	-	-	-	-	-	-	-	-	-	-	-	-	-	-	-	-	-	-	-	-	-	-	-	-	-	-	-
N	M	E	M	E	E	-	-	-	-	-	-	-	-	-	-	-	-	-	-	-	-	-	-	-	-	-	-	-	-	-	-	-	-	-	-	-	-	-	-	-	-	-	-	-	-	-	-	-	-
S	L	D	V	V	G	-	-	-	-	-	-	-	-	-	-	-	-	-	-	-	-	-	-	-	-	-	-	-	-	-	-	-	-	-	-	-	-	-	-	-	-	-	-	-	-	-	-	-	-
N	M	E	M	E	E	-	-	-	-	-	-	-	-	-	-	-	-	-	-	-	-	-	-	-	-	-	-	-	-	-	-	-	-	-	-	-	-	-	-	-	-	-	-	-	-	-	-	-	-
T	M	G	I	E	T	-	-	-	-	-	-	-	-	-	-	-	-	-	-	-	-	-	-	-	-	-	-	-	-	-	-	-	-	-	-	-	-	-	-	-	-	-	-	-	-	-	-	-	-
E	K	C	M	E	E	-	-	-	-	-	-	-	-	-	-	-	-	-	-	-	-	-	-	-	-	-	-	-	-	-	-	-	-	-	-	-	-	-	-	-	-	-	-	-	-	-	-	-	-
-	-	-	-	-	-	-	-	-	-	-	-	-	-	-	-	-	-	-	-	-	-	-	-	-	-	-	-	-	-	-	-	-	-	-	-	-	-	-	-	-	-	-	-	-	-	-	-	-	-
S	L	D	V	V	G	-	-	-	-	-	-	-	-	-	-	-	-	-	-	-	-	-	-	-	-	-	-	-	-	-	-	-	-	-	-	-	-	-	-	-	-	-	-	-	-	-	-	-	-
N	L	D	V	V	G	-	-	-	-	-	-	-	-	-	-	-	-	-	-	-	-	-	-	-	-	-	-	-	-	-	-	-	-	-	-	-	-	-	-	-	-	-	-	-	-	-	-	-	-
S	P	E	M	E	E	-	-	-	-	-	-	-	-	-	-	-	-	-	-	-	-	-	-	-	-	-	-	-	-	-	-	-	-	-	-	-	-	-	-	-	-	-	-	-	-	-	-	-	-
N	M	E	M	E	E	-	-	-	-	-	-	-	-	-	-	-	-	-	-	-	-	-	-	-	-	-	-	-	-	-	-	-	-	-	-	-	-	-	-	-	-	-	-	-	-	-	-	-	-
K	S	D	M	Q	G	-	-	-	-	-	-	-	-	-	-	-	-	-	-	-	-	-	-	-	-	-	-	-	-	-	-	-	-	-	-	-	-	-	-	-	-	-	-	-	-	-	-	-	-
N	L	D	V	V	G	-	-	-	-	-	-	-	-	-	-	-	-	-	-	-	-	-	-	-	-	-	-	-	-	-	-	-	-	-	-	-	-	-	-	-	-	-	-	-	-	-	-	-	-
N	L	D	V	V	G	-	-	-	-	-	-	-	-	-	-	-	-	-	-	-	-	-	-	-	-	-	-	-	-	-	-	-	-	-	-	-	-	-	-	-	-	-	-	-	-	-	-	-	-
Q	M	E	M	E	E	-	-	-	-	-	-	-	-	-	-	-	-	-	-	-	-	-	-	-	-	-	-	-	-	-	-	-	-	-	-	-	-	-	-	-	-	-	-	-	-	-	-	-	-
S	L	R	M	D	L	-	-	-	-	-	-	-	-	-	-	-	-	-	-	-	-	-	-	-	-	-	-	-	-	-	-	-	-	-	-	-	-	-	-	-	-	-	-	-	-	-	-	-	-
A	M	D	M	E	E	-	-	-	-	-	-	-	-	-	-	-	-	-	-	-	-	-	-	-	-	-	-	-	-	-	-	-	-	-	-	-	-	-	-	-	-	-	-	-	-	-	-	-	-
N	M	D	M	E	E	-	-	-	-	-	-	-	-	-	-	-	-	-	-	-	-	-	-	-	-	-	-	-	-	-	-	-	-	-	-	-	-	-	-	-	-	-	-	-	-	-	-	-	-
T	M	E	M	E	E	-	-	-	-	-	-	-	-	-	-	-	-	-	-	-	-	-	-	-	-	-	-	-	-	-	-	-	-	-	-	-	-	-	-	-	-	-	-	-	-	-	-	-	-
S	L	D	V	V	G	-	-	-	-	-	-	-	-	-	-	-	-	-	-	-	-	-	-	-	-	-	-	-	-	-	-	-	-	-	-	-	-	-	-	-	-	-	-	-	-	-	-	-	-
N	M	E	M	E	E	-	-	-	-	-	-	-	-	-	-	-	-	-	-	-	-	-	-	-	-	-	-	-	-	-	-	-	-	-	-	-	-	-	-	-	-	-	-	-	-	-	-	-	-
S	L	D	M	V	S	-	-	-	-	-	-	-	-	-	-	-	-	-	-	-	-	-	-	-	-	-	-	-	-	-	-	-	-	-	-	-	-	-	-	-	-	-	-	-	-	-	-	-	-
N	L	D	V	V	G	-	-	-	-	-	-	-	-	-	-	-	-	-	-	-	-	-	-	-	-	-	-	-	-	-	-	-	-	-	-	-	-	-	-	-	-	-	-	-	-	-	-	-	-
N	L	D	V	V	G	-	-	-	-	-	-	-	-	-	-	-	-	-	-	-	-	-	-	-	-	-	-	-	-	-	-	-	-	-	-	-	-	-	-	-	-	-	-	-	-	-	-	-	-
N	L	D	M	V	G	-	-	-	-	-	-	-	-	-	-	-	-	-	-	-	-	-	-	-	-	-	-	-	-	-	-	-	-	-	-	-	-	-	-	-	-	-	-	-	-	-	-	-	-
S	L	D	V	V	G	-	-	-	-	-	-	-	-	-	-	-	-	-	-	-	-	-	-	-	-	-	-	-	-	-	-	-	-	-	-	-	-	-	-	-	-	-	-	-	-	-	-	-	-
N	M	E	M	E	E	-	-	-	-	-	-	-	-	-	-	-	-	-	-	-	-	-	-	-	-	-	-	-	-	-	-	-	-	-	-	-	-	-	-	-	-	-	-	-	-	-	-	-	-
D	M	K	M	E	E	-	-	-	-	-	-	-	-	-	-	-	-	-	-	-	-	-	-	-	-	-	-	-	-	-	-	-	-	-	-	-	-	-	-	-	-	-	-	-	-	-	-	-	-
A	I	D	M	E	E	-	-	-	-	-	-	-	-	-	-	-	-	-	-	-	-	-	-	-	-	-	-	-	-	-	-	-	-	-	-	-	-	-	-	-	-	-	-	-	-	-	-	-	-
S	M	E	M	E	E	-	-	-	-	-	-	-	-	-	-	-	-	-	-	-	-	-	-	-	-	-	-	-	-	-	-	-	-	-	-	-	-	-	-	-	-	-	-	-	-	-	-	-	-
S	L	D	V	V	G	-	-	-	-	-	-	-	-	-	-	-	-	-	-	-	-	-	-	-	-	-	-	-	-	-	-	-	-	-	-	-	-	-	-	-	-	-	-	-	-	-	-	-	-
T	L	D	V	V	G	-	-	-	-	-	-	-	-	-	-	-	-	-	-	-	-	-	-	-	-	-	-	-	-	-	-	-	-	-	-	-	-	-	-	-	-	-	-	-	-	-	-	-	-
S	M	E	M	E	E	-	-	-	-	-	-	-	-	-	-	-	-	-	-	-	-	-	-	-	-	-	-	-	-	-	-	-	-	-	-	-	-	-	-	-	-	-	-	-	-	-	-	-	-
N	P	E	M	E	E	-	-	-	-	-	-	-	-	-	-	-	-	-	-	-	-	-	-	-	-	-	-	-	-	-	-	-	-	-	-	-	-	-	-	-	-	-	-	-	-	-	-	-	-
N	M	D	M	E	E	-	-	-	-	-	-	-	-	-	-	-	-	-	-	-	-	-	-	-	-	-	-	-	-	-	-	-	-	-	-	-	-	-	-	-	-	-	-	-	-	-	-	-	-
E	Q	N	M	D	E	-	-	-	-	-	-	-	-	-	-	-	-	-	-	-	-	-	-	-	-	-	-	-	-	-	-	-	-	-	-	-	-	-	-	-	-	-	-	-	-	-	-	-	-
N	L	D	V	V	G	-	-	-	-	-	-	-	-	-	-	-	-	-	-	-	-	-	-	-	-	-	-	-	-	-	-	-	-	-	-	-	-	-	-	-	-	-	-	-	-	-	-	-	-
S	L	D	V	V	G	-	-	-	-	-	-	-	-	-	-	-	-	-	-	-	-	-	-	-	-	-	-	-	-	-	-	-	-	-	-	-	-	-	-	-	-	-	-	-	-	-	-	-	-
N	L	D	V	V	G	-	-	-	-	-	-	-	-	-	-	-	-	-	-	-	-	-	-	-	-	-	-	-	-	-	-	-	-	-	-	-	-	-	-	-	-	-	-	-	-	-	-	-	-
A	I	H	M	E	E	-	-	-	-	-	-	-	-	-	-	-	-	-	-	-	-	-	-	-	-	-	-	-	-	-	-	-	-	-	-	-	-	-	-	-	-	-	-	-	-	-	-	-	-
N	M	E	M	E	E	-	-	-	-	-	-	-	-	-	-	-	-	-	-	-	-	-	-	-	-	-	-	-	-	-	-	-	-	-	-	-	-	-	-	-	-	-	-	-	-	-	-	-	-
Q	L	E	M	D	E	-	-	-	-	-	-	-	-	-	-	-	-	-	-	-	-	-	-	-	-	-	-	-	-	-	-	-	-	-	-	-	-	-	-	-	-	-	-	-	-	-	-	-	-
N	L	D	V	V	G	-	-	-	-	-	-	-	-	-	-	-	-	-	-	-	-	-	-	-	-	-	-	-	-	-	-	-	-	-	-	-	-	-	-	-	-	-	-	-	-	-	-	-	-
N	M	D	M	D	E	-	-	-	-	-	-	-	-	-	-	-	-	-	-	-	-	-	-	-	-	-	-	-	-	-	-	-	-	-	-	-	-	-	-	-	-	-	-	-	-	-	-	-	-
H	L	D	V	A	D	-	-	-	-	-	-	-	-	-	-	-	-	-	-	-	-	-	-	-	-	-	-	-	-	-	-	-	-	-	-	-	-	-	-	-	-	-	-	-	-	-	-	-	-
N	A	E	-	A	E	-	-	-	-	-	-	-	-	-	-	-	-	-	-	-	-	-	-	-	-	-	-	-	-	-	-	-	-	-	-	-	-	-	-	-	-	-	-	-	-	-	-	-	-
N	M	E	M	E	E	-	-	-	-	-	-	-	-	-	-	-	-	-	-	-	-	-	-	-	-	-	-	-	-	-	-	-	-	-	-	-	-	-	-	-	-	-	-	-	-	-	-	-	-
S	L	D	V	V	G	-	-	-	-	-	-	-	-	-	-	-	-	-	-	-	-	-	-	-	-	-	-	-	-	-	-	-	-	-	-	-	-	-	-	-	-	-	-	-	-	-	-	-	-
N	M	G	M	E	E	T	G	V	N	L	A	I	I	S	I	N	K	K	E	V	L	V	A	L	S	T	S	V	W	H	E	L	R	G	G	G	Y	M	D	G	F	L	R	K	V	V	T	V	S
S	L	D	V	V	G	-	-	-	-	-	-	-	-	-	-	-	-	-	-	-	-	-	-	-	-	-	-	-	-	-	-	-	-	-	-	-	-	-	-	-	-	-	-	-	-	-	-	-	-
S	L	D	V	V	G	-	-	-	-	-	-	-	-	-	-	-	-	-	-	-	-	-	-	-	-	-	-	-	-	-	-	-	-	-	-	-	-	-	-	-	-	-	-	-	-	-	-	-	-
S	L	D	V	V	G	-	-	-	-	-	-	-	-	-	-	-	-	-	-	-	-	-	-	-	-	-	-	-	-	-	-	-	-	-	-	-	-	-	-	-	-	-	-	-	-	-	-	-	-
E	M	G	L	E	D	-	-	-	-	-	-	-	-	-	-	-	-	-	-	-	-	-	-	-	-	-	-	-	-	-	-	-	-	-	-	-	-	-	-	-	-	-	-	-	-	-	-	-	-
S	L	D	V	V	G	-	-	-	-	-	-	-	-	-	-	-	-	-	-	-	-	-	-	-	-	-	-	-	-	-	-	-	-	-	-	-	-	-	-	-	-	-	-	-	-	-	-	-	-
K	S	D	M	Q	G	-	-	-	-	-	-	-	-	-	-	-	-	-	-	-	-	-	-	-	-	-	-	-	-	-	-	-	-	-	-	-	-	-	-	-	-	-	-	-	-	-	-	-	-
N	M	E	M	E	E	-	-	-	-	-	-	-	-	-	-	-	-	-	-	-	-	-	-	-	-	-	-	-	-	-	-	-	-	-	-	-	-	-	-	-	-	-	-	-	-	-	-	-	-
N	L	K	M	D	E	-	-	-	-	-	-	-	-	-	-	-	-	-	-	-	-	-	-	-	-	-	-	-	-	-	-	-	-	-	-	-	-	-	-	-	-	-	-	-	-	-	-	-	-
N	M	E	M	E	E	-	-	-	-	-	-	-	-	-	-	-	-	-	-	-	-	-	-	-	-	-	-	-	-	-	-	-	-	-	-	-	-	-	-	-	-	-	-	-	-	-	-	-	-
N	L	D	V	V	G	-	-	-	-	-	-	-	-	-	-	-	-	-	-	-	-	-	-	-	-	-	-	-	-	-	-	-	-	-	-	-	-	-	-	-	-	-	-	-	-	-	-	-	-
K	S	D	M	Q	G	-	-	-	-	-	-	-	-	-	-	-	-	-	-	-	-	-	-	-	-	-	-	-	-	-	-	-	-	-	-	-	-	-	-	-	-	-	-	-	-	-	-	-	-
N	M	E	M	E	E	-	-	-	-	-	-	-	-	-	-	-	-	-	-	-	-	-	-	-	-	-	-	-	-	-	-	-	-	-	-	-	-	-	-	-	-	-	-	-	-	-	-	-	-
S	L	D	V	V	G	-	-	-	-	-	-	-	-	-	-	-	-	-	-	-	-	-	-	-	-	-	-	-	-	-	-	-	-	-	-	-	-	-	-	-	-	-	-	-	-	-	-	-	-
N	L	D	V	V	G	-	-	-	-	-	-	-	-	-	-	-	-	-	-	-	-	-	-	-	-	-	-	-	-	-	-	-	-	-	-	-	-	-	-	-	-	-	-	-	-	-	-	-	-
H	M	K	M	D	E	-	-	-	-	-	-	-	-	-	-	-	-	-	-	-	-	-	-	-	-	-	-	-	-	-	-	-	-	-	-	-	-	-	-	-	-	-	-	-	-	-	-	-	-
S	L	D	V	V	G	-	-	-	-	-	-	-	-	-	-	-	-	-	-	-	-	-	-	-	-	-	-	-	-	-	-	-	-	-	-	-	-	-	-	-	-	-	-	-	-	-	-	-	-
N	L	D	I	V	E	-	-	-	-	-	-	-	-	-	-	-	-	-	-	-	-	-	-	-	-	-	-	-	-	-	-	-	-	-	-	-	-	-	-	-	-	-	-	-	-	-	-	-	-
T	L	D	V	V	G	-	-	-	-	-	-	-	-	-	-	-	-	-	-	-	-	-	-	-	-	-	-	-	-	-	-	-	-	-	-	-	-	-	-	-	-	-	-	-	-	-	-	-	-
A	I	D	M	E	E	-	-	-	-	-	-	-	-	-	-	-	-	-	-	-	-	-	-	-	-	-	-	-	-	-	-	-	-	-	-	-	-	-	-	-	-	-	-	-	-	-	-	-	-
-	-	-	M	E	E	-	-	-	-	-	-	-	-	-	-	-	-	-	-	-	-	-	-	-	-	-	-	-	-	-	-	-	-	-	-	-	-	-	-	-	-	-	-	-	-	-	-	-	-
S	L	D	V	V	G	-	-	-	-	-	-	-	-	-	-	-	-	-	-	-	-	-	-	-	-	-	-	-	-	-	-	-	-	-	-	-	-	-	-	-	-	-	-	-	-	-	-	-	-
N	M	D	M	E	E	-	-	-	-	-	-	-	-	-	-	-	-	-	-	-	-	-	-	-	-	-	-	-	-	-	-	-	-	-	-	-	-	-	-	-	-	-	-	-	-	-	-	-	-
T	P	D	M	E	E	-	-	-	-	-	-	-	-	-	-	-	-	-	-	-	-	-	-	-	-	-	-	-	-	-	-	-	-	-	-	-	-	-	-	-	-	-	-	-	-	-	-	-	-
N	M	D	M	E	E	-	-	-	-	-	-	-	-	-	-	-	-	-	-	-	-	-	-	-	-	-	-	-	-	-	-	-	-	-	-	-	-	-	-	-	-	-	-	-	-	-	-	-	-
N	M	E	M	E	E	-	-	-	-	-	-	-	-	-	-	-	-	-	-	-	-	-	-	-	-	-	-	-	-	-	-	-	-	-	-	-	-	-	-	-	-	-	-	-	-	-	-	-	-
T	M	E	M	E	E	-	-	-	-	-	-	-	-	-	-	-	-	-	-	-	-	-	-	-	-	-	-	-	-	-	-	-	-	-	-	-	-	-	-	-	-	-	-	-	-	-	-	-	-
T	L	D	V	V	G	-	-	-	-	-	-	-	-	-	-	-	-	-	-	-	-	-	-	-	-	-	-	-	-	-	-	-	-	-	-	-	-	-	-	-	-	-	-	-	-	-	-	-	-
A	L	D	V	A	G	-	-	-	-	-	-	-	-	-	-	-	-	-	-	-	-	-	-	-	-	-	-	-	-	-	-	-	-	-	-	-	-	-	-	-	-	-	-	-	-	-	-	-	-
S	M	D	M	E	E	-	-	-	-	-	-	-	-	-	-	-	-	-	-	-	-	-	-	-	-	-	-	-	-	-	-	-	-	-	-	-	-	-	-	-	-	-	-	-	-	-	-	-	-
K	M	D	V	D	I	-	-	-	-	-	-	-	-	-	-	-	-	-	-	-	-	-	-	-	-	-	-	-	-	-	-	-	-	-	-	-	-	-	-	-	-	-	-	-	-	-	-	-	-
D	Y	A	-	A	E	-	-	-	-	-	-	-	-	-	-	-	-	-	-	-	-	-	-	-	-	-	-	-	-	-	-	-	-	-	-	-	-	-	-	-	-	-	-	-	-	-	-	-	-
S	M	E	M	E	D	-	-	-	-	-	-	-	-	-	-	-	-	-	-	-	-	-	-	-	-	-	-	-	-	-	-	-	-	-	-	-	-	-	-	-	-	-	-	-	-	-	-	-	-
N	L	D	V	V	G	-	-	-	-	-	-	-	-	-	-	-	-	-	-	-	-	-	-	-	-	-	-	-	-	-	-	-	-	-	-	-	-	-	-	-	-	-	-	-	-	-	-	-	-
S	L	D	V	V	G	-	-	-	-	-	-	-	-	-	-	-	-	-	-	-	-	-	-	-	-	-	-	-	-	-	-	-	-	-	-	-	-	-	-	-	-	-	-	-	-	-	-	-	-
N	M	D	M	E	E	-	-	-	-	-	-	-	-	-	-	-	-	-	-	-	-	-	-	-	-	-	-	-	-	-	-	-	-	-	-	-	-	-	-	-	-	-	-	-	-	-	-	-	-
S	L	D	V	V	G	-	-	-	-	-	-	-	-	-	-	-	-	-	-	-	-	-	-	-	-	-	-	-	-	-	-	-	-	-	-	-	-	-	-	-	-	-	-	-	-	-	-	-	-
T	L	D	V	V	G	-	-	-	-	-	-	-	-	-	-	-	-	-	-	-	-	-	-	-	-	-	-	-	-	-	-	-	-	-	-	-	-	-	-	-	-	-	-	-	-	-	-	-	-
S	L	D	V	V	G	-	-	-	-	-	-	-	-	-	-	-	-	-	-	-	-	-	-	-	-	-	-	-	-	-	-	-	-	-	-	-	-	-	-	-	-	-	-	-	-	-	-	-	-
N	L	D	M	V	S	-	-	-	-	-	-	-	-	-	-	-	-	-	-	-	-	-	-	-	-	-	-	-	-	-	-	-	-	-	-	-	-	-	-	-	-	-	-	-	-	-	-	-	-
S	L	D	V	V	G	-	-	-	-	-	-	-	-	-	-	-	-	-	-	-	-	-	-	-	-	-	-	-	-	-	-	-	-	-	-	-	-	-	-	-	-	-	-	-	-	-	-	-	-
N	M	E	M	E	E	-	-	-	-	-	-	-	-	-	-	-	-	-	-	-	-	-	-	-	-	-	-	-	-	-	-	-	-	-	-	-	-	-	-	-	-	-	-	-	-	-	-	-	-
								60																								61	62	63	64	65	66	67	68	69	70				71	72
-	-	-	-	-	-	-	-	K	-	-	-	-	-	-	-	-	-	-	-	-	-	-	-	-	-	-	-	-	-	-	-	V	R	R	E	I	K	I	L	R	L	-	-	-	F	M	-	-	-
-	-	-	-	-	-	-	-	K	-	-	-	-	-	-	-	-	-	-	-	-	-	-	-	-	-	-	-	-	-	-	-	V	R	R	E	I	K	I	C	R	L	-	-	-	F	V	-	-	-
-	-	-	-	-	-	-	-	K	-	-	-	-	-	-	-	-	-	-	-	-	-	-	-	-	-	-	-	-	-	-	-	I	R	R	E	I	Q	N	L	K	L	-	-	-	F	R	-	-	-
-	-	-	-	-	-	-	-	K	-	-	-	-	-	-	-	-	-	-	-	-	-	-	-	-	-	-	-	-	-	-	-	L	R	R	E	I	Q	N	M	Q	T	-	-	-	F	R	-	-	-
-	-	-	-	-	-	-	-	K	-	-	-	-	-	-	-	-	-	-	-	-	-	-	-	-	-	-	-	-	-	-	-	I	R	R	E	I	Q	N	L	K	L	-	-	-	F	R	-	-	-
-	-	-	-	-	-	-	-	K	-	-	-	-	-	-	-	-	-	-	-	-	-	-	-	-	-	-	-	-	-	-	-	I	R	R	E	I	Q	N	L	K	L	-	-	-	F	R	-	-	-
-	-	-	-	-	-	-	-	K	-	-	-	-	-	-	-	-	-	-	-	-	-	-	-	-	-	-	-	-	-	-	-	I	K	R	E	I	T	N	L	K	L	-	-	-	F	R	-	-	-
-	-	-	-	-	-	-	-	K	-	-	-	-	-	-	-	-	-	-	-	-	-	-	-	-	-	-	-	-	-	-	-	V	R	R	E	I	N	N	L	R	L	-	-	-	F	S	-	-	-
-	-	-	-	-	-	-	-	K	-	-	-	-	-	-	-	-	-	-	-	-	-	-	-	-	-	-	-	-	-	-	-	V	E	R	E	I	K	I	L	R	L	-	-	-	L	M	-	-	-
-	-	-	-	-	-	-	-	K	-	-	-	-	-	-	-	-	-	-	-	-	-	-	-	-	-	-	-	-	-	-	-	I	R	R	E	I	Q	N	L	K	L	-	-	-	F	R	-	-	-
-	-	-	-	-	-	-	-	K	-	-	-	-	-	-	-	-	-	-	-	-	-	-	-	-	-	-	-	-	-	-	-	V	R	R	E	I	K	I	L	R	L	-	-	-	F	M	-	-	-
-	-	-	-	-	-	-	-	K	-	-	-	-	-	-	-	-	-	-	-	-	-	-	-	-	-	-	-	-	-	-	-	V	Q	R	E	I	N	I	L	H	L	-	-	-	C	T	-	-	-
-	-	-	-	-	-	-	-	K	-	-	-	-	-	-	-	-	-	-	-	-	-	-	-	-	-	-	-	-	-	-	-	V	R	R	E	T	K	I	L	R	M	-	-	-	F	M	-	-	-
-	-	-	-	-	-	-	-	K	-	-	-	-	-	-	-	-	-	-	-	-	-	-	-	-	-	-	-	-	-	-	-	V	R	R	E	I	N	I	L	R	L	-	-	-	L	S	-	-	-
-	-	-	-	-	-	-	-	K	G	Q	C	L	F	L	I	A	Q	F	N	F	F	Y	Y	V	F	F	Y	Y	V	P	A	V	K	R	E	I	K	I	L	R	L	-	-	-	F	M	-	-	-
-	-	-	-	-	-	-	-	K	-	-	-	-	-	-	-	-	-	-	-	-	-	-	-	-	-	-	-	-	-	-	-	I	R	R	E	I	Q	N	L	K	L	-	-	-	F	R	-	-	-
-	-	-	-	-	-	-	-	K	-	-	-	-	-	-	-	-	-	-	-	-	-	-	-	-	-	-	-	-	-	-	-	V	R	R	E	I	K	I	L	R	L	-	-	-	F	M	-	-	-
-	-	-	-	-	-	-	-	K	-	-	-	-	-	-	-	-	-	-	-	-	-	-	-	-	-	-	-	-	-	-	-	V	R	R	E	I	S	L	L	R	K	-	-	-	M	Q	-	-	-
-	-	-	-	-	-	-	-	K	-	-	-	-	-	-	-	-	-	-	-	-	-	-	-	-	-	-	-	-	-	-	-	I	R	R	E	I	Q	N	M	K	L	-	-	-	F	R	-	-	-
-	-	-	-	-	-	-	-	R	-	-	-	-	-	-	-	-	-	-	-	-	-	-	-	-	-	-	-	-	-	-	-	V	K	R	E	I	Q	Y	L	K	L	-	-	-	L	R	-	-	-
-	-	-	-	-	-	-	-	K	-	-	-	-	-	-	-	-	-	-	-	-	-	-	-	-	-	-	-	-	-	-	-	I	R	R	E	I	Q	N	L	K	L	-	-	-	F	R	-	-	-
-	-	-	-	-	-	-	-	K	-	-	-	-	-	-	-	-	-	-	-	-	-	-	-	-	-	-	-	-	-	-	-	I	R	R	E	I	Q	N	L	S	L	-	-	-	F	R	-	-	-
-	-	-	-	-	-	-	-	K	-	-	-	-	-	-	-	-	-	-	-	-	-	-	-	-	-	-	-	-	-	-	-	V	R	R	E	I	K	I	L	R	L	-	-	-	F	M	-	-	-
-	-	-	-	-	-	-	-	K	-	-	-	-	-	-	-	-	-	-	-	-	-	-	-	-	-	-	-	-	-	-	-	I	R	R	E	I	Q	N	L	K	L	-	-	-	F	R	-	-	-
-	-	-	-	-	-	-	-	K	-	-	-	-	-	-	-	-	-	-	-	-	-	-	-	-	-	-	-	-	-	-	-	I	R	R	E	I	Q	N	L	S	L	-	-	-	F	R	-	-	-
-	-	-	-	-	-	-	-	K	-	-	-	-	-	-	-	-	-	-	-	-	-	-	-	-	-	-	-	-	-	-	-	I	R	R	E	I	K	L	L	R	L	-	-	-	L	M	-	-	-
-	-	-	-	-	-	-	-	K	-	-	-	-	-	-	-	-	-	-	-	-	-	-	-	-	-	-	-	-	-	-	-	A	K	R	E	I	K	I	L	R	L	-	-	-	F	I	-	-	-
-	-	-	-	-	-	-	-	K	-	-	-	-	-	-	-	-	-	-	-	-	-	-	-	-	-	-	-	-	-	-	-	I	R	R	E	I	Q	N	L	K	L	-	-	-	F	R	-	-	-
-	-	-	-	-	-	-	-	K	-	-	-	-	-	-	-	-	-	-	-	-	-	-	-	-	-	-	-	-	-	-	-	I	K	R	E	I	Q	N	L	K	L	-	-	-	F	R	-	-	-
-	-	-	-	-	-	-	-	K	-	-	-	-	-	-	-	-	-	-	-	-	-	-	-	-	-	-	-	-	-	-	-	I	R	R	E	I	Q	N	L	K	L	-	-	-	F	R	-	-	-
-	-	-	-	-	-	-	-	K	-	-	-	-	-	-	-	-	-	-	-	-	-	-	-	-	-	-	-	-	-	-	-	V	R	R	E	I	K	I	L	R	L	-	-	-	F	M	-	-	-
-	-	-	-	-	-	-	-	K	-	-	-	-	-	-	-	-	-	-	-	-	-	-	-	-	-	-	-	-	-	-	-	V	R	R	E	I	K	I	M	K	L	-	-	-	F	M	-	-	-
-	-	-	-	-	-	-	-	K	-	-	-	-	-	-	-	-	-	-	-	-	-	-	-	-	-	-	-	-	-	-	-	V	R	R	E	I	K	I	M	R	V	-	-	-	L	I	-	-	-
-	-	-	-	-	-	-	-	K	-	-	-	-	-	-	-	-	-	-	-	-	-	-	-	-	-	-	-	-	-	-	-	V	R	R	E	I	K	I	L	R	L	-	-	-	F	M	-	-	-
-	-	-	-	-	-	-	-	K	-	-	-	-	-	-	-	-	-	-	-	-	-	-	-	-	-	-	-	-	-	-	-	V	R	R	E	I	K	I	L	R	L	-	-	-	F	M	-	-	-
-	-	-	-	-	-	-	-	K	-	-	-	-	-	-	-	-	-	-	-	-	-	-	-	-	-	-	-	-	-	-	-	I	R	R	E	I	Q	N	L	S	L	-	-	-	F	R	-	-	-
-	-	-	-	-	-	-	-	K	-	-	-	-	-	-	-	-	-	-	-	-	-	-	-	-	-	-	-	-	-	-	-	V	R	R	E	I	K	I	L	R	L	-	-	-	F	M	-	-	-
-	-	-	-	-	-	-	-	K	-	-	-	-	-	-	-	-	-	-	-	-	-	-	-	-	-	-	-	-	-	-	-	I	R	R	E	I	Q	N	L	K	L	-	-	-	F	R	-	-	-
-	-	-	-	-	-	-	-	K	-	-	-	-	-	-	-	-	-	-	-	-	-	-	-	-	-	-	-	-	-	-	-	V	R	R	E	I	K	I	L	R	L	-	-	-	F	M	-	-	-
-	-	-	-	-	-	-	-	K	-	-	-	-	-	-	-	-	-	-	-	-	-	-	-	-	-	-	-	-	-	-	-	V	T	R	E	I	K	I	L	R	L	-	-	-	F	M	-	-	-
-	-	-	-	-	-	-	-	K	-	-	-	-	-	-	-	-	-	-	-	-	-	-	-	-	-	-	-	-	-	-	-	A	N	R	E	I	K	I	L	R	L	F	I	D	F	I	-	-	-
-	-	-	-	-	-	-	-	K	-	-	-	-	-	-	-	-	-	-	-	-	-	-	-	-	-	-	-	-	-	-	-	V	R	R	E	I	K	I	L	R	L	-	-	-	F	M	-	-	-
-	-	-	-	-	-	-	-	K	-	-	-	-	-	-	-	-	-	-	-	-	-	-	-	-	-	-	-	-	-	-	-	V	R	R	E	I	K	I	L	R	L	-	-	-	F	M	-	-	-
-	-	-	-	-	-	-	-	K	-	-	-	-	-	-	-	-	-	-	-	-	-	-	-	-	-	-	-	-	-	-	-	I	R	R	E	I	Q	N	L	K	L	-	-	-	F	R	-	-	-
-	-	-	-	-	-	-	-	K	-	-	-	-	-	-	-	-	-	-	-	-	-	-	-	-	-	-	-	-	-	-	-	I	R	R	E	I	Q	N	L	K	L	-	-	-	F	R	-	-	-
-	-	-	-	-	-	-	-	K	-	-	-	-	-	-	-	-	-	-	-	-	-	-	-	-	-	-	-	-	-	-	-	V	R	R	E	I	K	I	L	R	L	-	-	-	F	M	-	-	-
-	-	-	-	-	-	-	-	K	-	-	-	-	-	-	-	-	-	-	-	-	-	-	-	-	-	-	-	-	-	-	-	I	R	R	E	I	Q	N	L	K	L	-	-	-	F	R	-	-	-
-	-	-	-	-	-	-	-	K	-	-	-	-	-	-	-	-	-	-	-	-	-	-	-	-	-	-	-	-	-	-	-	V	R	R	E	I	K	I	C	R	L	-	-	-	F	V	-	-	-
-	-	-	-	-	-	-	-	K	-	-	-	-	-	-	-	-	-	-	-	-	-	-	-	-	-	-	-	-	-	-	-	V	R	R	E	I	K	I	L	R	L	-	-	-	F	M	-	-	-
-	-	-	-	-	-	-	-	K	-	-	-	-	-	-	-	-	-	-	-	-	-	-	-	-	-	-	-	-	-	-	-	L	R	R	E	I	R	I	C	R	L	-	-	-	F	V	-	-	-
-	-	-	-	-	-	-	-	K	-	-	-	-	-	-	-	-	-	-	-	-	-	-	-	-	-	-	-	-	-	-	-	V	R	R	E	I	K	I	L	R	L	-	-	-	F	M	-	-	-
-	-	-	-	-	-	-	-	K	-	-	-	-	-	-	-	-	-	-	-	-	-	-	-	-	-	-	-	-	-	-	-	L	K	R	E	I	Q	N	L	K	L	-	-	-	F	R	-	-	-
-	-	-	-	-	-	-	-	K	-	-	-	-	-	-	-	-	-	-	-	-	-	-	-	-	-	-	-	-	-	-	-	V	R	R	E	I	K	I	L	R	L	-	-	-	F	M	-	-	-
-	-	-	-	-	-	-	-	K	-	-	-	-	-	-	-	-	-	-	-	-	-	-	-	-	-	-	-	-	-	-	-	I	R	R	E	I	Q	F	L	K	L	-	-	-	F	R	-	-	-
-	-	-	-	-	-	-	-	K	-	-	-	-	-	-	-	-	-	-	-	-	-	-	-	-	-	-	-	-	-	-	-	I	R	R	E	I	Q	N	L	K	L	-	-	-	F	R	-	-	-
-	-	-	-	-	-	-	-	R	-	-	-	-	-	-	-	-	-	-	-	-	-	-	-	-	-	-	-	-	-	-	-	V	K	R	E	I	Q	Y	L	K	L	-	-	-	L	R	-	-	-
-	-	-	-	-	-	-	-	K	-	-	-	-	-	-	-	-	-	-	-	-	-	-	-	-	-	-	-	-	-	-	-	I	R	R	E	I	Q	N	L	K	L	-	-	-	F	R	-	-	-
-	-	-	-	-	-	-	-	K	-	-	-	-	-	-	-	-	-	-	-	-	-	-	-	-	-	-	-	-	-	-	-	L	R	R	E	I	K	I	C	R	L	-	-	-	F	V	-	-	-
-	-	-	-	-	-	-	-	K	-	-	-	-	-	-	-	-	-	-	-	-	-	-	-	-	-	-	-	-	-	-	-	V	R	R	E	I	T	L	L	R	Q	-	-	-	M	R	-	-	-
-	-	-	-	-	-	-	-	T	-	-	-	-	-	-	-	-	-	-	-	-	-	-	-	-	-	-	-	-	-	-	-	V	K	R	E	M	K	I	L	R	I	-	-	-	F	M	H	L	W
-	-	-	-	-	-	-	-	K	-	-	-	-	-	-	-	-	-	-	-	-	-	-	-	-	-	-	-	-	-	-	-	A	K	R	E	I	K	I	L	K	L	-	-	-	F	I	-	-	-
-	-	-	-	-	-	-	-	K	-	-	-	-	-	-	-	-	-	-	-	-	-	V	L	V	P	V	F	S	L	M	P	V	R	R	E	I	K	I	M	S	L	-	-	-	F	M	-	-	-
-	-	-	-	-	-	-	-	K	-	-	-	-	-	-	-	-	-	-	-	-	-	-	-	-	-	-	-	-	-	-	-	I	R	R	E	I	Q	N	L	K	L	-	-	-	F	R	-	-	-
-	-	-	-	-	-	-	-	K	-	-	-	-	-	-	-	-	-	-	-	-	-	-	-	-	-	-	-	-	-	-	-	V	R	R	E	I	K	I	L	R	L	-	-	-	F	M	-	-	-
-	-	-	-	-	-	-	-	K	-	-	-	-	-	-	-	-	-	-	-	-	-	-	-	-	-	-	-	-	-	-	-	V	Q	R	E	I	K	I	L	R	L	-	-	-	L	M	-	-	-
-	-	-	-	-	-	-	-	K	-	-	-	-	-	-	-	-	-	-	-	-	-	-	-	-	-	-	-	-	-	-	-	V	S	R	E	I	K	I	G	K	L	-	-	-	L	K	-	-	-
-	-	-	-	-	-	-	-	-	-	-	-	-	-	-	-	-	-	-	-	-	-	-	-	-	-	-	-	-	-	-	-	L	R	R	E	I	K	I	L	R	L	-	-	-	F	M	-	-	-
-	-	-	-	-	-	-	-	K	-	-	-	-	-	-	-	-	-	-	-	-	-	-	-	-	-	-	-	-	-	-	-	I	R	R	E	I	Q	N	L	K	L	-	-	-	F	R	-	-	-
-	-	-	-	-	-	-	-	K	-	-	-	-	-	-	-	-	-	-	-	-	-	-	-	-	-	-	-	-	-	-	-	I	R	R	E	I	Q	N	L	R	L	-	-	-	F	R	-	-	-
-	-	-	-	-	-	-	-	K	-	-	-	-	-	-	-	-	-	-	-	-	-	-	-	-	-	-	-	-	-	-	-	V	R	R	E	I	K	I	C	R	L	-	-	-	F	V	-	-	-
-	-	-	-	-	-	-	-	K	-	-	-	-	-	-	-	-	-	-	-	-	-	-	-	-	-	-	-	-	-	-	-	V	R	R	E	I	K	I	L	R	L	-	-	-	F	M	-	-	-
-	-	-	-	-	-	-	-	R	-	-	-	-	-	-	-	-	-	-	-	-	-	-	-	-	-	-	-	-	-	-	-	I	E	R	E	I	S	Y	L	R	L	-	-	-	L	R	-	-	-
-	-	-	-	-	-	-	-	K	-	-	-	-	-	-	-	-	-	-	-	-	-	-	-	-	-	-	-	-	-	-	-	I	R	R	E	I	Q	N	L	K	L	-	-	-	F	R	-	-	-
-	-	-	-	-	-	-	-	K	-	-	-	-	-	-	-	-	-	-	-	-	-	-	-	-	-	-	-	-	-	-	-	I	K	R	E	I	Q	N	L	K	L	-	-	-	F	R	-	-	-
-	-	-	-	-	-	-	-	K	-	-	-	-	-	-	-	-	-	-	-	-	-	-	-	-	-	-	-	-	-	-	-	V	R	R	E	I	K	I	L	R	L	-	-	-	F	M	-	-	-
-	-	-	-	-	-	-	-	K	-	-	-	-	-	-	-	-	-	-	-	-	-	-	-	-	-	-	-	-	-	-	-	I	K	R	E	I	T	N	M	K	L	-	-	-	F	R	-	-	-
-	-	-	-	-	-	-	-	K	-	-	-	-	-	-	-	-	-	-	-	-	-	-	-	-	-	-	-	-	-	-	-	V	R	R	E	I	K	I	L	R	L	-	-	-	F	M	-	-	-
-	-	-	-	-	-	-	-	K	-	-	-	-	-	-	-	-	-	-	-	-	-	-	-	-	-	-	-	-	-	-	-	V	R	R	E	I	K	I	L	R	L	-	-	-	F	M	-	-	-
-	-	-	-	-	-	-	-	K	-	-	-	-	-	-	-	-	-	-	-	-	-	-	-	-	-	-	-	-	-	-	-	A	N	R	E	I	K	I	L	R	S	F	I	D	F	I	-	-	-
-	-	-	-	-	-	-	-	K	-	-	-	-	-	-	-	-	-	-	-	-	-	-	-	-	-	-	-	-	-	-	-	I	R	R	E	I	Q	N	L	K	L	-	-	-	F	R	-	-	-
-	-	-	-	-	-	-	-	K	-	-	-	-	-	-	-	-	-	-	-	-	-	-	-	-	-	-	-	-	-	-	-	V	R	R	E	I	K	I	L	R	L	-	-	-	F	M	-	-	-
-	-	-	-	-	-	-	-	K	-	-	-	-	-	-	-	-	-	-	-	-	-	-	-	-	-	-	-	-	-	-	-	I	R	R	E	I	Q	Y	L	K	L	-	-	-	F	R	-	-	-
-	-	-	-	-	-	-	-	K	-	-	-	-	-	-	-	-	-	-	-	-	-	-	-	-	-	-	-	-	-	-	-	I	R	R	E	I	Q	N	L	K	L	-	-	-	F	R	-	-	-
-	-	-	-	-	-	-	-	K	-	-	-	-	-	-	-	-	-	-	-	-	-	-	-	-	-	-	-	-	-	-	-	I	R	R	E	I	Q	Y	L	K	L	-	-	-	F	R	-	-	-
-	-	-	-	-	-	-	-	R	-	-	-	-	-	-	-	-	-	-	-	-	-	-	-	-	-	-	-	-	-	-	-	V	K	R	E	I	Q	Y	L	K	L	-	-	-	L	R	-	-	-
-	-	-	-	-	-	-	-	K	-	-	-	-	-	-	-	-	-	-	-	-	-	-	-	-	-	-	-	-	-	-	-	I	R	R	E	I	Q	N	L	K	L	-	-	-	F	R	-	-	-
-	-	-	-	-	-	-	-	K	-	-	-	-	-	-	-	-	-	-	-	-	-	-	-	-	-	-	-	-	-	-	-	A	K	R	E	I	K	I	L	R	L	-	-	-	F	I	-	-	-
-	-	-	-	-	-	-	-	K	-	-	-	-	-	-	-	-	-	-	-	-	-	-	-	-	-	-	-	-	-	-	-	V	R	R	E	I	K	L	L	R	L	-	-	-	F	M	-	-	-
-	-	-	-	-	-	-	-	K	-	-	-	-	-	-	-	-	-	-	-	-	-	-	-	-	-	-	-	-	-	-	-	V	R	R	E	I	K	I	L	R	L	-	-	-	F	M	-	-	-
-	-	-	-	-	-	-	-	K	-	-	-	-	-	-	-	-	-	-	-	-	-	-	-	-	-	-	-	-	-	-	-	V	K	R	E	I	K	I	L	R	L	-	-	-	F	M	-	-	-
-	-	-	-	-	-	-	-	K	-	-	-	-	-	-	-	-	-	-	-	-	-	-	-	-	-	-	-	-	-	-	-	I	R	R	E	I	Q	N	L	K	L	-	-	-	F	R	-	-	-
-	-	-	-	-	-	-	-	K	-	-	-	-	-	-	-	-	-	-	-	-	-	-	-	-	-	-	-	-	-	-	-	I	R	R	E	I	Q	N	L	S	L	-	-	-	F	R	-	-	-
-	-	-	-	-	-	-	-	K	-	-	-	-	-	-	-	-	-	-	-	-	-	-	-	-	-	-	-	-	-	-	-	V	R	R	E	I	K	I	L	R	L	-	-	-	F	M	-	-	-
-	-	-	-	-	-	-	-	K	-	-	-	-	-	-	-	-	-	-	-	-	-	-	-	-	-	-	-	-	-	-	-	V	R	R	E	I	K	I	C	R	L	-	-	-	F	V	-	-	-
-	-	-	-	-	-	-	-	K	-	-	-	-	-	-	-	-	-	-	-	-	-	-	-	-	-	-	-	-	-	-	-	V	R	R	E	I	K	I	L	R	L	-	-	-	F	M	-	-	-
-	-	-	-	-	-	-	-	R	-	-	-	-	-	-	-	-	-	-	-	-	-	-	-	-	-	-	-	-	-	-	-	V	K	R	E	I	N	I	L	R	L	-	-	-	I	M	-	-	-
-	-	-	-	-	-	-	-	K	-	-	-	-	-	-	-	-	-	-	-	-	-	-	-	-	-	-	-	-	-	-	-	I	K	R	E	I	Q	N	L	K	L	-	-	-	F	R	-	-	-
-	-	-	-	-	-	-	-	K	-	-	-	-	-	-	-	-	-	-	-	-	-	-	-	-	-	-	-	-	-	-	-	I	R	R	E	I	Q	N	L	K	L	-	-	-	F	R	-	-	-
-	-	-	-	-	-	-	-	K	-	-	-	-	-	-	-	-	-	-	-	-	-	-	-	-	-	-	-	-	-	-	-	I	R	R	E	I	Q	N	L	K	L	-	-	-	F	R	-	-	-
-	-	-	-	-	-	-	-	K	-	-	-	-	-	-	-	-	-	-	-	-	-	-	-	-	-	-	-	-	-	-	-	V	R	R	E	I	K	I	L	R	L	-	-	-	F	M	-	-	-
-	-	-	-	-	-	-	-	K	-	-	-	-	-	-	-	-	-	-	-	-	-	-	-	-	-	-	-	-	-	-	-	V	R	R	E	I	K	I	L	R	L	-	-	-	F	M	-	-	-
-	-	-	-	-	-	-	-	K	-	-	-	-	-	-	-	-	-	-	-	-	-	-	-	-	-	-	-	-	-	-	-	V	R	R	E	I	K	I	L	K	L	-	-	-	F	Y	-	-	-
-	-	-	-	-	-	-	-	K	-	-	-	-	-	-	-	-	-	-	-	-	-	-	-	-	-	-	-	-	-	-	-	I	R	R	E	I	Q	N	L	K	L	-	-	-	F	R	-	-	-
-	-	-	-	-	-	-	-	K	-	-	-	-	-	-	-	-	-	-	-	-	-	-	-	-	-	-	-	-	-	-	-	V	R	R	E	I	K	I	L	R	L	-	-	-	F	M	-	-	-
-	-	-	-	-	-	-	-	K	-	-	-	-	-	-	-	-	-	-	-	-	-	-	-	-	-	-	-	-	-	-	-	I	T	R	E	I	Q	I	L	K	L	-	-	-	F	R	-	-	-
-	-	-	-	-	-	-	-	K	-	-	-	-	-	-	-	-	-	-	-	-	-	-	-	-	-	-	-	-	-	-	-	V	R	R	E	I	N	I	M	R	Q	-	-	-	L	F	-	-	-
-	-	-	-	-	-	-	-	K	-	-	-	-	-	-	-	-	-	-	-	-	-	-	-	-	-	-	-	-	-	-	-	V	R	R	E	I	K	I	L	R	L	-	-	-	F	M	-	-	-
-	-	-	-	-	-	-	-	K	-	-	-	-	-	-	-	-	-	-	-	-	-	-	-	-	-	-	-	-	-	-	-	I	R	R	E	I	Q	N	L	K	L	-	-	-	F	R	-	-	-
T	E	R	S	L	I	F	G	A	-	-	-	-	-	-	-	-	-	-	-	-	-	-	-	-	-	-	-	-	-	-	-	V	R	R	E	I	K	I	S	R	L	-	-	-	F	M	-	-	-
-	-	-	-	-	-	-	-	K	-	-	-	-	-	-	-	-	-	-	-	-	-	-	-	-	-	-	-	-	-	-	-	I	R	R	E	I	Q	N	L	K	L	-	-	-	F	R	-	-	-
-	-	-	-	-	-	-	-	K	-	-	-	-	-	-	-	-	-	-	-	-	-	-	-	-	-	-	-	-	-	-	-	I	R	R	E	I	Q	N	L	K	L	-	-	-	F	R	-	-	-
-	-	-	-	-	-	-	-	K	-	-	-	-	-	-	-	-	-	-	-	-	-	-	-	-	-	-	-	-	-	-	-	I	R	R	E	I	Q	N	L	K	L	-	-	-	F	R	-	-	-
-	-	-	-	-	-	-	-	K	-	-	-	-	-	-	-	-	-	-	-	-	-	-	-	-	-	-	-	-	-	-	-	V	R	R	E	L	Q	I	M	K	L	-	-	-	F	M	-	-	-
-	-	-	-	-	-	-	-	K	-	-	-	-	-	-	-	-	-	-	-	-	-	-	-	-	-	-	-	-	-	-	-	I	R	R	E	I	Q	N	L	K	L	-	-	-	F	R	-	-	-
-	-	-	-	-	-	-	-	R	-	-	-	-	-	-	-	-	-	-	-	-	-	-	-	-	-	-	-	-	-	-	-	I	E	R	E	I	S	Y	L	R	L	-	-	-	L	R	-	-	-
-	-	-	-	-	-	-	-	K	-	-	-	-	-	-	-	-	-	-	-	-	-	-	-	-	-	-	-	-	-	-	-	V	R	R	E	I	K	I	L	R	L	-	-	-	F	M	-	-	-
-	-	-	-	-	-	-	-	K	-	-	-	-	-	-	-	-	-	-	-	-	-	-	-	-	-	-	-	-	-	-	-	I	R	R	E	I	Q	N	M	K	L	-	-	-	F	R	-	-	-
-	-	-	-	-	-	-	-	K	-	-	-	-	-	-	-	-	-	-	-	-	-	-	-	-	-	-	-	-	-	-	-	V	R	R	E	I	K	I	L	R	L	-	-	-	F	M	-	-	-
-	-	-	-	-	-	-	-	K	-	-	-	-	-	-	-	-	-	-	-	-	-	-	-	-	-	-	-	-	-	-	-	I	K	R	E	I	Q	N	L	K	L	-	-	-	F	R	-	-	-
-	-	-	-	-	-	-	-	R	-	-	-	-	-	-	-	-	-	-	-	-	-	-	-	-	-	-	-	-	-	-	-	V	E	R	E	I	S	Y	L	R	L	-	-	-	L	R	-	-	-
-	-	-	-	-	-	-	-	K	-	-	-	-	-	-	-	-	-	-	-	-	-	-	-	-	-	-	-	-	-	-	-	V	R	R	E	I	K	I	L	R	L	-	-	-	F	M	-	-	-
-	-	-	-	-	-	-	-	K	-	-	-	-	-	-	-	-	-	-	-	-	-	-	-	-	-	-	-	-	-	-	-	I	R	R	E	I	Q	N	L	K	L	-	-	-	F	R	-	-	-
-	-	-	-	-	-	-	-	K	-	-	-	-	-	-	-	-	-	-	-	-	-	-	-	-	-	-	-	-	-	-	-	I	R	R	E	I	Q	N	L	K	L	-	-	-	F	R	-	-	-
-	-	-	-	-	-	-	-	K	-	-	-	-	-	-	-	-	-	-	-	-	-	-	-	-	-	-	-	-	-	-	-	I	R	R	E	I	Q	N	L	K	L	-	-	-	F	R	-	-	-
-	-	-	-	-	-	-	-	K	-	-	-	-	-	-	-	-	-	-	-	-	-	-	-	-	-	-	-	-	-	-	-	I	R	R	E	I	Q	N	L	K	L	-	-	-	F	R	-	-	-
-	-	-	-	-	-	-	-	K	-	-	-	-	-	-	-	-	-	-	-	-	-	-	-	-	-	-	-	-	-	-	-	I	K	R	E	I	T	N	L	K	L	-	-	-	F	R	-	-	-
-	-	-	-	-	-	-	-	K	-	-	-	-	-	-	-	-	-	-	-	-	-	-	-	-	-	-	-	-	-	-	-	I	R	R	E	I	Q	N	L	S	L	-	-	-	F	R	-	-	-
-	-	-	-	-	-	-	-	K	-	-	-	-	-	-	-	-	-	-	-	-	-	-	-	-	-	-	-	-	-	-	-	V	R	R	E	I	K	I	L	R	L	-	-	-	F	M	-	-	-
-	-	-	-	-	-	-	-	K	-	-	-	-	-	-	-	-	-	-	-	-	-	-	-	-	-	-	-	-	-	-	-	V	R	R	E	I	K	I	C	R	L	-	-	-	F	V	-	-	-
-	-	-	-	-	-	-	-	K	-	-	-	-	-	-	-	-	-	-	-	-	-	-	-	-	-	-	-	-	-	-	-	I	R	R	E	I	Q	N	L	K	L	-	-	-	F	R	-	-	-
-	-	-	-	-	-	-	-	K	-	-	-	-	-	-	-	-	-	-	-	-	-	-	-	-	-	-	-	-	-	-	-	V	R	R	E	I	K	I	L	R	L	-	-	-	F	M	-	-	-
-	-	-	-	-	-	-	-	K	-	-	-	-	-	-	-	-	-	-	-	-	-	-	-	-	-	-	-	-	-	-	-	L	R	R	E	I	K	I	C	R	L	-	-	-	F	V	-	-	-
-	-	-	-	-	-	-	-	K	-	-	-	-	-	-	-	-	-	-	-	-	-	-	-	-	-	-	-	-	-	-	-	V	R	R	E	I	K	I	L	R	L	-	-	-	F	M	-	-	-
-	-	-	-	-	-	-	-	K	-	-	-	-	-	-	-	-	-	-	-	-	-	-	-	-	-	-	-	-	-	-	-	A	K	R	E	I	K	I	L	R	L	-	-	-	F	I	-	-	-
-	-	-	-	-	-	-	-	K	-	-	-	-	-	-	-	-	-	-	-	-	-	-	-	-	-	-	-	-	-	-	-	A	N	R	E	I	K	I	L	R	L	F	I	D	F	T	-	-	-
-	-	-	-	-	-	-	-	K	-	-	-	-	-	-	-	-	-	-	-	-	-	-	-	-	-	-	-	-	-	-	-	I	R	R	E	I	Q	N	L	S	L	-	-	-	F	R	-	-	-
-	-	-	-	-	-	-	-	K	-	-	-	-	-	-	-	-	-	-	-	-	-	-	-	-	-	-	-	-	-	-	-	L	R	R	E	I	Q	N	L	W	L	-	-	-	F	R	-	-	-
-	-	-	-	-	-	-	-	K	-	-	-	-	-	-	-	-	-	-	-	-	-	-	-	-	-	-	-	-	-	-	-	V	K	R	E	I	K	I	L	R	L	-	-	-	F	M	-	-	-
-	-	-	-	-	-	-	-	K	-	-	-	-	-	-	-	-	-	-	-	-	-	-	-	-	-	-	-	-	-	-	-	V	Q	R	E	I	K	I	L	R	L	-	-	-	L	M	-	-	-
-	-	-	-	-	-	-	-	K	-	-	-	-	-	-	-	-	-	-	-	-	-	-	-	-	-	-	-	-	-	-	-	V	R	R	E	I	N	I	M	R	L	-	-	-	L	S	-	-	-
-	-	-	-	-	-	-	-	K	-	-	-	-	-	-	-	-	-	-	-	-	-	-	-	-	-	-	-	-	-	-	-	V	R	R	E	I	K	I	L	R	L	-	-	-	F	M	-	-	-
-	-	-	-	-	-	-	-	K	-	-	-	-	-	-	-	-	-	-	-	-	-	-	-	-	-	-	-	-	-	-	-	I	R	R	E	I	Q	N	L	K	L	-	-	-	F	R	-	-	-
-	-	-	-	-	-	-	-	K	-	-	-	-	-	-	-	-	-	-	-	-	-	-	-	-	-	-	-	-	-	-	-	I	K	R	E	I	Q	N	L	K	L	-	-	-	F	R	-	-	-
-	-	-	-	-	-	-	-	K	-	-	-	-	-	-	-	-	-	-	-	-	-	-	-	-	-	-	-	-	-	-	-	V	R	R	E	I	K	I	L	R	L	-	-	-	F	M	-	-	-
-	-	-	-	-	-	-	-	K	-	-	-	-	-	-	-	-	-	-	-	-	-	-	-	-	-	-	-	-	-	-	-	I	R	R	E	I	Q	N	L	R	L	-	-	-	F	R	-	-	-
-	-	-	-	-	-	-	-	K	-	-	-	-	-	-	-	-	-	-	-	-	-	-	-	-	-	-	-	-	-	-	-	I	R	R	E	I	Q	N	L	S	L	-	-	-	F	R	-	-	-
-	-	-	-	-	-	-	-	K	-	-	-	-	-	-	-	-	-	-	-	-	-	-	-	-	-	-	-	-	-	-	-	I	R	R	E	I	Q	N	L	K	L	-	-	-	F	R	-	-	-
-	-	-	-	-	-	-	-	K	-	-	-	-	-	-	-	-	-	-	-	-	-	-	-	-	-	-	-	-	-	-	-	I	K	R	E	I	T	N	L	E	L	-	-	-	F	R	-	-	-
-	-	-	-	-	-	-	-	K	-	-	-	-	-	-	-	-	-	-	-	-	-	-	-	-	-	-	-	-	-	-	-	I	K	R	E	I	Q	N	L	K	L	-	-	-	F	R	-	-	-
-	-	-	-	-	-	-	-	K	-	-	-	-	-	-	-	-	-	-	-	-	-	-	-	-	-	-	-	-	-	-	-	V	R	R	E	I	K	I	L	R	L	-	-	-	F	M	-	-	-
73	74	75	76	77	78	79	80	81	82	83	84	85	86	87	88	89	90	91	92	93	94	95	96	97	98	99	100	101	102	103	104	105	106	107	108	109	110	111	112	113	114	115	116	117	118	119	120	121	122
H	P	H	I	I	R	L	Y	E	V	I	E	T	A	T	D	I	F	V	V	M	E	Y	V	K	S	G	E	L	F	D	Y	I	V	E	K	G	R	L	Q	E	D	E	A	R	N	F	F	Q	Q
H	P	H	I	I	R	L	Y	E	V	I	E	T	P	L	D	I	Y	V	V	M	E	Y	V	K	S	G	E	L	F	D	Y	I	V	E	K	G	R	L	H	E	N	E	A	R	K	I	F	-	Q
H	P	H	I	I	K	L	Y	Q	-	-	-	-	-	-	-	-	-	-	-	-	-	-	-	-	-	-	-	-	-	-	-	-	-	-	R	G	K	L	Q	E	H	E	A	R	R	F	F	-	Q
H	P	H	I	I	K	L	Y	Q	V	I	S	T	P	T	D	I	F	M	I	M	E	Y	V	S	G	G	E	L	F	D	H	I	V	K	N	H	H	L	A	E	K	D	A	R	R	F	F	-	Q
H	P	H	I	I	K	L	Y	E	V	I	E	T	P	T	D	I	F	M	V	M	E	Y	V	T	G	G	E	L	F	D	Y	I	V	K	N	G	K	L	P	E	D	E	S	R	R	L	F	-	Q
H	P	H	I	I	K	L	Y	Q	V	I	S	T	P	T	D	I	F	M	I	M	E	Y	V	S	G	G	E	L	F	D	Y	I	V	K	N	G	K	L	Q	E	Y	E	A	R	R	F	F	-	Q
H	P	H	I	I	K	L	Y	Q	V	I	S	T	P	T	D	I	F	M	V	M	E	Y	A	S	G	G	E	L	F	D	Y	I	K	Q	K	G	K	L	K	E	S	E	A	R	R	F	F	-	Q
H	P	H	I	V	R	L	Y	E	V	I	E	T	R	H	K	I	Y	V	V	M	E	Y	M	N	A	G	E	L	F	D	Y	I	T	E	N	G	R	L	K	E	D	E	A	R	H	F	F	-	Q
H	P	H	I	I	R	Q	Y	E	V	I	E	T	P	E	D	I	Y	V	V	M	E	Y	V	K	A	G	E	L	F	D	Y	I	V	E	K	G	K	L	H	E	D	E	A	R	Y	L	F	-	Q
H	P	H	I	I	K	L	Y	Q	V	I	S	T	P	T	D	I	F	M	I	M	E	Y	V	S	G	G	E	L	F	D	Y	I	V	K	H	G	K	L	K	E	Y	E	A	R	R	F	F	-	Q
H	P	H	I	I	R	L	Y	E	I	I	E	S	P	N	D	I	Y	V	V	M	E	Y	V	K	G	G	E	L	F	D	Y	I	V	E	K	G	R	L	V	E	D	E	A	R	Q	F	F	-	Q
H	P	H	I	I	R	L	Y	E	V	I	D	T	P	T	D	I	F	L	V	N	E	Y	V	S	G	G	E	L	F	D	Y	I	V	S	K	G	R	L	S	A	D	E	A	R	N	F	F	-	H
H	P	H	I	I	R	Q	Y	E	V	I	E	T	A	T	D	I	Y	V	V	M	E	Y	V	K	S	G	E	L	F	D	Y	I	V	E	K	G	R	I	Q	E	D	E	A	R	T	F	F	-	Q
H	P	H	V	V	R	L	F	E	V	I	E	T	P	T	T	I	Y	M	V	M	E	Y	M	D	S	G	E	L	F	D	H	I	T	E	N	G	R	L	N	E	A	E	A	R	Y	F	F	-	Q
H	P	H	I	I	R	L	Y	E	V	I	D	T	P	A	D	I	Y	V	V	M	E	Y	V	K	S	G	E	L	F	D	Y	I	V	E	K	G	R	L	H	E	E	E	A	R	R	F	F	-	Q
H	P	H	I	I	K	L	Y	Q	V	I	T	T	P	S	D	I	F	M	V	M	E	Y	V	S	G	G	E	L	F	E	Y	I	I	K	R	G	R	L	N	E	A	D	A	R	R	F	F	-	Q
H	P	H	I	I	R	L	Y	E	V	I	E	T	Q	T	D	I	Y	V	V	M	E	Y	V	K	S	G	E	L	F	D	Y	I	V	E	K	G	R	L	Q	E	D	E	A	R	N	F	F	-	Q
H	P	H	I	I	R	L	Y	E	V	I	D	T	P	T	D	I	F	M	V	L	E	Y	V	A	G	G	E	L	F	D	Y	I	V	S	K	G	R	L	S	P	D	E	A	R	H	F	F	-	H
H	P	H	I	I	K	L	Y	Q	V	I	S	T	P	T	D	I	F	M	V	M	E	Y	V	G	G	G	E	L	F	D	Y	I	I	K	H	G	K	L	K	E	S	E	A	R	K	F	F	-	Q
H	P	H	I	I	K	L	Y	E	V	I	T	T	A	T	D	I	I	M	V	I	E	Y	A	-	S	R	E	L	F	N	Y	I	V	E	R	G	K	M	S	E	D	D	A	R	R	F	F	-	Q
H	P	H	I	I	K	L	Y	Q	V	I	S	T	P	T	D	I	F	M	I	M	E	Y	V	S	G	G	E	L	F	D	Y	I	V	N	N	G	K	L	Q	E	S	E	A	R	R	F	F	-	Q
H	P	H	I	I	R	L	Y	Q	V	I	S	T	P	T	D	I	F	M	M	M	E	Y	V	A	G	G	E	L	F	D	Y	I	V	K	R	G	K	L	K	T	P	E	A	R	R	F	F	-	Q
H	P	H	I	I	R	L	Y	E	V	V	E	T	P	N	D	I	Y	V	V	M	E	Y	V	K	A	G	E	L	F	D	Y	I	V	E	K	G	R	L	L	E	D	E	A	R	H	F	F	-	Q
H	P	H	I	I	K	L	Y	Q	V	I	S	T	P	T	D	I	F	M	V	M	E	Y	V	S	G	G	E	L	F	D	Y	I	C	K	N	G	K	L	E	E	K	E	S	R	R	L	F	-	Q
H	P	H	I	I	R	L	Y	Q	V	I	S	T	P	T	D	I	F	M	I	M	E	Y	V	S	G	G	E	L	F	D	Y	I	V	K	H	G	R	L	K	T	P	E	A	R	R	F	F	-	Q
H	P	H	I	I	R	L	Y	E	V	I	E	R	P	S	A	I	Y	V	V	M	E	Y	A	K	S	G	E	L	F	D	Y	I	V	E	K	G	R	L	Q	E	D	E	A	R	N	F	F	-	Q
H	P	H	I	I	R	L	Y	E	V	I	Y	T	P	T	D	I	Y	V	V	M	E	Y	C	K	F	G	E	L	F	D	Y	I	V	E	K	G	R	L	Q	E	D	E	A	R	R	I	F	-	Q
H	P	H	I	I	K	L	Y	Q	V	I	S	T	P	T	D	I	F	M	I	M	E	Y	V	Q	G	G	E	L	F	G	Y	I	V	K	N	K	R	L	Q	E	A	E	A	R	K	F	F	-	Q
H	P	H	I	I	K	L	Y	Q	V	I	S	T	P	T	D	F	F	M	V	M	E	Y	V	S	G	G	E	L	F	D	Y	I	C	K	H	G	R	V	E	E	A	E	A	R	R	L	F	-	Q
H	P	H	I	I	K	L	Y	Q	V	I	S	T	P	T	D	I	F	M	I	M	E	Y	V	S	G	G	E	L	F	D	Y	I	V	K	R	G	K	L	Q	E	H	E	A	R	R	F	F	-	Q
H	P	H	I	I	R	L	Y	E	V	I	E	T	Q	T	D	I	Y	V	V	M	E	Y	V	K	S	G	E	L	F	D	Y	I	V	E	K	G	R	L	Q	E	D	E	A	R	R	F	F	-	Q
H	P	H	I	V	Q	L	Y	E	V	I	E	T	P	T	D	T	Y	V	V	M	E	Y	V	K	N	G	E	L	F	D	Y	I	V	E	K	G	R	L	K	E	D	E	A	R	R	L	F	-	Q
H	P	H	I	I	R	L	Y	E	A	I	E	T	E	S	D	I	F	V	V	M	E	Y	C	S	S	G	E	L	F	D	Y	I	A	Q	K	K	R	V	H	E	I	E	A	R	K	F	F	-	Q
H	P	H	I	I	R	L	Y	E	V	I	D	T	P	T	D	I	F	V	V	M	E	Y	V	K	S	G	E	L	F	D	Y	I	V	E	K	G	R	L	L	E	H	E	A	R	R	F	F	-	Q
H	P	H	I	I	R	L	Y	E	V	I	E	T	Q	T	D	I	Y	V	V	M	E	Y	V	K	S	G	E	L	F	D	Y	I	V	E	K	G	R	L	Q	E	D	E	A	R	N	F	F	-	Q
H	P	H	I	I	K	L	Y	Q	V	I	S	T	P	T	D	I	F	M	I	M	E	Y	V	S	G	G	E	L	F	D	Y	I	V	K	H	G	R	L	K	T	P	E	A	R	R	F	F	-	Q
H	P	H	I	I	R	L	Y	E	V	I	E	T	P	T	D	I	Y	V	V	M	E	Y	V	N	S	G	E	L	F	D	Y	I	V	E	K	G	R	L	Q	E	D	E	A	R	N	F	F	-	Q
H	P	H	I	I	K	L	Y	Q	V	I	S	T	P	T	D	I	F	M	I	M	E	Y	V	S	G	G	E	L	F	D	Y	I	V	R	H	G	R	L	K	E	H	E	A	R	R	F	F	-	Q
H	P	H	I	I	R	L	Y	E	V	V	E	T	H	S	D	I	Y	V	V	M	E	Y	V	K	A	G	E	L	F	D	Y	I	V	E	K	G	R	L	H	E	E	E	A	R	V	F	F	-	Q
H	P	H	I	V	R	L	Y	E	V	I	E	T	P	S	E	Y	F	F	V	M	E	Y	A	K	F	G	E	L	F	D	Y	I	V	E	K	G	R	L	H	D	D	E	A	R	R	I	F	-	Q
H	P	H	I	I	R	I	Y	E	V	I	E	T	P	M	D	I	F	V	V	M	E	Y	C	P	N	G	E	L	L	D	Y	I	V	E	K	R	R	L	Q	E	D	E	A	R	R	I	F	-	Q
H	P	H	I	I	R	L	Y	E	V	I	E	T	S	T	D	I	Y	V	V	M	E	Y	V	K	S	G	E	L	F	D	Y	I	V	E	K	G	R	L	Q	E	D	E	A	R	N	F	F	-	Q
H	P	H	I	I	R	L	Y	E	V	V	E	T	A	N	D	I	F	V	V	M	E	Y	V	K	S	G	E	L	F	D	Y	I	V	E	K	G	R	L	Q	E	D	E	A	R	R	F	F	-	Q
H	P	H	I	I	K	L	Y	Q	V	I	S	T	P	T	D	I	F	M	I	M	E	Y	V	S	G	G	E	L	F	N	Y	I	V	K	H	G	K	L	K	E	S	E	A	R	R	F	F	-	Q
H	P	H	I	I	K	L	Y	Q	V	I	S	T	P	T	D	I	F	M	I	M	E	Y	V	S	G	G	E	L	F	D	Y	I	V	K	Q	G	K	L	H	E	S	E	A	R	K	F	F	-	Q
H	P	H	I	I	R	L	Y	E	V	I	E	T	S	T	D	I	Y	V	V	M	E	Y	V	K	S	G	E	L	F	D	Y	I	V	E	K	G	R	L	Q	E	D	E	A	R	N	F	F	-	Q
H	P	H	I	I	K	L	Y	Q	V	I	S	T	P	T	D	I	F	M	I	M	E	Y	V	S	G	G	E	L	F	D	Y	I	V	K	H	G	K	L	Q	E	H	E	A	R	R	F	F	-	Q
H	P	H	I	I	R	L	Y	E	V	I	E	T	P	L	D	I	Y	V	V	M	E	Y	V	K	S	G	E	L	F	D	Y	I	V	E	K	G	R	L	H	E	N	E	A	R	K	I	F	-	Q
H	P	H	I	I	R	L	Y	E	V	I	E	T	P	T	D	I	Y	L	V	M	E	Y	V	N	S	G	E	L	F	D	Y	I	V	E	K	G	R	L	Q	E	D	E	A	R	N	F	F	-	Q
H	P	H	V	I	R	L	Y	E	M	I	E	T	P	T	D	I	Y	V	V	M	E	Y	G	K	S	G	E	L	F	D	Y	I	M	E	K	R	R	L	Q	E	D	E	A	R	H	I	F	-	Q
H	P	H	I	I	R	L	Y	E	V	I	E	T	A	H	D	I	Y	V	V	M	E	Y	V	K	S	G	E	L	F	D	Y	I	V	E	K	G	R	L	M	E	D	E	A	R	R	F	F	-	Q
H	P	H	I	I	K	L	Y	Q	V	I	C	T	P	T	D	I	F	M	V	M	E	Y	V	P	G	G	E	L	F	D	Y	I	V	K	H	G	K	L	H	E	N	E	A	R	K	F	F	-	Q
H	P	H	I	I	R	L	Y	E	I	L	E	T	P	H	D	I	F	L	V	M	E	Y	V	K	S	G	E	L	F	D	Y	I	V	E	K	G	R	L	G	E	N	E	A	R	H	F	F	-	Q
H	P	H	I	I	K	L	Y	Q	V	I	S	T	P	S	D	I	F	M	V	M	E	F	V	C	G	G	E	L	F	D	Y	I	L	K	H	G	K	L	S	E	Q	E	A	R	R	F	F	-	Q
H	P	H	I	I	K	L	Y	Q	V	I	S	T	P	S	D	I	F	M	I	M	E	Y	V	S	G	G	E	L	F	E	Y	I	V	K	Q	G	K	L	K	E	H	E	A	R	R	F	F	-	Q
H	P	H	I	I	K	L	Y	E	V	I	T	T	P	T	D	I	I	M	V	M	E	Y	-	A	G	G	E	L	F	N	Y	I	V	N	R	G	R	M	S	E	D	D	A	R	R	F	F	-	Q
H	P	H	I	I	K	L	Y	Q	V	I	S	T	P	T	D	I	F	M	I	M	E	Y	V	S	G	G	E	L	F	D	Y	I	V	K	H	G	K	L	K	E	H	E	A	R	R	F	F	-	Q
H	P	H	V	I	R	L	Y	E	V	I	E	T	P	T	D	I	F	V	V	M	E	Y	V	K	S	G	E	L	F	D	Y	I	V	E	K	G	R	L	H	E	D	E	A	R	K	F	F	-	Q
H	P	H	I	I	R	L	Y	E	V	I	D	T	P	T	D	I	F	M	V	L	E	Y	I	A	G	G	E	L	F	D	Y	I	V	S	K	G	R	L	A	P	E	E	A	R	H	F	F	-	H
H	P	H	I	I	R	L	Y	E	I	I	E	T	P	S	E	I	C	V	V	M	E	Y	V	K	N	G	E	L	F	D	Y	I	V	E	K	G	R	V	D	E	N	Q	A	R	R	F	F	-	Q
H	P	H	I	I	R	L	Y	E	V	I	Y	T	P	T	D	I	Y	V	V	M	E	Y	C	K	Y	G	E	L	F	D	Y	I	V	E	K	G	R	L	Q	E	D	E	A	R	R	I	F	-	Q
H	P	H	I	I	R	L	Y	E	V	I	E	T	T	T	D	I	Y	L	V	M	E	Y	V	N	S	G	E	L	F	D	Y	I	A	E	K	G	R	L	Q	E	D	E	A	R	K	F	F	-	Q
H	P	H	I	I	K	L	Y	Q	V	I	S	T	P	T	D	I	F	M	I	M	E	F	V	S	G	G	E	L	F	D	Y	I	V	K	H	G	K	L	K	E	N	E	A	R	R	F	F	-	Q
H	P	H	I	I	R	L	Y	E	V	I	E	T	H	T	D	I	Y	V	V	M	E	Y	V	K	S	G	E	L	F	D	Y	I	V	E	K	G	R	L	Q	E	D	E	A	R	R	F	F	-	Q
H	P	H	I	I	R	Q	Y	E	V	I	E	T	P	D	N	I	Y	V	V	M	G	Y	V	K	S	G	E	L	F	D	Y	I	V	E	K	G	R	I	Q	E	D	E	A	R	H	L	F	-	R
H	P	H	I	I	R	L	Y	E	T	I	E	S	M	T	N	V	Y	V	V	M	E	Y	A	E	H	G	D	L	F	D	Y	I	V	Q	N	R	R	I	R	E	D	E	A	R	K	F	F	-	Q
H	P	H	I	I	R	L	Y	E	V	I	E	T	P	S	D	I	Y	V	V	M	E	Y	V	K	S	G	E	L	F	D	Y	I	V	E	K	G	R	L	Q	E	D	E	G	R	N	F	F	-	Q
H	P	H	I	I	K	L	Y	Q	V	I	S	T	P	T	D	I	F	M	V	M	E	Y	V	S	G	G	E	L	F	D	Y	I	C	K	N	G	K	L	D	E	K	E	S	R	R	L	F	-	Q
H	P	H	I	I	R	L	Y	E	V	I	S	T	P	T	D	I	F	M	V	M	E	Y	V	S	G	G	E	L	F	D	Y	I	V	K	R	G	R	L	Q	E	D	D	A	R	R	F	F	-	Q
H	P	H	I	I	R	L	Y	E	V	I	E	T	P	T	D	I	Y	V	V	M	E	Y	V	K	S	G	E	L	F	D	Y	I	V	E	K	G	R	L	Q	E	D	E	A	R	S	F	F	-	Q
H	P	H	I	I	H	L	Y	E	V	I	E	T	Q	S	D	I	Y	V	V	M	E	Y	V	K	S	G	E	L	F	D	Y	I	V	E	K	G	R	L	Q	E	D	E	A	R	R	F	F	-	Q
H	P	H	I	I	K	L	Y	D	V	I	K	S	K	D	E	I	V	M	V	I	E	F	-	A	G	K	E	L	F	D	Y	I	V	Q	K	G	K	M	K	E	D	E	A	R	R	F	F	-	Q
H	P	H	I	I	K	L	Y	Q	V	I	S	T	P	T	D	I	F	M	I	M	E	F	V	S	G	G	E	L	F	D	Y	I	V	K	H	G	K	L	K	E	S	E	A	R	R	F	F	-	Q
H	P	H	I	I	K	L	Y	Q	V	M	S	T	P	T	D	I	F	M	V	M	E	Y	V	A	G	G	E	L	F	D	Y	I	V	K	H	G	K	L	K	E	P	E	A	R	R	F	F	-	Q
H	P	H	I	I	R	L	Y	E	V	I	E	T	P	S	D	I	Y	V	V	M	E	Y	V	K	T	G	E	L	F	D	Y	I	V	E	K	G	R	L	G	E	D	E	A	R	H	F	F	-	Q
H	P	H	I	I	R	L	Y	E	V	I	E	T	P	T	D	I	F	M	I	M	E	Y	V	S	G	G	E	L	F	E	Y	I	V	N	N	G	R	L	S	E	D	A	A	R	R	F	F	-	Q
H	P	H	I	I	R	L	Y	E	V	I	E	T	Q	Q	D	I	Y	V	V	M	E	Y	V	K	S	G	E	L	F	D	Y	I	V	E	K	G	R	L	L	E	D	E	A	R	R	F	F	-	Q
H	P	H	I	I	R	L	Y	E	V	I	E	S	P	S	D	I	F	V	V	M	E	Y	V	K	S	G	E	L	F	D	Y	I	V	E	K	G	R	L	Q	E	D	E	A	R	C	F	F	-	Q
H	P	H	I	I	R	I	Y	E	V	I	E	T	P	K	D	I	F	V	V	M	E	Y	C	Q	N	G	D	L	L	D	Y	I	V	E	K	R	R	L	Q	E	D	V	A	R	R	I	F	-	Q
H	P	H	I	I	K	L	Y	Q	V	I	S	T	P	T	D	I	F	M	I	M	E	Y	V	S	G	G	E	L	F	D	Y	I	V	K	R	G	K	L	Q	E	H	E	A	R	R	F	F	-	Q
H	P	H	I	I	R	L	Y	E	V	I	E	T	P	S	D	I	Y	V	V	M	E	Y	V	K	S	G	E	L	F	D	Y	I	V	E	K	G	R	L	Q	E	D	E	A	R	N	F	F	-	Q
H	P	H	I	I	K	L	Y	E	V	I	S	T	P	T	D	I	F	M	V	M	E	Y	V	S	G	G	E	L	F	E	Y	I	V	K	H	G	K	L	S	E	K	D	A	R	R	F	F	-	Q
H	P	H	I	I	K	L	Y	Q	V	I	S	T	P	T	D	I	F	M	I	M	E	Y	V	S	G	G	E	L	F	D	Y	I	V	K	H	G	K	L	K	E	A	E	A	R	R	F	F	-	Q
H	P	H	I	I	K	L	Y	Q	V	I	S	T	P	T	D	I	F	M	I	M	E	Y	V	S	G	R	E	L	F	D	Y	I	L	K	H	G	K	L	K	E	S	E	A	R	R	F	F	-	Q
H	P	H	I	I	K	L	Y	E	V	I	T	T	P	T	D	I	I	M	V	M	E	Y	-	A	G	G	E	L	F	N	F	I	V	E	K	G	K	M	S	E	H	D	A	R	R	F	F	-	Q
H	P	H	I	I	K	L	Y	Q	V	I	S	T	P	T	D	I	F	M	I	M	E	Y	V	S	G	G	E	L	F	D	Y	I	V	K	H	G	K	L	K	E	H	E	A	R	R	F	F	-	Q
H	P	H	I	I	R	L	Y	E	V	I	Y	T	P	T	D	I	Y	V	V	M	E	Y	C	K	F	G	E	L	F	D	Y	I	V	E	K	G	R	L	Q	E	D	E	A	R	R	I	F	-	Q
H	P	H	I	I	R	L	Y	E	V	I	E	T	H	R	N	I	Y	V	V	M	E	Y	A	E	S	G	E	L	F	D	Y	L	I	E	R	G	R	L	Q	E	D	E	A	R	K	F	F	-	Q
H	P	H	I	I	R	L	Y	E	V	L	E	T	P	H	D	I	Y	V	V	M	E	Y	V	K	S	G	E	L	F	D	Y	I	V	E	K	G	R	L	G	E	N	E	A	R	H	F	F	-	Q
H	P	H	I	I	R	L	Y	E	V	I	D	T	P	A	D	I	Y	V	V	M	E	Y	V	K	S	G	E	L	F	D	Y	I	V	E	K	G	R	L	Q	E	E	E	A	R	R	F	F	-	Q
H	P	H	I	I	K	L	Y	Q	V	I	S	T	P	T	D	I	F	M	I	M	E	Y	V	C	G	G	E	L	F	D	Y	I	V	K	H	G	K	L	K	E	H	E	A	R	R	F	F	-	Q
H	P	H	I	I	R	L	Y	Q	V	I	S	T	P	T	D	I	F	M	I	M	E	Y	V	S	G	G	E	L	F	E	Y	I	V	R	H	G	R	L	K	T	P	E	A	R	R	F	F	-	Q
H	P	H	I	I	R	L	Y	E	V	I	E	T	P	S	D	I	Y	V	V	M	E	Y	V	K	S	G	E	L	F	D	Y	I	V	E	K	G	R	L	Q	E	D	E	A	R	N	F	F	-	Q
H	P	H	I	I	R	L	Y	E	V	I	E	T	P	L	D	I	Y	V	V	M	E	Y	V	K	S	G	E	L	F	D	Y	I	V	E	K	G	R	L	H	E	N	E	A	R	K	I	F	-	Q
H	P	H	I	I	R	L	Y	E	V	I	E	T	P	A	D	I	Y	V	V	M	E	Y	V	K	S	G	E	L	F	D	Y	I	V	E	K	G	R	L	Q	E	E	E	A	R	N	F	F	-	Q
H	P	H	I	I	R	L	Y	E	V	I	E	T	P	T	H	I	F	L	V	L	E	Y	L	K	S	G	E	L	F	D	Y	I	I	E	K	G	R	L	P	E	G	E	A	R	R	L	F	-	Q
H	P	H	I	I	K	L	Y	V	S	A	V	R	H	C	D	T	L	W	L	M	E	Y	V	A	G	G	E	L	F	D	Y	I	C	K	H	G	R	V	S	X	X	X	A	C	R	L	F	-	Q
H	P	H	I	I	K	L	Y	Q	V	I	S	T	P	T	D	I	F	M	I	M	E	F	V	S	G	G	E	L	F	E	Y	I	V	K	H	G	K	L	K	E	S	E	A	R	R	F	F	-	Q
H	P	H	I	I	K	L	Y	Q	V	I	S	T	P	S	D	I	F	M	V	M	E	Y	V	S	G	G	E	L	F	D	Y	I	L	K	H	G	K	L	Q	E	K	E	A	R	R	F	F	-	Q
H	P	H	I	I	R	L	Y	E	V	L	E	T	P	H	D	I	F	V	V	M	E	Y	V	K	S	G	E	L	F	D	Y	I	V	E	K	G	R	L	G	E	N	E	A	R	H	F	F	-	Q
H	H	H	I	I	R	L	Y	E	V	I	E	T	P	T	D	I	F	V	V	M	E	Y	V	K	S	G	E	L	F	D	Y	I	V	E	K	G	R	L	Q	E	D	E	A	R	H	F	F	-	Q
H	P	H	I	I	R	L	Y	E	V	I	Y	T	P	T	D	I	Y	M	V	M	E	F	V	P	G	G	E	L	F	D	F	I	V	S	N	G	R	L	S	E	P	R	A	R	S	M	F	-	Q
H	P	H	I	I	K	L	Y	Q	V	I	S	T	P	T	D	I	F	M	I	M	E	Y	V	S	G	G	E	L	F	D	Y	I	V	K	H	G	K	L	K	E	A	E	A	R	R	F	F	-	Q
H	P	H	I	I	R	L	Y	E	V	I	E	T	A	S	D	I	Y	V	V	M	E	Y	V	K	S	G	E	L	F	D	Y	I	V	E	K	G	R	L	Q	E	D	E	G	R	N	F	F	-	Q
H	P	H	I	I	K	L	Y	E	V	I	T	T	P	K	D	I	F	M	V	M	E	Y	V	S	G	G	E	L	F	E	Y	I	V	K	H	G	K	S	S	E	N	E	S	R	A	F	F	-	Q
H	P	H	I	V	R	L	F	E	V	I	D	T	P	S	N	V	Y	V	V	M	E	Y	M	N	S	G	E	L	F	Y	Y	L	T	E	K	G	K	L	R	E	D	E	A	R	H	F	F	-	Q
H	P	H	I	I	R	L	Y	E	V	I	E	T	P	S	D	I	F	V	V	M	E	Y	V	K	S	G	E	L	F	D	Y	I	V	E	K	G	R	L	Q	E	E	E	A	R	N	F	F	-	Q
H	P	H	I	I	K	L	Y	Q	V	I	S	T	P	T	D	I	F	M	V	M	E	Y	V	S	G	G	E	L	F	D	Y	I	C	K	N	G	R	L	D	E	K	E	S	R	R	L	F	-	Q
H	P	H	I	I	R	L	Y	D	V	I	E	T	T	T	K	I	F	I	V	T	E	Y	A	E	Y	G	D	L	F	D	Y	I	V	Q	K	R	R	L	K	E	D	E	A	R	K	L	F	-	Q
H	P	H	I	I	K	L	Y	Q	V	I	S	T	P	T	D	I	F	M	V	M	E	Y	V	S	G	G	E	L	F	E	Y	I	L	K	H	G	K	L	E	E	K	D	A	R	R	F	F	-	Q
H	P	H	I	I	K	L	Y	Q	V	I	S	T	P	T	D	I	F	M	V	M	E	H	V	S	G	G	E	L	F	D	Y	I	V	K	H	G	K	L	K	E	H	E	A	R	R	F	F	-	Q
H	P	H	I	I	K	L	Y	Q	V	I	S	T	P	T	D	I	F	M	I	M	E	Y	V	S	G	G	E	L	F	D	Y	I	V	K	H	G	K	L	H	E	H	E	A	R	R	F	F	-	Q
H	P	H	I	V	Q	L	Y	E	V	I	E	T	P	T	A	T	C	V	V	M	E	Y	V	K	F	G	E	L	F	Y	Y	I	A	E	N	D	R	L	K	E	D	E	A	R	R	L	F	-	Q
H	P	H	I	I	K	L	Y	Q	V	I	S	T	P	T	D	I	F	M	I	M	E	Y	V	S	G	G	E	L	F	D	Y	I	V	K	H	G	K	L	K	E	H	E	A	R	R	F	F	-	Q
H	P	H	I	I	K	L	Y	D	V	I	K	S	K	D	E	I	I	M	V	I	E	F	-	A	G	K	E	L	F	D	Y	I	V	Q	K	G	K	M	E	E	N	E	G	R	R	F	F	-	Q
H	P	H	I	I	R	L	Y	E	V	I	E	T	P	S	D	I	Y	V	V	M	E	Y	V	K	S	G	E	L	F	D	Y	I	V	E	K	G	R	L	Q	E	D	E	A	R	K	F	F	-	Q
H	P	H	I	I	K	L	Y	E	V	I	E	T	T	T	D	I	F	M	V	M	E	Y	V	T	G	G	E	L	F	E	Y	I	V	K	N	G	K	L	S	E	D	E	S	R	R	L	F	-	Q
H	P	H	I	I	R	L	Y	E	V	I	E	T	Q	T	D	I	Y	V	V	M	E	Y	V	K	S	G	E	L	F	D	Y	I	V	E	K	G	R	L	Q	E	D	E	A	R	R	F	F	-	Q
H	P	H	I	I	K	L	Y	Q	V	I	S	T	P	T	D	F	F	M	V	M	E	Y	V	S	G	G	E	L	F	D	Y	I	C	K	H	G	R	V	E	E	A	E	A	R	R	L	F	-	Q
H	P	H	I	I	K	L	Y	D	V	I	K	S	K	D	E	I	I	M	V	I	E	Y	-	A	G	K	E	L	F	D	Y	I	V	Q	R	G	R	M	P	E	D	E	A	R	R	F	F	-	Q
H	P	H	I	I	R	L	Y	E	V	I	E	T	H	S	D	I	Y	V	V	M	E	Y	V	K	S	G	E	L	F	D	Y	I	V	E	K	G	R	L	Q	E	N	E	A	R	R	F	F	-	Q
H	P	H	I	I	K	L	Y	Q	V	I	S	T	P	T	D	I	F	M	I	M	E	Y	V	S	G	G	E	L	F	D	Y	I	V	N	N	G	K	L	Q	E	T	E	A	R	R	F	F	-	Q
H	P	H	I	I	K	L	Y	Q	V	I	S	T	P	T	D	I	F	M	I	M	E	Y	V	S	G	G	E	L	F	D	Y	I	V	K	H	G	K	L	K	E	H	E	A	R	R	F	F	-	Q
H	P	H	I	I	K	L	Y	E	V	I	E	T	P	T	D	I	F	M	V	M	E	Y	V	T	G	G	E	L	F	D	Y	I	V	K	N	G	K	L	P	E	E	E	S	R	R	L	F	-	Q
H	P	H	I	I	K	L	Y	Q	V	I	S	T	P	T	D	I	F	M	I	M	E	Y	V	S	G	G	E	L	F	D	Y	I	V	K	H	G	K	L	K	E	Y	E	A	R	K	F	F	-	Q
H	P	H	I	I	K	L	Y	Q	V	I	S	T	P	T	D	I	F	M	V	M	E	Y	A	S	G	G	E	L	F	E	Y	I	K	K	Q	G	K	L	K	E	S	E	A	R	K	F	F	-	Q
H	P	H	I	I	R	L	Y	Q	V	I	S	T	P	T	D	I	F	M	I	M	E	Y	V	A	G	G	E	L	F	D	Y	I	V	K	H	G	R	L	K	T	P	E	A	R	R	F	F	-	Q
H	P	H	I	I	R	L	Y	E	I	L	E	T	P	H	D	I	F	L	V	M	E	Y	V	K	S	G	E	L	F	D	Y	I	V	E	K	G	R	L	G	E	N	E	A	R	H	F	F	-	Q
H	P	H	I	I	R	L	Y	E	V	I	E	T	P	L	D	I	Y	V	V	M	E	Y	V	K	S	G	E	L	F	D	Y	I	V	E	K	G	R	L	N	E	N	E	A	R	K	I	F	-	Q
H	P	H	I	I	K	L	Y	Q	V	I	S	T	P	T	D	I	F	M	I	M	E	Y	V	S	G	G	E	L	F	D	Y	I	V	K	R	G	K	L	Q	E	H	E	A	R	R	F	F	-	Q
H	P	H	I	I	R	L	Y	E	V	I	E	T	P	T	D	I	N	V	V	M	E	Y	V	K	S	G	E	L	F	D	Y	I	V	E	K	G	R	L	Q	E	D	E	A	R	N	F	F	-	Q
H	P	H	V	I	R	L	Y	E	V	I	E	T	P	T	D	I	Y	V	V	M	E	Y	V	K	S	G	E	L	F	D	Y	I	V	E	K	G	R	L	Q	E	D	E	A	R	K	F	F	-	Q
H	P	H	I	I	R	L	Y	E	V	I	E	T	P	T	D	I	Y	V	V	M	E	Y	V	K	S	G	E	L	F	D	Y	I	V	E	K	G	R	L	Q	E	D	E	A	R	T	F	F	-	Q
H	P	H	I	I	R	L	Y	E	V	I	Y	T	P	T	D	I	Y	V	V	M	E	Y	C	K	F	G	E	L	F	D	Y	I	V	E	K	G	R	L	Q	E	D	E	A	R	R	I	F	-	Q
H	P	H	I	I	R	I	Y	E	V	I	E	T	P	K	D	I	F	V	V	M	E	Y	C	Q	N	G	E	L	L	E	Y	I	V	D	K	R	Q	L	Q	E	D	E	A	R	Q	I	F	-	Q
H	P	H	I	I	R	L	Y	Q	V	I	S	T	P	T	D	I	F	M	I	M	E	Y	V	S	G	G	E	L	F	D	Y	I	V	K	H	G	R	L	K	T	P	E	A	R	R	F	F	-	Q
H	P	H	I	I	K	L	Y	Q	V	I	S	T	P	T	D	I	F	M	I	M	E	Y	V	S	G	G	E	L	F	E	F	I	V	K	S	G	K	I	S	E	K	D	A	R	K	F	F	-	Q
H	P	H	I	I	R	L	Y	E	V	I	D	T	P	A	D	I	C	V	V	M	E	Y	V	K	S	G	E	L	F	D	Y	I	V	E	K	G	R	L	H	E	E	E	A	R	H	F	F	-	Q
H	P	H	I	I	R	Q	Y	E	G	I	E	T	P	D	N	I	Y	V	V	M	E	Y	V	K	S	R	E	L	F	D	Y	I	V	R	N	G	R	L	Q	E	D	K	A	R	H	L	F	-	Q
H	P	H	I	V	R	L	Y	E	V	I	E	T	R	S	A	I	Y	V	I	M	E	Y	M	N	S	G	E	L	F	D	Y	I	T	E	N	S	R	L	E	E	D	E	A	R	H	F	F	-	Q
H	P	H	I	I	R	L	Y	E	V	I	E	T	T	S	D	I	Y	V	V	M	E	Y	V	K	C	G	E	L	F	D	F	I	V	E	K	G	R	L	Q	E	E	E	A	R	G	F	F	-	Q
H	P	H	I	I	K	L	Y	Q	V	I	S	T	P	T	D	I	F	M	I	M	E	Y	V	S	G	G	E	L	F	D	Y	I	V	K	H	G	K	L	K	E	H	E	A	R	R	F	F	-	Q
H	P	H	I	I	K	L	Y	Q	V	I	S	T	P	T	D	F	F	M	V	M	E	Y	V	S	G	G	E	L	F	D	Y	I	C	K	H	G	R	V	E	D	A	E	A	R	R	L	F	-	Q
H	P	H	I	I	R	L	Y	E	V	V	E	T	H	S	D	I	Y	V	V	M	E	Y	V	K	S	G	E	L	F	D	Y	I	V	E	K	G	R	L	H	E	E	E	A	R	I	F	F	-	Q
H	P	H	I	I	R	L	Y	E	V	I	S	T	P	S	D	I	F	M	V	M	E	Y	V	S	G	G	E	L	F	D	Y	I	V	K	R	G	R	L	K	E	A	D	A	R	R	F	F	-	Q
H	P	H	I	I	R	L	Y	Q	V	I	S	T	P	T	D	I	F	M	I	M	E	F	V	A	G	G	E	L	F	D	Y	I	V	K	H	G	R	L	K	T	P	E	A	R	R	F	F	-	Q
H	P	H	I	I	K	L	Y	Q	V	I	S	T	P	S	D	I	F	M	I	M	E	Y	V	S	G	G	E	L	F	D	Y	I	V	K	H	G	K	L	K	E	Y	E	A	R	R	F	F	-	Q
H	P	H	I	I	K	L	Y	Q	V	I	S	T	P	T	D	I	F	M	V	M	E	Y	A	S	G	G	E	L	F	D	Y	I	K	Q	K	S	K	L	K	E	S	E	A	R	R	F	F	-	Q
H	P	H	I	I	K	L	Y	Q	V	I	S	T	P	T	D	F	F	M	V	M	E	Y	V	S	G	G	E	L	F	D	Y	I	C	K	N	G	R	V	E	D	T	E	A	R	R	L	F	-	Q
H	P	H	I	I	R	L	Y	E	V	I	E	T	P	T	D	I	Y	V	V	M	E	Y	V	K	S	G	E	L	F	D	Y	I	V	E	K	G	R	L	Q	E	N	E	A	R	N	F	F	-	Q
								123																												124	125	126	127	128	129	130	131	132	133	134	135	136	137
-	-	-	-	-	-	-	-	Q	-	-	-	-	-	-	-	-	-	-	-	-	-	-	-	-	-	-	-	-	-	-	-	-	-	-	-	I	I	S	G	V	E	Y	C	H	R	N	M	V	V
-	-	-	-	-	-	-	-	Q	-	-	-	-	-	-	-	-	-	-	-	-	-	-	-	-	-	-	-	-	-	-	-	-	-	-	-	I	I	S	G	V	E	Y	C	H	R	N	M	V	V
-	-	-	-	-	-	-	-	Q	-	-	-	-	-	-	-	-	-	-	-	-	-	-	-	-	-	-	-	-	-	-	-	-	-	-	-	I	I	S	G	V	D	Y	C	H	R	H	M	I	V
-	-	-	-	-	-	-	-	Q	-	-	-	-	-	-	-	-	-	-	-	-	-	-	-	-	-	-	-	-	-	-	-	-	-	-	-	I	I	S	G	V	D	Y	C	H	R	H	M	I	V
-	-	-	-	-	-	-	-	Q	-	-	-	-	-	-	-	-	-	-	-	-	-	-	-	-	-	-	-	-	-	-	-	-	-	-	-	M	I	S	G	I	E	Y	C	H	H	H	M	V	V
-	-	-	-	-	-	-	-	Q	-	-	-	-	-	-	-	-	-	-	-	-	-	-	-	-	-	-	-	-	-	-	-	-	-	-	-	I	I	S	G	V	D	Y	C	H	R	H	M	I	V
-	-	-	-	-	-	-	-	Q	-	-	-	-	-	-	-	-	-	-	-	-	-	-	-	-	-	-	-	-	-	-	-	-	-	-	-	I	I	S	G	V	D	Y	C	H	R	H	N	V	V
-	-	-	-	-	-	-	-	Q	-	-	-	-	-	-	-	-	-	-	-	-	-	-	-	-	-	-	-	-	-	-	-	-	-	-	-	I	I	S	G	V	E	C	C	H	L	H	M	V	V
-	-	-	-	-	-	-	-	Q	-	-	-	-	-	-	-	-	-	-	-	-	-	-	-	-	-	-	-	-	-	-	-	-	-	-	-	I	I	S	G	V	E	Y	C	H	R	N	M	I	A
-	-	-	-	-	-	-	-	Q	-	-	-	-	-	-	-	-	-	-	-	-	-	-	-	-	-	-	-	-	-	-	-	-	-	-	-	I	I	S	G	V	D	Y	C	H	R	H	M	I	V
-	-	-	-	-	-	-	-	Q	-	-	-	-	-	-	-	-	-	-	-	-	-	-	-	-	-	-	-	-	-	-	-	-	-	-	-	I	V	S	G	V	E	Y	C	H	R	N	M	V	V
-	-	-	-	-	-	-	-	Q	-	-	-	-	-	-	-	-	-	-	-	-	-	-	-	-	-	-	-	-	-	-	-	-	-	-	-	I	I	S	G	V	E	Y	C	H	F	Q	K	I	V
-	-	-	-	-	-	-	-	Q	-	-	-	-	-	-	-	-	-	-	-	-	-	-	-	-	-	-	-	-	-	-	-	-	-	-	-	I	I	S	G	V	E	Y	C	H	R	N	M	V	V
-	-	-	-	-	-	-	-	Q	-	-	-	-	-	-	-	-	-	-	-	-	-	-	-	-	-	-	-	-	-	-	-	-	-	-	-	I	I	S	G	V	E	S	C	H	L	H	M	V	V
-	-	-	-	-	-	-	-	Q	-	-	-	-	-	-	-	-	-	-	-	-	-	-	-	-	-	-	-	-	-	-	-	-	-	-	-	I	I	S	G	V	E	Y	C	H	R	N	M	V	V
-	-	-	-	-	-	-	-	Q	-	-	-	-	-	-	-	-	-	-	-	-	-	-	-	-	-	-	-	-	-	-	-	-	-	-	-	I	I	S	G	V	D	Y	C	H	R	H	M	V	A
-	-	-	-	-	-	-	-	Q	-	-	-	-	-	-	-	-	-	-	-	-	-	-	-	-	-	-	-	-	-	-	-	-	-	-	-	I	I	S	G	V	E	Y	C	H	R	N	M	V	V
-	-	-	-	-	-	-	-	Q	-	-	-	-	-	-	-	-	-	-	-	-	-	-	-	-	-	-	-	-	-	-	-	-	-	-	-	I	V	S	G	V	E	Y	C	H	F	H	R	V	V
-	-	-	-	-	-	-	-	Q	-	-	-	-	-	-	-	-	-	-	-	-	-	-	-	-	-	-	-	-	-	-	-	-	-	-	-	I	I	S	G	V	D	Y	C	H	R	H	M	I	V
-	-	-	-	-	-	-	-	Q	-	-	-	-	-	-	-	-	-	-	-	-	-	-	-	-	-	-	-	-	-	-	-	-	-	-	-	I	I	C	A	V	E	Y	C	H	R	H	K	I	V
-	-	-	-	-	-	-	-	Q	-	-	-	-	-	-	-	-	-	-	-	-	-	-	-	-	-	-	-	-	-	-	-	-	-	-	-	I	I	S	G	V	D	Y	C	H	R	H	M	I	V
-	-	-	-	-	-	-	-	Q	-	-	-	-	-	-	-	-	-	-	-	-	-	-	-	-	-	-	-	-	-	-	-	-	-	-	-	I	I	S	G	V	D	Y	C	H	R	H	M	V	V
-	-	-	-	-	-	-	-	Q	-	-	-	-	-	-	-	-	-	-	-	-	-	-	-	-	-	-	-	-	-	-	-	-	-	-	-	I	I	S	G	V	E	Y	C	H	R	N	M	V	V
-	-	-	-	-	-	-	-	Q	-	-	-	-	-	-	-	-	-	-	-	-	-	-	-	-	-	-	-	-	-	-	-	-	-	-	-	I	I	S	A	V	D	Y	C	H	R	H	M	V	V
-	-	-	-	-	-	-	-	Q	-	-	-	-	-	-	-	-	-	-	-	-	-	-	-	-	-	-	-	-	-	-	-	-	-	-	-	I	I	S	G	V	D	Y	C	H	R	H	M	V	V
-	-	-	-	-	-	-	-	Q	-	-	-	-	-	-	-	-	-	-	-	-	-	-	-	-	-	-	-	-	-	-	-	-	-	-	-	I	I	S	G	V	E	Y	C	H	R	N	M	V	V
-	-	-	-	-	-	-	-	Q	-	-	-	-	-	-	-	-	-	-	-	-	-	-	-	-	-	-	-	-	-	-	-	-	-	-	-	-	-	-	-	-	-	-	-	-	-	-	-	-	-
-	-	-	-	-	-	-	-	Q	-	-	-	-	-	-	-	-	-	-	-	-	-	-	-	-	-	-	-	-	-	-	-	-	-	-	-	-	-	C	S	I	D	Y	C	H	R	H	M	V	V
-	-	-	-	-	-	-	-	Q	-	-	-	-	-	-	-	-	-	-	-	-	-	-	-	-	-	-	-	-	-	-	-	-	-	-	-	I	L	S	A	V	D	Y	C	H	R	H	M	V	V
-	-	-	-	-	-	-	-	Q	-	-	-	-	-	-	-	-	-	-	-	-	-	-	-	-	-	-	-	-	-	-	-	-	-	-	-	I	I	S	G	V	D	Y	C	H	R	H	M	I	V
-	-	-	-	-	-	-	-	Q	-	-	-	-	-	-	-	-	-	-	-	-	-	-	-	-	-	-	-	-	-	-	-	-	-	-	-	I	I	S	G	V	E	Y	C	H	R	N	M	V	V
-	-	-	-	-	-	-	-	Q	-	-	-	-	-	-	-	-	-	-	-	-	-	-	-	-	-	-	-	-	-	-	-	-	-	-	-	V	I	S	G	V	E	H	C	H	R	N	M	I	V
-	-	-	-	-	-	-	-	Q	-	-	-	-	-	-	-	-	-	-	-	-	-	-	-	-	-	-	-	-	-	-	-	-	-	-	-	I	I	S	G	V	E	H	C	H	R	N	M	V	V
-	-	-	-	-	-	-	-	Q	-	-	-	-	-	-	-	-	-	-	-	-	-	-	-	-	-	-	-	-	-	-	-	-	-	-	-	I	V	S	G	V	E	Y	C	H	R	N	M	V	V
-	-	-	-	-	-	-	-	Q	-	-	-	-	-	-	-	-	-	-	-	-	-	-	-	-	-	-	-	-	-	-	-	-	-	-	-	I	I	S	G	V	E	Y	C	H	R	N	M	V	V
-	-	-	-	-	-	-	-	Q	-	-	-	-	-	-	-	-	-	-	-	-	-	-	-	-	-	-	-	-	-	-	-	-	-	-	-	I	I	S	G	V	D	Y	C	H	R	H	M	V	V
-	-	-	-	-	-	-	-	Q	-	-	-	-	-	-	-	-	-	-	-	-	-	-	-	-	-	-	-	-	-	-	-	-	-	-	-	I	I	S	G	V	E	Y	C	H	R	N	M	V	A
-	-	-	-	-	-	-	-	Q	-	-	-	-	-	-	-	-	-	-	-	-	-	-	-	-	-	-	-	-	-	-	-	-	-	-	-	I	I	S	G	V	D	Y	C	H	R	H	M	I	V
-	-	-	-	-	-	-	-	Q	-	-	-	-	-	-	-	-	-	-	-	-	-	-	-	-	-	-	-	-	-	-	-	-	-	-	-	I	I	S	G	V	E	Y	C	H	R	N	M	V	V
-	-	-	-	-	-	-	-	Q	-	-	-	-	-	-	-	-	-	-	-	-	-	-	-	-	-	-	-	-	-	-	-	-	-	-	-	I	I	S	G	V	E	Y	C	H	K	N	R	V	V
-	-	-	-	-	-	-	-	Q	-	-	-	-	-	-	-	-	-	-	-	-	-	-	-	-	-	-	-	-	-	-	-	-	-	-	-	I	I	S	G	V	E	Y	C	H	K	N	M	V	V
-	-	-	-	-	-	-	-	Q	-	-	-	-	-	-	-	-	-	-	-	-	-	-	-	-	-	-	-	-	-	-	-	-	-	-	-	I	I	S	G	V	E	Y	C	H	R	N	M	V	V
-	-	-	-	-	-	-	-	Q	-	-	-	-	-	-	-	-	-	-	-	-	-	-	-	-	-	-	-	-	-	-	-	-	-	-	-	I	I	S	G	V	E	Y	C	H	R	N	M	-	V
-	-	-	-	-	-	-	-	Q	-	-	-	-	-	-	-	-	-	-	-	-	-	-	-	-	-	-	-	-	-	-	-	-	-	-	-	I	I	S	G	V	D	Y	C	H	R	H	M	V	V
-	-	-	-	-	-	-	-	Q	-	-	-	-	-	-	-	-	-	-	-	-	-	-	-	-	-	-	-	-	-	-	-	-	-	-	-	I	I	S	G	V	D	Y	C	H	R	H	M	I	V
-	-	-	-	-	-	-	-	Q	-	-	-	-	-	-	-	-	-	-	-	-	-	-	-	-	-	-	-	-	-	-	-	-	-	-	-	I	I	S	G	V	E	Y	C	H	R	N	M	V	V
-	-	-	-	-	-	-	-	Q	-	-	-	-	-	-	-	-	-	-	-	-	-	-	-	-	-	-	-	-	-	-	-	-	-	-	-	I	I	S	G	V	D	Y	C	H	R	H	M	I	V
-	-	-	-	-	-	-	-	Q	-	-	-	-	-	-	-	-	-	-	-	-	-	-	-	-	-	-	-	-	-	-	-	-	-	-	-	I	I	S	G	V	E	Y	C	H	R	N	M	V	V
-	-	-	-	-	-	-	-	Q	-	-	-	-	-	-	-	-	-	-	-	-	-	-	-	-	-	-	-	-	-	-	-	-	-	-	-	I	I	S	G	V	E	Y	C	H	R	N	M	V	V
-	-	-	-	-	-	-	-	Q	-	-	-	-	-	-	-	-	-	-	-	-	-	-	-	-	-	-	-	-	-	-	-	-	-	-	-	I	V	A	G	V	E	Y	C	H	R	N	R	V	V
-	-	-	-	-	-	-	-	Q	-	-	-	-	-	-	-	-	-	-	-	-	-	-	-	-	-	-	-	-	-	-	-	-	-	-	-	I	V	S	G	V	E	Y	C	H	R	N	M	V	V
-	-	-	-	-	-	-	-	Q	-	-	-	-	-	-	-	-	-	-	-	-	-	-	-	-	-	-	-	-	-	-	-	-	-	-	-	I	I	S	G	V	D	Y	C	H	R	H	K	V	V
-	-	-	-	-	-	-	-	Q	-	-	-	-	-	-	-	-	-	-	-	-	-	-	-	-	-	-	-	-	-	-	-	-	-	-	-	I	I	S	G	V	E	Y	C	H	R	N	M	V	V
-	-	-	-	-	-	-	-	Q	-	-	-	-	-	-	-	-	-	-	-	-	-	-	-	-	-	-	-	-	-	-	-	-	-	-	-	I	I	S	G	V	D	Y	C	H	R	H	M	I	V
-	-	-	-	-	-	-	-	Q	-	-	-	-	-	-	-	-	-	-	-	-	-	-	-	-	-	-	-	-	-	-	-	-	-	-	-	I	I	S	G	V	D	Y	C	H	R	H	M	I	V
-	-	-	-	-	-	-	-	Q	-	-	-	-	-	-	-	-	-	-	-	-	-	-	-	-	-	-	-	-	-	-	-	-	-	-	-	I	I	C	A	V	E	Y	C	H	R	H	K	I	V
-	-	-	-	-	-	-	-	Q	-	-	-	-	-	-	-	-	-	-	-	-	-	-	-	-	-	-	-	-	-	-	-	-	-	-	-	I	I	S	G	V	D	Y	C	H	R	H	M	V	V
-	-	-	-	-	-	-	-	Q	-	-	-	-	-	-	-	-	-	-	-	-	-	-	-	-	-	-	-	-	-	-	-	-	-	-	-	I	I	A	G	V	E	Y	C	H	R	N	M	V	V
-	-	-	-	-	-	-	-	Q	-	-	-	-	-	-	-	-	-	-	-	-	-	-	-	-	-	-	-	-	-	-	-	-	-	-	-	I	I	S	G	V	E	Y	C	H	F	H	R	I	V
-	-	-	-	-	-	-	-	Q	-	-	-	-	-	-	-	-	-	-	-	-	-	-	-	-	-	-	-	-	-	-	-	-	-	-	-	I	I	S	G	V	E	C	C	H	K	N	M	V	S
-	-	-	-	-	-	-	-	Q	-	-	-	-	-	-	-	-	-	-	-	-	-	-	-	-	-	-	-	-	-	-	-	-	-	-	-	I	I	S	G	V	E	Y	C	H	R	N	M	V	V
-	-	-	-	-	-	-	-	Q	-	-	-	-	-	-	-	-	-	-	-	-	-	-	-	-	-	-	-	-	-	-	-	-	-	-	-	I	I	S	G	V	E	Y	C	H	R	N	M	V	V
-	-	-	-	-	-	-	-	Q	-	-	-	-	-	-	-	-	-	-	-	-	-	-	-	-	-	-	-	-	-	-	-	-	-	-	-	I	I	S	G	V	D	Y	C	H	R	H	M	I	V
-	-	-	-	-	-	-	-	Q	-	-	-	-	-	-	-	-	-	-	-	-	-	-	-	-	-	-	-	-	-	-	-	-	-	-	-	I	I	S	G	V	E	Y	C	H	R	N	M	V	V
-	-	-	-	-	-	-	-	Q	-	-	-	-	-	-	-	-	-	-	-	-	-	-	-	-	-	-	-	-	-	-	-	-	-	-	-	I	I	S	G	V	E	Y	C	H	R	N	R	I	V
-	-	-	-	-	-	-	-	Q	-	-	-	-	-	-	-	-	-	-	-	-	-	-	-	-	-	-	-	-	-	-	-	-	-	-	-	I	I	S	G	L	E	H	C	H	K	Y	R	V	V
Q	T	N	I	G	S	L	K	Q	-	-	-	-	-	-	-	-	-	-	-	-	-	-	-	-	-	-	-	-	-	-	-	-	-	-	-	I	I	S	G	V	E	Y	C	H	R	N	M	V	V
-	-	-	-	-	-	-	-	Q	-	-	-	-	-	-	-	-	-	-	-	-	-	-	-	-	-	-	-	-	-	-	-	-	-	-	-	I	I	S	G	V	D	Y	C	H	R	H	M	V	V
-	-	-	-	-	-	-	-	Q	-	-	-	-	-	-	-	-	-	-	-	-	-	-	-	-	-	-	-	-	-	-	-	-	-	-	-	I	I	S	G	V	D	Y	C	H	R	H	M	V	V
-	-	-	-	-	-	-	-	Q	-	-	-	-	-	-	-	-	-	-	-	-	-	-	-	-	-	-	-	-	-	-	-	-	-	-	-	I	I	S	G	V	E	Y	C	H	R	N	M	V	V
-	-	-	-	-	-	-	-	Q	-	-	-	-	-	-	-	-	-	-	-	-	-	-	-	-	-	-	-	-	-	-	-	-	-	-	-	I	I	S	G	V	E	Y	C	H	R	N	M	V	V
-	-	-	-	-	-	-	-	Q	-	-	-	-	-	-	-	-	-	-	-	-	-	-	-	-	-	-	-	-	-	-	-	-	-	-	-	I	I	S	A	V	E	Y	C	H	R	H	K	I	V
-	-	-	-	-	-	-	-	Q	-	-	-	-	-	-	-	-	-	-	-	-	-	-	-	-	-	-	-	-	-	-	-	-	-	-	-	V	I	S	G	V	D	Y	C	H	R	H	M	V	V
-	-	-	-	-	-	-	-	Q	-	-	-	-	-	-	-	-	-	-	-	-	-	-	-	-	-	-	-	-	-	-	-	-	-	-	-	I	I	S	G	V	D	Y	C	H	R	H	M	V	V
-	-	-	-	-	-	-	-	Q	-	-	-	-	-	-	-	-	-	-	-	-	-	-	-	-	-	-	-	-	-	-	-	-	-	-	-	I	I	S	G	V	E	Y	C	H	R	N	M	V	V
-	-	-	-	-	-	-	-	Q	-	-	-	-	-	-	-	-	-	-	-	-	-	-	-	-	-	-	-	-	-	-	-	-	-	-	-	I	I	S	G	V	D	Y	C	H	S	H	M	V	V
-	-	-	-	-	-	-	-	Q	-	-	-	-	-	-	-	-	-	-	-	-	-	-	-	-	-	-	-	-	-	-	-	-	-	-	-	I	I	S	G	V	E	Y	C	H	R	N	M	V	V
-	-	-	-	-	-	-	-	Q	-	-	-	-	-	-	-	-	-	-	-	-	-	-	-	-	-	-	-	-	-	-	-	-	-	-	-	I	I	S	G	V	E	Y	C	H	R	N	M	V	V
-	-	-	-	-	-	-	-	Q	-	-	-	-	-	-	-	-	-	-	-	-	-	-	-	-	-	-	-	-	-	-	-	-	-	-	-	I	I	S	V	V	E	Y	C	H	T	N	M	V	V
-	-	-	-	-	-	-	-	Q	-	-	-	-	-	-	-	-	-	-	-	-	-	-	-	-	-	-	-	-	-	-	-	-	-	-	-	I	I	S	G	V	D	Y	C	H	R	H	M	I	V
-	-	-	-	-	-	-	-	Q	-	-	-	-	-	-	-	-	-	-	-	-	-	-	-	-	-	-	-	-	-	-	-	-	-	-	-	I	I	S	G	V	E	Y	C	H	R	N	M	V	V
-	-	-	-	-	-	-	-	Q	-	-	-	-	-	-	-	-	-	-	-	-	-	-	-	-	-	-	-	-	-	-	-	-	-	-	-	I	I	S	G	V	H	Y	C	H	K	H	M	V	V
-	-	-	-	-	-	-	-	Q	-	-	-	-	-	-	-	-	-	-	-	-	-	-	-	-	-	-	-	-	-	-	-	-	-	-	-	I	I	S	G	V	D	Y	C	H	R	H	M	V	V
-	-	-	-	-	-	-	-	Q	-	-	-	-	-	-	-	-	-	-	-	-	-	-	-	-	-	-	-	-	-	-	-	-	-	-	-	I	I	S	G	V	D	Y	C	H	R	H	M	V	V
-	-	-	-	-	-	-	-	Q	-	-	-	-	-	-	-	-	-	-	-	-	-	-	-	-	-	-	-	-	-	-	-	-	-	-	-	I	I	C	A	V	E	Y	C	H	R	H	K	I	A
-	-	-	-	-	-	-	-	Q	-	-	-	-	-	-	-	-	-	-	-	-	-	-	-	-	-	-	-	-	-	-	-	-	-	-	-	I	I	S	G	V	D	Y	C	H	R	H	M	I	V
-	-	-	-	-	-	-	-	Q	-	-	-	-	-	-	-	-	-	-	-	-	-	-	-	-	-	-	-	-	-	-	-	-	-	-	-	I	I	S	G	V	E	Y	C	H	R	N	M	V	V
-	-	-	-	-	-	-	-	Q	-	-	-	-	-	-	-	-	-	-	-	-	-	-	-	-	-	-	-	-	-	-	-	-	-	-	-	I	I	S	G	V	E	C	C	H	R	N	M	V	V
-	-	-	-	-	-	-	-	Q	-	-	-	-	-	-	-	-	-	-	-	-	-	-	-	-	-	-	-	-	-	-	-	-	-	-	-	I	V	S	G	V	E	Y	C	H	R	N	M	V	V
-	-	-	-	-	-	-	-	Q	V	R	F	F	L	F	P	E	F	I	A	K	I	V	S	S	P	L	L	F	Y	S	I	V	I	N	S	I	I	S	G	V	E	Y	C	H	R	N	M	V	V
-	-	-	-	-	-	-	-	Q	-	-	-	-	-	-	-	-	-	-	-	-	-	-	-	-	-	-	-	-	-	-	-	-	-	-	-	I	I	S	G	V	D	Y	C	H	R	H	M	I	V
-	-	-	-	-	-	-	-	Q	-	-	-	-	-	-	-	-	-	-	-	-	-	-	-	-	-	-	-	-	-	-	-	-	-	-	-	I	I	S	G	V	D	Y	C	H	R	H	M	V	V
-	-	-	-	-	-	-	-	Q	-	-	-	-	-	-	-	-	-	-	-	-	-	-	-	-	-	-	-	-	-	-	-	-	-	-	-	I	I	S	G	V	E	Y	C	H	R	N	M	V	V
-	-	-	-	-	-	-	-	Q	-	-	-	-	-	-	-	-	-	-	-	-	-	-	-	-	-	-	-	-	-	-	-	-	-	-	-	I	I	S	G	V	E	Y	C	H	R	N	M	V	V
-	-	-	-	-	-	-	-	Q	-	-	-	-	-	-	-	-	-	-	-	-	-	-	-	-	-	-	-	-	-	-	-	-	-	-	-	I	I	S	G	V	E	Y	C	H	R	N	M	V	V
-	-	-	-	-	-	-	-	Q	-	-	-	-	-	-	-	-	-	-	-	-	-	-	-	-	-	-	-	-	-	-	-	-	-	-	-	I	L	S	G	V	E	Y	C	H	S	N	M	V	V
-	-	-	-	-	-	-	-	Q	-	-	-	-	-	-	-	-	-	-	-	-	-	-	-	-	-	-	-	-	-	-	-	-	-	-	-	I	L	S	A	V	D	Y	C	H	R	H	M	V	V
-	-	-	-	-	-	-	-	Q	-	-	-	-	-	-	-	-	-	-	-	-	-	-	-	-	-	-	-	-	-	-	-	-	-	-	-	I	I	S	G	V	D	Y	C	H	R	H	M	V	V
-	-	-	-	-	-	-	-	Q	-	-	-	-	-	-	-	-	-	-	-	-	-	-	-	-	-	-	-	-	-	-	-	-	-	-	-	I	I	S	G	V	D	Y	C	H	R	H	M	V	V
-	-	-	-	-	-	-	-	Q	-	-	-	-	-	-	-	-	-	-	-	-	-	-	-	-	-	-	-	-	-	-	-	-	-	-	-	I	V	S	G	V	E	Y	C	H	R	N	M	V	V
-	-	-	-	-	-	-	-	Q	-	-	-	-	-	-	-	-	-	-	-	-	-	-	-	-	-	-	-	-	-	-	-	-	-	-	-	I	I	S	G	V	E	Y	C	H	R	N	M	V	V
-	-	-	-	-	-	-	-	Q	-	-	-	-	-	-	-	-	-	-	-	-	-	-	-	-	-	-	-	-	-	-	-	-	-	-	-	L	V	S	G	V	E	Y	C	H	Q	H	M	V	V
-	-	-	-	-	-	-	-	Q	-	-	-	-	-	-	-	-	-	-	-	-	-	-	-	-	-	-	-	-	-	-	-	-	-	-	-	I	I	S	G	V	D	Y	C	H	R	H	M	V	V
-	-	-	-	-	-	-	-	Q	-	-	-	-	-	-	-	-	-	-	-	-	-	-	-	-	-	-	-	-	-	-	-	-	-	-	-	I	I	S	G	V	E	Y	C	H	R	N	M	V	A
-	-	-	-	-	-	-	-	Q	-	-	-	-	-	-	-	-	-	-	-	-	-	-	-	-	-	-	-	-	-	-	-	-	-	-	-	I	I	S	G	V	D	Y	C	H	R	H	K	V	V
-	-	-	-	-	-	-	-	Q	-	-	-	-	-	-	-	-	-	-	-	-	-	-	-	-	-	-	-	-	-	-	-	-	-	-	-	I	I	S	G	V	E	Y	C	H	R	H	L	V	V
-	-	-	-	-	-	-	-	Q	-	-	-	-	-	-	-	-	-	-	-	-	-	-	-	-	-	-	-	-	-	-	-	-	-	-	-	I	I	S	G	V	E	Y	C	H	R	N	M	V	V
-	-	-	-	-	-	-	-	Q	-	-	-	-	-	-	-	-	-	-	-	-	-	-	-	-	-	-	-	-	-	-	-	-	-	-	-	I	L	S	G	V	D	Y	C	H	R	H	M	V	V
-	-	-	-	-	-	-	-	Q	-	-	-	-	-	-	-	-	-	-	-	-	-	-	-	-	-	-	-	-	-	-	-	-	-	-	-	I	I	S	G	V	E	Y	C	H	R	C	M	V	V
-	-	-	-	-	-	-	-	Q	-	-	-	-	-	-	-	-	-	-	-	-	-	-	-	-	-	-	-	-	-	-	-	-	-	-	-	I	I	S	G	V	D	Y	C	H	R	H	M	V	V
-	-	-	-	-	-	-	-	Q	-	-	-	-	-	-	-	-	-	-	-	-	-	-	-	-	-	-	-	-	-	-	-	-	-	-	-	I	I	S	G	V	D	Y	C	H	R	H	M	I	V
-	-	-	-	-	-	-	-	Q	-	-	-	-	-	-	-	-	-	-	-	-	-	-	-	-	-	-	-	-	-	-	-	-	-	-	-	I	I	S	G	V	D	Y	C	H	R	H	M	I	V
-	-	-	-	-	-	-	-	Q	-	-	-	-	-	-	-	-	-	-	-	-	-	-	-	-	-	-	-	-	-	-	-	-	-	-	-	V	I	S	G	V	E	Y	C	H	R	N	M	I	V
-	-	-	-	-	-	-	-	Q	-	-	-	-	-	-	-	-	-	-	-	-	-	-	-	-	-	-	-	-	-	-	-	-	-	-	-	I	I	S	G	V	D	Y	C	H	R	H	M	I	V
-	-	-	-	-	-	-	-	Q	-	-	-	-	-	-	-	-	-	-	-	-	-	-	-	-	-	-	-	-	-	-	-	-	-	-	-	I	I	S	A	V	E	Y	C	H	R	H	K	I	V
-	-	-	-	-	-	-	-	Q	-	-	-	-	-	-	-	-	-	-	-	-	-	-	-	-	-	-	-	-	-	-	-	-	-	-	-	I	I	S	G	V	E	Y	C	H	R	N	M	V	V
-	-	-	-	-	-	-	-	Q	-	-	-	-	-	-	-	-	-	-	-	-	-	-	-	-	-	-	-	-	-	-	-	-	-	-	-	M	I	S	G	V	D	Y	C	H	H	H	M	V	V
-	-	-	-	-	-	-	-	Q	-	-	-	-	-	-	-	-	-	-	-	-	-	-	-	-	-	-	-	-	-	-	-	-	-	-	-	I	I	S	G	V	E	Y	C	H	R	N	M	V	V
-	-	-	-	-	-	-	-	Q	-	-	-	-	-	-	-	-	-	-	-	-	-	-	-	-	-	-	-	-	-	-	-	-	-	-	-	I	I	S	A	V	D	Y	C	H	R	H	M	V	V
-	-	-	-	-	-	-	-	Q	-	-	-	-	-	-	-	-	-	-	-	-	-	-	-	-	-	-	-	-	-	-	-	-	-	-	-	I	I	A	A	V	E	Y	C	H	R	H	K	I	V
-	-	-	-	-	-	-	-	Q	-	-	-	-	-	-	-	-	-	-	-	-	-	-	-	-	-	-	-	-	-	-	-	-	-	-	-	I	I	S	G	V	E	Y	C	H	R	N	M	V	V
-	-	-	-	-	-	-	-	Q	-	-	-	-	-	-	-	-	-	-	-	-	-	-	-	-	-	-	-	-	-	-	-	-	-	-	-	I	I	S	G	V	D	Y	C	H	R	H	M	I	V
-	-	-	-	-	-	-	-	Q	-	-	-	-	-	-	-	-	-	-	-	-	-	-	-	-	-	-	-	-	-	-	-	-	-	-	-	I	I	S	G	V	D	Y	C	H	R	H	M	V	V
-	-	-	-	-	-	-	-	Q	-	-	-	-	-	-	-	-	-	-	-	-	-	-	-	-	-	-	-	-	-	-	-	-	-	-	-	M	I	S	G	I	E	Y	C	H	H	Q	M	V	V
-	-	-	-	-	-	-	-	Q	-	-	-	-	-	-	-	-	-	-	-	-	-	-	-	-	-	-	-	-	-	-	-	-	-	-	-	I	I	S	G	V	D	Y	C	H	R	H	M	I	V
-	-	-	-	-	-	-	-	Q	-	-	-	-	-	-	-	-	-	-	-	-	-	-	-	-	-	-	-	-	-	-	-	-	-	-	-	I	I	S	G	V	D	Y	C	H	R	H	M	V	V
-	-	-	-	-	-	-	-	Q	-	-	-	-	-	-	-	-	-	-	-	-	-	-	-	-	-	-	-	-	-	-	-	-	-	-	-	I	I	S	G	V	D	Y	C	H	R	H	M	V	V
-	-	-	-	-	-	-	-	Q	-	-	-	-	-	-	-	-	-	-	-	-	-	-	-	-	-	-	-	-	-	-	-	-	-	-	-	I	I	S	G	V	E	Y	C	H	R	N	M	V	V
-	-	-	-	-	-	-	-	Q	-	-	-	-	-	-	-	-	-	-	-	-	-	-	-	-	-	-	-	-	-	-	-	-	-	-	-	I	I	S	G	V	E	Y	C	H	R	N	M	V	V
-	-	-	-	-	-	-	-	Q	-	-	-	-	-	-	-	-	-	-	-	-	-	-	-	-	-	-	-	-	-	-	-	-	-	-	-	I	I	S	G	V	D	Y	C	H	R	H	M	I	V
-	-	-	-	-	-	-	-	Q	-	-	-	-	-	-	-	-	-	-	-	-	-	-	-	-	-	-	-	-	-	-	-	-	-	-	-	I	I	S	G	V	E	Y	C	H	R	N	M	V	V
-	-	-	-	-	-	-	-	Q	-	-	-	-	-	-	-	-	-	-	-	-	-	-	-	-	-	-	-	-	-	-	-	-	-	-	-	I	I	A	G	V	E	Y	C	H	R	N	M	V	V
-	-	-	-	-	-	-	-	Q	-	-	-	-	-	-	-	-	-	-	-	-	-	-	-	-	-	-	-	-	-	-	-	-	-	-	-	I	I	S	G	V	E	Y	C	H	R	N	M	V	V
-	-	-	-	-	-	-	-	Q	-	-	-	-	-	-	-	-	-	-	-	-	-	-	-	-	-	-	-	-	-	-	-	-	-	-	-	I	V	S	G	V	E	Y	C	H	R	N	M	V	V
-	-	-	-	-	-	-	-	Q	-	-	-	-	-	-	-	-	-	-	-	-	-	-	-	-	-	-	-	-	-	-	-	-	-	-	-	I	I	S	G	V	E	Y	C	H	R	N	M	V	V
-	-	-	-	-	-	-	-	Q	-	-	-	-	-	-	-	-	-	-	-	-	-	-	-	-	-	-	-	-	-	-	-	-	-	-	-	I	I	S	G	V	D	Y	C	H	R	H	M	V	V
-	-	-	-	-	-	-	-	Q	-	-	-	-	-	-	-	-	-	-	-	-	-	-	-	-	-	-	-	-	-	-	-	-	-	-	-	I	I	S	G	V	D	Y	C	H	R	H	K	V	V
-	-	-	-	-	-	-	-	Q	-	-	-	-	-	-	-	-	-	-	-	-	-	-	-	-	-	-	-	-	-	-	-	-	-	-	-	I	I	S	G	V	E	Y	C	H	R	N	M	V	A
-	-	-	-	-	-	-	-	Q	-	-	-	-	-	-	-	-	-	-	-	-	-	-	-	-	-	-	-	-	-	-	-	-	-	-	-	L	I	S	G	V	E	Y	C	H	H	N	R	I	V
-	-	-	-	-	-	-	-	Q	-	-	-	-	-	-	-	-	-	-	-	-	-	-	-	-	-	-	-	-	-	-	-	-	-	-	-	I	I	S	G	V	E	S	C	H	L	H	M	V	V
-	-	-	-	-	-	-	-	Q	-	-	-	-	-	-	-	-	-	-	-	-	-	-	-	-	-	-	-	-	-	-	-	-	-	-	-	I	I	S	G	V	E	Y	C	H	R	N	M	I	V
-	-	-	-	-	-	-	-	Q	-	-	-	-	-	-	-	-	-	-	-	-	-	-	-	-	-	-	-	-	-	-	-	-	-	-	-	I	I	S	G	V	D	Y	C	H	R	H	M	V	V
-	-	-	-	-	-	-	-	Q	-	-	-	-	-	-	-	-	-	-	-	-	-	-	-	-	-	-	-	-	-	-	-	-	-	-	-	I	I	S	A	V	D	Y	C	H	R	H	M	V	V
-	-	-	-	-	-	-	-	Q	-	-	-	-	-	-	-	-	-	-	-	-	-	-	-	-	-	-	-	-	-	-	-	-	-	-	-	I	I	S	G	V	E	Y	C	H	R	N	M	V	V
-	-	-	-	-	-	-	-	Q	-	-	-	-	-	-	-	-	-	-	-	-	-	-	-	-	-	-	-	-	-	-	-	-	-	-	-	I	I	S	G	V	D	Y	C	H	R	H	M	V	V
-	-	-	-	-	-	-	-	Q	-	-	-	-	-	-	-	-	-	-	-	-	-	-	-	-	-	-	-	-	-	-	-	-	-	-	-	I	I	S	G	V	D	Y	C	H	R	H	M	V	V
-	-	-	-	-	-	-	-	Q	-	-	-	-	-	-	-	-	-	-	-	-	-	-	-	-	-	-	-	-	-	-	-	-	-	-	-	I	I	S	G	V	D	Y	C	H	R	H	M	I	V
-	-	-	-	-	-	-	-	Q	-	-	-	-	-	-	-	-	-	-	-	-	-	-	-	-	-	-	-	-	-	-	-	-	-	-	-	I	I	S	G	V	D	Y	C	H	R	H	M	V	V
-	-	-	-	-	-	-	-	Q	-	-	-	-	-	-	-	-	-	-	-	-	-	-	-	-	-	-	-	-	-	-	-	-	-	-	-	I	I	S	A	V	D	Y	C	H	R	H	M	V	V
-	-	-	-	-	-	-	-	Q	-	-	-	-	-	-	-	-	-	-	-	-	-	-	-	-	-	-	-	-	-	-	-	-	-	-	-	I	I	S	G	V	E	Y	C	H	R	N	M	V	V
138	139	140	141	142	143	144	145	146	147	148	149	150	151	152	153		154	155	156	157	158	159	160	161	162	163	164	165	166	167	168	169	170	171	172	173	174	175	176	177	178	179	180	181	182	183	184
H	R	D	L	K	P	E	N	L	L	L	D	S	K	C	N	-	V	K	I	A	D	F	G	L	S	N	I	M	R	D	G	H	F	L	K	T	S	C	G	S	P	N	Y	A	A	P	E	-	-
H	R	D	L	K	P	E	N	I	L	L	D	S	R	G	N	-	V	K	V	A	D	F	G	L	S	N	I	M	R	D	G	H	F	L	K	T	S	C	G	S	P	N	Y	A	A	P	E	-	-
H	R	D	L	K	P	E	N	L	L	L	D	H	N	M	H	-	V	K	I	A	D	F	G	L	S	N	M	M	M	D	G	E	F	L	R	T	S	C	G	S	P	N	Y	A	A	P	E	-	-
H	R	D	L	K	P	E	N	L	L	L	D	A	H	K	N	-	V	K	I	A	D	F	G	L	S	N	I	M	A	D	G	E	L	L	R	T	S	C	G	S	P	N	Y	A	A	P	E	-	-
H	R	D	L	K	P	E	N	L	L	L	D	P	T	H	K	C	I	K	I	A	D	F	G	L	S	N	M	M	Q	D	G	D	F	L	K	T	S	C	G	S	P	N	Y	A	A	P	E	-	-
H	R	D	L	K	P	E	N	L	L	L	D	H	N	M	H	-	V	K	I	A	D	F	G	L	S	N	M	M	M	D	G	E	F	L	R	T	S	C	G	S	P	N	Y	A	A	P	E	-	-
H	R	D	L	K	P	E	N	L	L	L	D	H	N	L	H	-	V	K	I	A	D	F	G	L	S	N	I	M	V	D	G	E	F	L	R	T	S	C	G	S	P	N	Y	A	A	P	E	-	-
H	R	D	L	K	P	E	N	L	L	L	D	L	K	R	N	-	I	K	I	A	D	F	G	L	S	N	I	M	R	D	G	H	F	L	R	T	N	C	G	S	P	N	Y	A	A	P	E	-	-
H	R	D	L	K	P	E	N	I	L	M	D	T	K	C	N	-	I	K	I	A	D	F	G	L	S	N	V	M	H	D	G	H	F	L	K	T	S	C	G	S	P	N	Y	A	A	P	E	-	-
H	R	D	L	K	P	E	N	L	L	L	D	H	N	L	H	-	V	K	I	A	D	F	G	L	S	N	M	M	M	D	G	E	F	L	R	T	S	C	G	S	P	N	Y	A	A	P	E	-	-
H	R	D	L	K	P	E	N	L	L	L	D	S	N	M	H	-	V	K	I	A	D	F	G	L	S	N	V	M	R	D	G	R	F	L	K	T	S	C	G	S	P	N	Y	A	A	P	E	-	-
H	R	D	L	K	P	E	N	L	L	L	D	S	N	L	N	-	I	K	I	A	D	F	G	L	S	N	L	M	R	D	G	D	F	L	R	T	S	C	G	S	P	N	Y	A	A	P	E	-	-
H	R	D	L	K	P	E	N	V	L	L	D	A	R	L	N	-	V	K	I	A	D	F	G	L	S	N	I	M	R	D	G	H	F	L	K	T	S	C	G	S	P	N	Y	A	A	P	E	-	-
H	R	D	L	K	P	E	N	L	L	L	D	K	K	R	N	-	V	K	I	A	D	F	G	L	G	N	V	M	R	D	G	H	F	L	K	T	S	C	G	S	P	N	Y	A	S	P	E	-	-
H	R	D	L	K	P	E	N	L	L	L	D	S	K	C	N	-	V	K	I	A	D	F	G	L	S	N	V	M	R	D	G	H	F	L	K	T	S	C	G	S	P	N	Y	A	A	P	E	-	-
H	R	D	L	K	P	E	N	L	L	L	D	S	S	N	M	-	V	K	I	A	D	F	G	L	S	N	M	M	K	D	G	E	F	L	R	T	S	C	G	S	P	N	Y	A	A	P	E	-	-
H	R	D	L	K	P	E	N	L	L	L	G	S	K	C	N	-	V	K	I	A	D	F	G	L	S	N	I	M	R	D	G	H	F	L	K	T	S	C	G	S	P	N	Y	A	A	P	E	V	-
H	R	D	L	K	P	E	N	L	L	L	D	A	D	N	N	-	V	K	I	A	D	F	G	L	S	N	V	M	K	D	G	D	F	L	R	T	S	C	G	S	P	N	Y	A	A	P	E	-	-
H	R	D	L	K	P	E	N	L	L	F	D	K	Y	Q	N	-	V	K	I	A	D	F	G	L	S	N	M	M	T	D	G	E	F	L	K	T	S	C	G	S	P	N	Y	A	A	P	E	-	-
H	R	D	L	K	P	E	N	L	L	L	D	A	N	N	N	-	V	K	I	A	D	F	G	L	S	N	I	M	T	D	G	D	F	L	K	T	S	C	G	S	P	N	Y	A	A	P	E	-	-
H	R	D	L	K	P	E	N	L	L	L	D	H	N	R	H	-	V	K	I	A	D	F	G	L	S	N	M	M	L	D	G	E	F	L	R	T	S	C	G	S	P	N	Y	A	A	P	E	-	-
H	R	D	L	K	P	E	N	L	L	L	D	D	K	N	N	-	V	K	I	A	D	F	G	L	S	N	I	M	T	D	G	D	F	L	R	T	S	C	G	S	P	N	Y	A	A	P	E	-	-
H	R	D	L	K	P	E	N	L	L	L	D	S	K	M	N	-	V	K	I	A	D	F	G	L	S	N	V	M	R	D	G	H	F	L	K	T	S	C	G	S	P	N	Y	A	A	P	E	-	-
H	R	D	L	K	P	E	N	V	L	L	D	A	H	M	N	-	A	K	I	A	D	F	G	L	S	N	M	M	S	D	G	E	F	L	R	T	S	C	G	S	P	N	Y	A	A	P	E	-	-
H	R	D	L	K	P	E	N	L	L	L	D	E	R	N	N	-	V	K	I	A	D	F	G	L	S	N	I	M	T	D	G	D	F	L	R	T	S	C	G	S	P	N	Y	A	A	P	E	-	-
H	R	D	L	R	P	E	N	L	L	L	D	S	K	W	N	-	L	K	I	A	D	F	G	L	G	N	I	M	R	D	G	H	F	L	K	T	S	C	G	S	P	N	Y	A	A	P	E	-	-
-	-	-	-	K	P	E	N	L	L	L	D	S	K	Y	N	-	V	K	L	A	D	F	G	L	S	N	V	M	H	D	G	H	F	L	K	T	S	C	G	S	P	N	Y	A	A	P	E	-	-
H	R	D	L	K	P	E	N	I	L	L	D	K	Y	K	N	-	V	K	I	C	D	F	G	L	S	N	M	M	M	D	G	E	F	L	R	T	S	C	G	S	P	N	Y	A	A	P	E	-	-
H	R	D	L	K	P	E	N	V	L	L	D	A	H	M	N	-	A	K	I	A	D	F	G	L	S	N	M	M	S	D	G	E	F	L	R	T	S	C	G	S	P	N	Y	A	A	P	E	-	-
H	R	D	L	K	P	E	N	L	L	L	D	H	N	M	H	-	V	K	I	A	D	F	G	L	S	N	M	M	L	D	G	E	F	L	R	T	S	C	G	S	P	N	Y	A	A	P	E	-	-
H	R	D	L	K	P	E	N	L	L	L	D	S	K	C	N	-	V	K	I	A	D	F	G	L	S	N	V	M	R	D	G	H	F	L	K	T	S	C	G	S	P	N	Y	A	A	P	E	-	-
H	R	D	L	K	P	E	N	V	L	L	D	S	E	L	N	-	V	K	I	A	D	F	G	F	S	N	V	M	Y	D	G	H	F	L	K	T	S	C	G	S	P	N	Y	A	A	P	E	-	-
H	R	D	L	K	P	E	N	L	L	L	D	S	N	Y	N	-	I	K	I	A	D	F	G	L	S	N	I	M	R	D	G	R	F	L	D	E	S	C	G	S	P	C	Y	A	A	P	E	-	-
H	R	D	L	K	P	E	N	L	L	L	D	S	K	W	N	-	V	K	I	A	D	F	G	L	S	N	I	M	R	D	G	H	F	L	K	T	S	C	G	S	P	N	Y	A	A	P	E	-	-
H	R	D	L	K	P	E	N	L	L	L	G	S	K	S	N	-	V	K	I	A	D	F	G	L	S	N	I	M	R	D	G	H	F	L	K	T	S	C	G	S	P	N	Y	A	A	P	E	-	-
H	R	D	L	K	P	E	N	L	L	L	D	E	K	N	N	-	V	K	I	A	D	F	G	L	S	N	I	M	T	D	G	D	F	L	R	T	S	C	G	S	P	N	Y	A	A	P	E	-	-
H	R	D	L	K	P	E	N	L	L	L	D	S	K	C	N	-	V	K	I	A	D	F	G	L	S	N	I	M	R	D	G	H	F	L	K	T	S	C	G	S	P	N	Y	A	A	P	E	-	-
H	R	D	L	K	P	E	N	L	L	L	D	H	N	L	H	-	V	K	I	A	D	F	G	L	S	N	M	M	M	D	G	E	F	L	R	T	S	C	G	S	P	N	Y	A	A	P	E	-	-
H	R	D	L	K	P	E	N	L	L	L	D	S	K	C	N	-	V	K	I	A	D	F	G	L	S	N	I	M	R	D	G	H	F	L	K	T	S	C	G	S	P	N	Y	A	A	P	E	-	-
H	R	D	L	K	P	E	N	L	L	L	D	S	N	R	N	-	V	K	I	A	D	F	G	L	S	N	I	M	R	D	G	R	L	L	K	T	S	C	G	S	P	N	Y	A	A	P	E	-	-
H	R	D	L	K	P	E	N	L	L	L	D	S	K	Y	N	-	V	K	L	A	D	F	G	L	S	N	V	M	H	D	G	H	F	L	K	T	S	C	G	T	P	N	Y	A	A	P	E	-	-
H	R	D	L	K	P	E	N	L	L	L	D	S	K	C	N	-	V	K	I	A	D	F	G	L	S	N	I	M	R	D	G	H	F	L	K	T	S	C	G	S	P	N	Y	A	A	P	E	-	-
H	R	D	L	K	P	E	N	L	L	L	D	S	R	C	N	-	V	K	I	A	D	F	G	L	S	N	I	M	R	D	G	H	F	L	K	T	S	C	G	S	P	N	Y	A	A	P	E	-	-
H	R	D	L	K	P	E	N	L	L	L	D	Q	A	L	N	-	V	K	I	A	D	F	G	L	S	N	M	M	V	D	G	E	F	L	Q	T	S	C	G	S	P	N	Y	A	A	P	E	-	-
H	R	D	L	K	P	E	N	L	L	L	D	H	N	M	H	-	V	K	I	A	D	F	G	L	S	N	M	M	M	D	G	E	F	L	R	T	S	C	G	S	P	N	Y	A	A	P	E	-	-
H	R	D	L	K	P	E	N	L	L	L	D	S	K	C	N	-	V	K	I	A	D	F	G	L	S	N	I	M	R	D	G	H	F	L	K	T	S	C	G	S	P	N	Y	A	A	P	E	-	-
H	R	D	L	K	P	E	N	L	L	L	D	H	N	M	H	-	V	K	I	A	D	F	G	L	S	N	M	M	M	D	G	E	F	L	R	T	S	C	G	S	P	N	Y	A	A	P	E	-	-
H	R	D	L	K	P	E	N	I	L	L	D	S	K	G	N	-	V	K	V	A	D	F	G	L	S	N	I	M	R	D	G	H	F	L	K	T	S	C	G	S	P	N	Y	A	A	P	E	-	-
H	R	D	L	K	P	E	N	L	L	L	D	S	K	C	N	-	V	K	I	A	D	F	G	L	S	N	I	M	R	D	G	H	F	L	K	T	S	C	G	S	P	N	Y	A	A	P	E	-	-
H	R	D	L	K	P	E	N	V	L	L	D	A	R	G	N	-	V	K	I	A	D	F	G	L	S	N	I	M	R	D	G	H	F	L	K	T	S	C	G	S	P	N	Y	A	A	P	E	-	-
H	R	D	L	K	P	E	N	L	L	L	D	S	R	M	N	-	V	K	I	A	D	F	G	L	S	N	V	M	R	D	G	H	F	L	K	T	S	C	G	S	P	N	Y	A	A	P	E	-	-
H	R	D	L	K	P	E	N	L	L	L	D	A	R	S	N	-	V	R	I	A	D	F	G	L	S	N	M	M	S	D	G	E	F	L	K	T	S	C	G	S	P	N	Y	A	A	P	E	-	-
H	R	D	L	K	P	E	N	L	L	L	D	S	R	N	N	-	V	K	I	A	D	F	G	L	S	N	V	M	R	D	G	H	F	L	K	T	S	C	G	S	P	N	Y	A	A	P	E	-	-
H	R	D	L	K	P	E	N	L	L	L	D	S	H	N	N	-	V	K	I	A	D	F	G	L	S	N	M	M	R	D	G	E	F	L	K	T	S	C	G	S	P	N	Y	A	A	P	E	-	-
H	R	D	L	K	P	E	N	L	L	V	D	S	N	L	H	-	V	K	I	A	D	F	G	L	S	N	M	M	T	D	G	D	F	L	R	T	S	C	G	S	P	N	Y	A	A	P	E	-	-
H	R	D	L	K	P	E	N	V	L	L	D	E	Y	D	Q	-	V	K	I	A	D	F	G	L	S	N	I	M	S	D	G	E	F	L	K	T	S	C	G	S	P	N	Y	A	A	P	E	-	-
H	R	D	L	K	P	E	N	L	L	L	D	S	N	L	H	-	V	K	I	A	D	F	G	L	S	N	M	M	M	D	G	E	F	L	R	T	S	C	G	S	P	N	Y	A	A	P	E	-	-
H	R	D	L	K	P	E	N	L	L	L	D	A	K	R	N	-	V	K	I	A	D	F	G	L	G	N	I	M	R	D	G	H	F	L	K	T	S	C	G	S	P	N	Y	A	A	P	E	-	-
H	R	D	L	K	P	E	N	L	L	L	D	A	D	N	N	-	I	K	I	A	D	F	G	L	S	N	S	M	E	D	G	D	F	L	R	T	S	C	G	S	P	N	Y	A	A	P	E	-	-
H	R	D	L	K	P	E	N	L	L	L	D	L	K	Y	N	-	V	K	L	A	D	F	G	L	S	N	I	M	R	D	G	H	F	L	R	T	S	C	G	S	P	N	Y	A	A	P	E	-	-
H	R	D	L	K	P	E	N	L	L	L	D	S	K	Y	N	-	V	K	L	A	D	F	G	L	S	N	V	M	H	D	G	H	F	L	K	T	S	C	G	S	P	N	Y	A	A	P	E	-	-
H	R	D	L	K	P	E	N	L	L	L	E	S	K	C	N	-	V	K	I	A	D	F	G	L	S	N	V	M	R	D	G	H	F	L	K	T	S	C	G	S	P	N	Y	A	A	P	E	-	-
H	R	D	L	K	P	E	N	L	L	L	D	Q	N	L	H	-	V	K	I	A	D	F	G	L	S	N	M	M	M	D	G	E	F	L	K	T	S	C	G	S	P	N	Y	A	A	P	E	-	-
H	R	D	L	K	P	E	N	L	L	L	D	S	K	C	N	-	V	K	I	A	D	F	G	L	S	N	I	M	R	D	G	H	F	L	K	T	S	C	G	S	P	N	Y	A	A	P	E	-	-
H	R	D	L	K	P	E	N	V	L	L	D	S	K	C	N	-	I	K	I	V	D	F	G	L	S	N	V	M	H	D	G	H	F	L	K	T	S	C	G	S	P	N	Y	A	A	P	E	-	-
H	R	D	L	K	P	E	N	L	L	L	D	S	N	G	N	-	V	K	I	I	D	F	G	L	S	N	I	M	H	D	G	Y	F	L	K	T	S	C	G	S	T	N	Y	A	A	P	E	-	-
H	R	D	L	K	P	E	N	L	L	L	D	S	K	C	N	-	V	K	I	A	D	F	G	L	S	N	I	M	R	D	G	H	F	L	K	T	S	C	G	S	P	N	Y	A	A	P	E	-	-
H	R	D	L	K	P	E	N	V	L	L	D	A	H	M	N	-	A	K	I	A	D	F	G	L	S	N	M	M	S	D	G	E	F	L	R	T	S	C	G	S	P	N	Y	A	A	P	E	-	-
H	R	D	L	K	P	E	N	L	L	L	D	S	E	N	N	-	V	K	I	A	D	F	G	L	S	N	I	L	T	D	G	E	F	L	R	T	S	C	G	S	P	N	Y	A	A	P	E	-	-
H	R	D	L	K	P	E	N	L	L	L	D	S	R	G	N	-	V	K	I	A	D	F	G	L	S	N	V	M	R	D	G	H	F	L	K	T	S	C	G	S	P	N	Y	A	A	P	E	-	-
H	R	D	L	K	P	E	N	L	L	L	D	S	K	C	D	-	V	K	I	A	D	F	G	L	S	N	V	M	R	D	G	H	F	L	K	T	S	C	G	S	P	N	Y	A	A	P	E	-	-
H	R	D	L	K	P	E	N	L	L	L	D	E	M	L	N	-	V	K	I	A	D	F	G	L	S	N	F	M	S	D	G	N	F	L	K	T	S	C	G	S	P	N	Y	A	A	P	E	-	-
H	R	D	L	K	P	E	N	L	L	L	D	S	S	L	N	-	V	K	I	A	D	F	G	L	S	N	M	M	M	D	G	E	F	L	R	T	S	C	G	S	P	N	Y	A	A	P	E	-	-
H	R	D	L	K	P	E	N	L	L	L	D	S	T	L	N	-	V	K	I	A	D	F	G	L	S	N	M	M	Y	D	G	E	F	L	R	T	S	C	G	S	P	N	Y	A	A	P	E	-	-
H	R	D	L	K	P	E	N	L	L	L	D	A	K	M	N	-	V	K	I	A	D	F	G	L	S	N	I	M	R	D	G	H	F	L	K	T	S	C	G	S	P	N	Y	A	A	P	E	-	-
H	R	D	L	K	P	E	N	L	L	V	D	V	K	N	S	F	V	K	I	A	D	F	G	L	S	T	M	M	Q	D	G	D	F	L	K	T	S	C	G	S	P	N	Y	A	A	P	E	V	N
H	R	D	L	K	P	E	N	L	L	L	D	S	K	C	N	-	V	K	I	A	D	F	G	L	S	N	V	M	R	D	G	H	F	L	K	T	S	C	G	S	P	N	Y	A	A	P	E	-	-
H	R	D	L	K	P	E	N	L	L	L	D	S	K	C	N	-	V	K	I	A	D	F	G	L	S	N	V	M	R	D	G	H	F	L	K	T	S	C	G	S	P	N	Y	A	A	P	E	-	-
H	R	D	L	K	P	E	N	L	L	V	D	S	K	Y	N	-	V	K	L	A	D	F	G	L	S	N	V	M	H	D	G	H	F	L	K	T	S	C	G	S	I	N	Y	A	A	P	E	-	-
H	R	D	L	K	P	E	N	L	L	L	D	H	N	M	H	-	V	K	I	A	D	F	G	L	S	N	M	M	L	D	G	E	F	L	R	T	S	C	G	S	P	N	Y	A	A	P	E	-	-
H	R	D	L	K	P	E	N	L	L	L	D	S	K	C	N	-	V	K	I	A	D	F	G	L	S	N	I	M	R	D	G	H	F	L	K	T	S	C	G	S	P	N	Y	A	A	P	E	-	-
H	R	D	L	K	P	E	N	L	L	L	D	S	N	L	N	-	V	K	I	A	D	F	G	L	S	N	M	M	T	D	G	D	F	L	K	T	S	C	G	S	P	N	Y	A	A	P	E	-	-
H	R	D	L	K	P	E	N	L	L	L	D	Q	H	L	N	-	V	K	I	A	D	F	G	L	S	N	M	M	M	D	G	E	F	L	R	T	S	C	G	S	P	N	Y	A	A	P	E	-	-
H	R	D	L	K	P	E	N	L	L	L	D	Q	N	L	N	-	V	K	I	A	D	F	G	L	S	N	M	M	R	D	G	E	F	L	R	T	S	C	G	S	P	N	Y	A	A	P	E	-	-
H	R	D	L	K	P	E	N	L	L	L	D	P	Y	Q	N	-	V	K	I	A	D	F	G	L	S	N	I	M	T	D	G	E	F	L	K	T	S	C	G	S	P	N	Y	A	A	P	E	-	-
H	R	D	L	K	P	E	N	L	L	L	D	H	N	L	H	-	V	K	I	A	D	F	G	L	S	N	M	M	T	D	G	E	F	L	R	T	S	C	G	S	P	N	Y	A	A	P	E	-	-
H	R	D	L	K	P	E	N	L	L	L	D	S	K	Y	N	-	V	K	L	A	D	F	G	L	S	N	V	M	H	D	G	H	F	L	K	T	S	C	G	S	P	N	Y	A	A	P	E	-	-
H	R	D	L	K	P	E	N	L	L	L	D	S	K	Y	N	-	V	K	I	I	D	F	G	L	S	N	I	M	R	D	G	H	F	L	K	T	N	C	G	S	L	N	Y	A	A	P	E	-	-
H	R	D	L	K	P	E	N	L	L	L	D	S	K	S	N	-	V	K	I	A	D	F	G	L	S	N	V	M	R	D	G	H	F	L	K	T	S	C	G	S	P	N	Y	A	A	P	E	-	-
H	R	D	L	K	P	E	N	L	L	L	D	S	K	C	N	-	V	K	I	A	D	F	G	L	S	N	V	M	R	D	G	H	F	L	K	T	S	C	G	S	P	N	Y	A	A	P	E	-	-
H	R	D	L	K	P	E	N	L	L	L	D	H	N	L	H	-	V	K	I	A	D	F	G	L	S	N	M	M	M	D	G	D	F	L	R	T	S	C	G	S	P	N	Y	A	A	P	E	-	-
H	R	D	L	K	P	E	N	L	L	L	D	E	H	N	N	-	V	K	I	A	D	F	G	L	S	N	I	M	T	D	G	D	F	L	R	T	S	C	G	S	P	N	Y	A	A	P	E	-	-
H	R	D	L	K	P	E	N	L	L	L	D	S	K	C	N	-	V	K	I	A	D	F	G	L	S	N	I	M	R	D	G	H	F	L	K	T	S	C	G	S	P	N	Y	A	A	P	E	-	-
H	R	D	L	K	P	E	N	I	L	L	D	S	R	G	N	-	V	K	V	A	D	F	G	L	S	N	I	M	R	D	G	H	F	L	K	T	S	C	G	S	P	N	Y	A	A	P	E	-	-
H	R	D	L	K	P	E	N	L	L	L	D	S	K	S	N	-	V	K	I	A	D	F	G	L	S	N	I	M	R	D	G	H	F	L	K	T	S	C	G	S	P	N	Y	A	A	P	E	-	-
H	R	D	L	K	P	E	N	L	L	L	D	S	T	W	N	-	V	K	I	A	D	F	G	L	S	N	I	M	R	D	G	H	F	L	N	T	S	C	G	S	P	N	Y	A	A	P	E	-	-
H	R	D	L	K	P	E	N	V	L	L	D	A	Q	M	N	-	A	K	I	A	D	F	G	L	S	N	M	M	S	D	G	E	F	L	R	T	S	C	G	S	P	N	Y	A	A	P	E	-	-
H	R	D	L	K	P	E	N	L	L	L	D	Q	N	L	N	-	V	K	I	A	D	F	G	L	S	N	M	M	M	D	G	E	F	L	R	T	S	C	G	S	P	N	Y	A	A	P	E	-	-
H	R	D	L	K	P	E	N	L	L	L	D	S	Q	A	N	-	V	K	I	A	D	F	G	L	S	N	M	M	T	D	G	E	F	L	R	T	S	C	G	S	P	N	Y	A	A	P	E	-	-
H	R	D	L	K	P	E	N	L	L	L	D	S	K	N	N	-	V	K	I	A	D	F	G	L	S	N	V	M	R	D	G	H	F	L	K	T	S	C	G	S	P	N	Y	A	A	P	E	-	-
H	R	D	L	K	P	E	N	L	L	L	D	S	K	F	N	-	I	K	I	A	D	F	G	L	S	N	I	M	R	D	G	H	F	L	K	T	S	C	G	S	P	N	Y	A	A	P	E	-	-
H	R	D	L	K	P	E	N	L	L	L	D	G	E	Q	Q	-	L	R	I	A	D	F	G	L	S	N	V	M	K	D	G	D	F	F	K	T	S	C	G	S	P	N	Y	A	A	P	E	-	-
H	R	D	L	K	P	E	N	L	L	L	D	Q	N	L	N	-	V	K	I	A	D	F	G	L	S	N	M	M	M	D	G	E	F	L	R	T	S	C	G	S	P	N	Y	A	A	P	E	-	-
H	R	D	L	K	P	E	N	L	L	L	D	S	K	C	N	-	V	K	I	A	D	F	G	L	S	N	I	M	R	D	G	H	F	L	K	T	S	C	G	S	P	N	Y	A	A	P	E	-	-
H	R	D	L	K	P	E	N	L	L	L	D	S	N	N	K	-	V	K	I	A	D	F	G	L	S	N	L	M	K	D	G	E	F	L	R	T	S	C	G	S	P	N	Y	A	A	P	E	-	-
H	R	D	L	K	P	E	N	L	L	L	D	S	E	H	N	-	V	K	I	A	D	F	G	L	G	N	T	M	R	D	G	H	F	L	K	T	C	C	G	S	P	N	Y	A	A	P	E	-	-
H	R	D	L	K	P	E	N	L	L	L	D	S	K	C	N	-	V	K	I	A	D	F	G	L	S	N	I	M	R	D	G	H	F	L	K	T	S	C	G	S	P	N	Y	A	A	P	E	-	-
H	R	D	L	K	P	E	N	V	L	L	D	A	H	M	N	-	A	K	I	A	D	F	G	L	S	N	M	M	S	D	G	E	F	L	R	T	S	C	G	S	P	N	Y	A	A	P	E	-	-
H	R	D	L	K	P	E	N	L	L	L	D	S	N	F	N	-	V	K	I	A	D	F	G	F	S	N	I	M	R	D	G	H	F	L	K	T	S	C	G	S	P	N	Y	A	A	P	E	-	-
H	R	D	L	K	P	E	N	L	L	L	D	S	Q	L	N	-	I	K	I	A	D	F	G	L	S	N	I	M	T	D	G	E	F	L	Q	T	S	C	G	S	P	N	Y	A	A	P	E	-	-
H	R	D	L	K	P	E	N	L	L	L	D	K	Y	L	N	-	V	K	I	A	D	F	G	L	S	N	M	M	T	D	G	E	F	L	R	T	S	C	G	S	P	N	Y	A	A	P	E	-	-
H	R	D	L	K	P	E	N	L	L	L	D	H	N	M	H	-	V	K	I	A	D	F	G	L	S	N	M	M	M	D	G	E	F	L	R	T	S	C	G	S	P	N	Y	A	A	P	E	-	-
H	R	D	L	K	A	E	N	V	L	L	D	T	N	L	N	-	V	K	I	A	D	F	G	F	S	N	V	M	Y	D	G	H	F	L	K	T	S	C	G	S	P	N	Y	A	A	P	E	-	-
H	R	D	L	K	P	E	N	L	L	L	D	H	N	L	H	-	V	K	I	A	D	F	G	L	S	N	M	M	M	D	G	E	F	L	R	T	S	C	G	S	P	N	Y	A	A	P	E	-	-
H	R	D	L	K	P	E	N	L	L	L	D	D	Q	L	N	-	V	K	I	A	D	F	G	L	S	N	F	M	S	D	G	N	F	L	K	T	S	C	G	S	P	N	Y	A	A	P	E	-	-
H	R	D	L	K	P	E	N	L	L	L	D	S	K	C	N	-	V	K	I	A	D	F	G	L	S	N	I	M	R	D	G	H	F	L	K	T	S	C	G	S	P	N	Y	A	A	P	E	-	-
H	R	D	L	K	P	E	N	L	L	L	D	P	V	N	K	C	I	K	I	A	D	F	G	L	S	N	M	M	Q	D	G	D	F	L	K	T	S	C	G	S	P	N	Y	A	A	P	E	-	-
H	R	D	L	K	P	E	N	L	L	L	D	S	K	C	N	-	V	K	I	A	D	F	G	L	S	N	I	M	R	D	G	H	F	L	K	T	S	C	G	S	P	N	Y	A	A	P	E	-	-
H	R	D	L	K	P	E	N	V	L	L	D	A	H	M	N	-	A	K	I	A	D	F	G	L	S	N	M	M	S	D	G	E	F	L	R	T	S	C	G	S	P	N	Y	A	A	P	E	-	-
H	R	D	L	K	P	E	N	L	L	L	D	D	H	L	N	-	V	K	I	A	D	F	G	L	S	N	I	M	T	D	G	N	F	L	K	T	S	C	G	S	P	N	Y	A	A	P	E	-	-
H	R	D	L	K	P	E	N	L	L	L	D	S	K	S	N	-	V	K	I	A	D	F	G	L	S	N	I	M	R	D	G	H	F	L	K	T	S	C	G	S	P	N	Y	A	A	P	E	-	-
H	R	D	L	K	P	E	N	L	L	L	D	H	N	R	H	-	V	K	I	A	D	F	G	L	S	N	M	M	L	D	G	E	F	L	R	T	S	C	G	S	P	N	Y	A	A	P	E	-	-
H	R	D	L	K	P	E	N	L	L	L	D	S	N	L	H	-	V	K	I	A	D	F	G	L	S	N	M	M	M	D	G	E	F	L	R	T	S	C	G	S	P	N	Y	A	A	P	E	-	-
H	R	D	L	K	P	E	N	L	L	L	D	P	T	H	K	C	I	K	I	A	D	F	G	L	S	N	M	M	Q	D	G	D	F	L	K	T	S	C	G	S	P	N	Y	A	A	P	E	-	-
H	R	D	L	K	P	E	N	L	L	L	D	H	N	C	H	-	V	K	I	A	D	F	G	L	S	N	M	M	M	D	G	E	F	L	R	T	S	C	G	S	P	N	Y	A	A	P	E	-	-
H	R	D	L	K	P	E	N	L	L	L	D	H	N	R	H	-	V	K	I	A	D	F	G	L	S	N	I	M	V	D	G	E	F	L	R	T	S	C	G	S	P	N	Y	A	A	P	E	-	-
H	R	D	L	K	P	E	N	L	L	L	D	D	K	N	N	-	V	K	I	A	D	F	G	L	S	N	I	M	T	D	G	D	F	L	R	T	S	C	G	S	P	N	Y	A	A	P	E	-	-
H	R	D	L	K	P	E	N	L	L	L	D	S	R	N	N	-	V	K	I	A	D	F	G	L	S	N	V	M	R	D	G	H	F	L	K	T	S	C	G	S	P	N	Y	A	A	P	E	-	-
H	R	D	L	K	P	E	N	I	L	L	D	S	R	G	N	-	V	K	V	A	D	F	G	L	S	N	I	M	R	D	G	H	F	L	K	T	S	C	G	S	P	N	Y	A	A	P	E	-	-
H	R	D	L	K	P	E	N	P	L	L	D	H	N	M	H	-	V	K	I	A	D	F	G	L	S	N	M	M	M	D	G	E	F	L	R	T	S	C	G	S	P	N	Y	A	A	P	E	-	-
H	R	D	L	K	P	E	N	L	L	L	D	S	K	C	N	-	V	K	I	A	D	F	G	L	S	N	I	M	R	D	G	H	F	L	K	T	S	C	G	S	P	N	Y	A	A	P	E	-	-
H	R	D	L	K	P	E	N	L	L	L	D	A	R	R	N	-	V	K	I	A	D	F	G	L	G	N	I	M	R	D	G	H	F	L	K	T	S	C	G	S	P	N	Y	A	A	P	E	-	-
H	R	D	L	K	P	E	N	L	L	L	D	S	K	S	N	-	V	K	I	A	D	F	G	L	S	N	I	M	R	D	G	H	F	L	K	T	S	C	G	S	P	N	Y	A	A	P	E	-	-
H	R	D	L	K	P	E	N	L	L	L	D	S	K	Y	N	-	V	K	L	A	D	F	G	L	S	N	V	M	H	D	G	H	F	L	K	T	S	C	G	S	P	N	Y	A	A	P	E	-	-
H	R	D	L	K	P	E	N	L	L	L	D	S	K	Y	N	-	V	K	L	A	D	F	G	L	S	N	V	M	H	D	G	H	F	L	K	T	S	C	R	T	P	N	Y	A	A	P	E	-	-
H	R	D	L	K	P	E	N	L	L	L	D	E	H	N	N	-	V	K	I	A	D	F	G	L	S	N	I	M	T	D	G	D	F	L	R	T	S	C	G	S	P	N	Y	A	A	P	E	-	-
H	R	D	L	K	P	E	N	L	L	L	D	C	N	H	N	-	V	K	I	A	D	F	G	L	S	N	I	M	Q	D	G	E	F	L	R	T	S	C	G	S	P	N	Y	A	A	P	E	-	-
H	R	D	L	K	P	E	N	L	L	L	D	S	K	C	N	-	V	K	I	A	D	F	G	L	S	N	I	M	R	D	G	H	F	L	K	T	S	C	G	S	P	N	Y	A	A	P	E	-	-
H	R	D	L	K	P	E	N	V	L	L	D	S	K	C	N	-	I	K	I	V	D	F	G	L	G	N	V	M	Q	D	G	H	F	F	K	T	S	C	G	S	P	N	Y	A	A	P	E	-	-
H	R	D	L	K	P	E	N	L	L	I	D	S	K	G	N	-	V	K	I	A	D	F	G	L	A	N	V	M	R	D	G	H	L	L	K	T	S	C	G	S	P	N	Y	A	S	P	E	-	-
H	R	D	L	K	P	E	N	L	L	L	D	S	K	W	N	-	V	K	I	A	D	F	G	L	S	N	V	M	R	D	G	H	F	L	K	T	S	C	G	S	P	N	Y	A	A	P	E	-	-
H	R	D	L	K	P	E	N	L	L	L	D	Q	K	L	H	-	V	K	I	A	D	F	G	L	S	N	M	M	L	D	G	E	F	L	R	T	S	C	G	S	P	N	Y	A	A	P	E	-	-
H	R	D	L	K	P	E	N	V	L	L	D	G	N	M	N	-	A	K	I	A	D	F	G	L	S	N	M	M	S	D	G	E	F	L	R	T	S	C	G	S	P	N	Y	A	A	P	E	-	-
H	R	D	L	K	P	E	N	L	L	L	D	S	K	H	N	-	V	K	I	A	D	F	G	L	S	N	I	M	R	D	G	H	F	L	K	T	S	C	G	S	P	N	Y	A	A	P	E	-	-
H	R	D	L	K	P	E	N	L	L	L	D	S	H	D	N	-	V	K	I	A	D	F	G	L	S	N	F	L	T	D	G	E	F	L	R	T	S	C	G	S	P	N	Y	A	A	P	E	-	-
H	R	D	L	K	P	E	N	L	L	L	D	D	K	N	N	-	V	K	I	A	D	F	G	L	S	N	I	M	T	D	G	D	F	L	R	T	S	C	G	S	P	N	Y	A	A	P	E	-	-
H	R	D	L	K	P	E	N	L	L	L	D	H	N	L	H	-	V	K	I	A	D	F	G	L	S	N	M	M	M	D	G	E	F	L	R	T	S	C	G	S	P	N	Y	A	A	P	E	-	-
H	R	D	L	K	P	E	N	L	L	L	D	H	N	L	H	-	V	K	I	A	D	F	G	L	S	N	I	M	V	D	G	E	F	L	R	T	S	C	G	S	P	N	Y	A	A	P	E	-	-
H	R	D	L	K	P	E	N	V	L	L	D	A	N	R	N	-	A	K	I	A	D	F	G	L	S	N	M	M	S	D	G	E	F	L	R	T	S	C	G	S	P	N	Y	A	A	P	E	-	-
H	R	D	L	K	P	E	N	L	L	L	D	S	K	W	N	-	V	K	I	A	D	F	G	L	S	N	I	M	R	D	G	H	F	L	K	T	S	C	G	S	P	N	Y	A	A	P	E	-	-
												185	186	187	188	189	190	191	192	193	194	195	196	197	198	199	200	201	202	203	204	205	206	207	208	209	210	211	212	213	214	215	216	217	218			219	220
-	-	-	-	-	-	-	-	-	-	-	-	V	I	S	G	K	L	Y	A	G	P	E	V	D	V	W	S	C	G	V	I	L	Y	A	L	L	C	G	T	L	P	F	D	D	E	-	-	N	I
-	-	-	-	-	-	-	-	-	-	-	-	V	V	S	G	K	L	Y	A	G	P	E	V	D	V	W	S	C	G	V	I	L	Y	A	L	L	C	G	T	L	P	F	D	D	E	-	-	N	I
-	-	-	-	-	-	-	-	-	-	-	-	V	I	S	G	K	L	Y	A	G	P	E	V	D	V	W	S	C	G	V	I	L	Y	A	L	L	C	G	T	L	P	F	D	D	E	-	-	H	V
-	-	-	-	-	-	-	-	-	-	-	-	V	I	S	G	K	L	Y	V	G	P	E	V	D	I	W	S	A	G	V	I	L	F	A	L	L	C	G	S	L	P	F	D	D	Q	-	-	H	A
-	-	-	-	-	-	-	-	-	-	-	-	V	I	S	G	K	L	Y	A	G	P	E	V	D	V	W	S	C	G	V	I	L	Y	A	F	L	C	A	K	L	P	F	D	D	D	-	-	H	I
-	-	-	-	-	-	-	-	-	-	-	-	V	I	S	G	K	L	Y	A	G	P	E	V	D	I	W	S	C	G	V	I	L	Y	A	L	L	C	G	T	L	P	F	D	D	E	-	-	H	V
-	-	-	-	-	-	-	-	-	-	-	-	V	I	S	G	K	L	Y	A	G	P	E	V	D	V	W	S	C	G	I	I	L	Y	A	L	L	C	G	T	L	P	F	D	D	E	-	-	H	V
-	-	-	-	-	-	-	-	-	-	-	-	V	I	S	K	K	L	Y	A	G	P	E	V	D	I	W	S	C	G	V	I	L	Y	A	L	L	C	G	R	L	P	F	D	D	D	-	-	N	L
-	-	-	-	-	-	-	-	-	-	-	-	V	I	S	G	K	L	Y	A	G	P	E	V	D	I	W	S	C	G	V	I	L	Y	A	I	L	C	G	N	L	P	F	D	D	E	-	-	N	M
-	-	-	-	-	-	-	-	-	-	-	-	V	I	S	G	K	L	Y	A	G	P	E	V	D	I	W	S	C	G	V	I	L	Y	A	L	L	C	G	T	L	P	F	D	D	E	-	-	H	V
-	-	-	-	-	-	-	-	-	-	-	-	V	I	S	G	K	L	Y	A	G	P	E	V	D	V	W	S	C	G	V	I	L	Y	A	L	L	C	G	S	L	P	F	D	D	E	-	-	N	I
-	-	-	-	-	-	-	-	-	-	-	-	V	I	S	G	H	L	Y	A	G	P	E	V	D	V	W	S	C	G	V	I	L	Y	A	L	L	C	G	S	L	P	F	D	D	E	-	-	S	I
-	-	-	-	-	-	-	-	-	-	-	-	V	I	S	G	N	L	Y	A	G	P	E	V	D	V	W	S	C	G	V	I	L	Y	A	L	L	C	G	T	L	P	F	D	D	E	-	-	N	I
-	-	-	-	-	-	-	-	-	-	-	-	V	I	T	E	Q	L	Y	A	G	P	E	V	D	V	W	S	C	G	I	I	L	F	A	L	L	C	A	R	L	P	F	D	D	D	-	-	N	L
-	-	-	-	-	-	-	-	-	-	-	-	V	I	S	G	K	L	Y	A	G	P	E	V	D	V	W	S	C	G	V	I	L	Y	A	L	L	C	G	T	L	P	F	D	D	E	-	-	N	I
-	-	-	-	-	-	-	-	-	-	-	-	V	I	S	G	K	P	Y	A	G	P	E	V	D	V	W	S	C	G	V	I	L	Y	A	L	L	C	G	S	L	P	F	D	D	E	-	-	H	V
-	-	-	-	-	-	-	-	-	-	-	-	V	I	S	G	K	L	Y	A	G	P	E	V	D	I	W	S	C	G	V	I	L	Y	A	L	L	C	G	T	L	P	F	D	D	E	-	-	N	I
-	-	-	-	-	-	-	-	-	-	-	-	V	I	S	G	N	L	Y	A	G	P	E	V	D	V	W	S	C	G	V	I	L	Y	A	L	L	C	G	A	L	P	F	D	D	E	-	-	S	I
-	-	-	-	-	-	-	-	-	-	-	-	V	I	S	G	K	L	Y	A	G	P	E	V	D	V	W	S	C	G	I	I	L	Y	A	L	L	C	G	T	L	P	F	D	D	E	-	-	H	V
-	-	-	-	-	-	-	-	-	-	-	-	V	I	S	G	K	L	Y	A	G	P	E	V	D	V	W	S	C	G	V	I	L	Y	V	M	L	C	G	R	L	P	F	D	D	E	-	-	Y	I
-	-	-	-	-	-	-	-	-	-	-	-	V	I	S	G	K	L	Y	A	G	P	E	V	D	I	W	S	C	G	V	I	L	Y	A	L	L	C	G	T	L	P	F	D	D	E	-	-	H	V
-	-	-	-	-	-	-	-	-	-	-	-	V	I	S	G	K	L	Y	A	G	P	E	V	D	V	W	S	C	G	V	I	L	Y	A	L	L	C	G	T	L	P	F	D	D	E	-	-	H	V
-	-	-	-	-	-	-	-	-	-	-	-	V	I	S	G	R	L	Y	A	G	P	E	V	D	V	W	S	C	G	V	I	L	Y	A	L	L	C	G	S	L	P	F	D	D	E	-	-	N	I
-	-	-	-	-	-	-	-	-	-	-	-	V	I	S	G	R	L	Y	A	G	P	E	V	D	I	W	S	S	G	V	I	L	Y	A	L	L	C	G	T	L	P	F	D	D	D	-	-	H	V
-	-	-	-	-	-	-	-	-	-	-	-	V	I	S	G	K	L	Y	A	G	P	E	V	D	V	W	S	C	G	V	I	L	Y	A	L	L	C	G	T	L	P	F	D	D	E	-	-	H	V
-	-	-	-	-	-	-	-	-	-	-	-	V	I	S	G	K	L	Y	A	G	P	E	V	D	V	W	S	C	G	V	I	L	Y	A	L	L	C	G	T	L	P	F	D	D	E	-	-	N	I
-	-	-	-	-	-	-	-	-	-	-	-	V	I	S	G	K	L	Y	A	G	P	E	V	D	V	W	S	C	G	V	I	L	Y	A	L	L	C	G	T	L	P	F	D	D	E	-	-	N	I
-	-	-	-	-	-	-	-	-	-	-	-	V	I	A	G	R	M	Y	A	G	P	E	V	D	V	W	S	C	G	V	V	L	Y	T	L	L	C	G	M	L	P	F	D	D	A	-	-	D	V
-	-	-	-	-	-	-	-	-	-	-	-	V	I	S	G	R	L	Y	A	G	P	E	V	D	I	W	S	C	G	V	I	L	Y	A	L	L	C	G	T	L	P	F	D	D	E	-	-	H	V
-	-	-	-	-	-	-	-	-	-	-	-	V	I	S	G	K	L	Y	A	G	P	E	V	D	V	W	S	C	G	V	I	L	Y	A	L	L	C	G	T	L	P	F	D	D	E	-	-	H	V
-	-	-	-	-	-	-	-	-	-	-	-	V	I	S	G	K	L	Y	A	G	P	E	V	D	V	W	S	C	G	V	I	L	Y	A	L	L	C	G	T	L	P	F	D	D	E	-	-	N	I
-	-	-	-	-	-	-	-	-	-	-	-	V	I	S	G	K	L	Y	P	G	P	E	V	D	I	W	S	C	G	V	I	L	Y	A	L	L	C	G	F	L	P	F	D	D	E	-	-	N	I
-	-	-	-	-	-	-	-	-	-	-	-	I	L	S	G	K	L	Y	A	G	A	E	V	D	V	W	S	C	G	V	I	L	Y	A	M	L	C	G	T	L	P	F	D	D	E	R	N	D	F
-	-	-	-	-	-	-	-	-	-	-	-	V	I	S	G	K	L	Y	A	G	P	E	V	D	V	W	S	C	G	V	I	L	Y	A	L	L	C	G	S	L	P	F	D	D	E	-	-	N	I
-	-	-	-	-	-	-	-	-	-	-	-	V	I	S	G	K	L	Y	A	G	P	E	V	D	V	W	S	C	G	V	I	L	Y	A	L	L	C	G	T	L	P	F	D	D	E	-	-	N	I
-	-	-	-	-	-	-	-	-	-	-	-	V	I	S	G	K	L	Y	A	G	P	E	V	D	V	W	S	C	G	V	I	L	Y	A	L	L	C	G	T	L	P	F	D	D	E	-	-	H	V
-	-	-	-	-	-	-	-	-	-	-	-	V	I	S	G	K	L	Y	A	G	P	E	V	D	V	W	S	C	G	V	I	L	Y	A	L	L	C	G	T	L	P	F	D	D	E	-	-	N	I
-	-	-	-	-	-	-	-	-	-	-	-	V	I	S	G	K	L	Y	A	G	P	E	V	D	I	W	S	C	G	V	I	L	Y	A	L	L	C	G	T	L	P	F	D	D	E	-	-	H	V
-	-	-	-	-	-	-	-	-	-	-	-	V	I	S	G	K	L	Y	A	G	P	E	V	D	V	W	S	C	G	V	I	L	Y	A	L	L	C	G	T	L	P	F	D	D	E	-	-	N	I
-	-	-	-	-	-	-	-	-	-	-	-	I	I	S	G	I	L	Y	S	G	P	E	V	D	V	W	S	C	G	V	T	L	Y	A	L	L	Y	G	T	L	P	F	D	D	A	-	-	N	M
-	-	-	-	-	-	-	-	-	-	-	-	V	I	S	G	E	L	Y	A	G	P	E	V	D	V	W	S	C	G	V	I	L	Y	T	P	L	C	G	A	V	P	F	D	D	D	-	-	S	I
-	-	-	-	-	-	-	-	-	-	-	-	V	I	S	G	K	L	Y	A	G	P	E	V	D	V	W	S	C	G	V	I	L	Y	A	L	L	C	G	T	L	P	F	D	D	E	-	-	N	I
-	-	-	-	-	-	-	-	-	-	-	-	V	I	S	G	K	L	Y	A	G	P	E	V	D	V	W	S	C	G	V	I	L	Y	A	L	L	C	G	S	L	P	F	D	D	E	-	-	N	I
-	-	-	-	-	-	-	-	-	-	-	-	V	I	S	G	K	L	Y	A	G	P	E	V	D	I	W	S	C	G	I	I	L	Y	A	L	L	C	G	T	L	P	F	D	D	E	-	-	H	V
-	-	-	-	-	-	-	-	-	-	-	-	V	I	S	G	K	L	Y	A	G	P	E	V	D	I	W	S	C	G	V	I	L	Y	A	L	L	C	G	T	L	P	F	D	D	E	-	-	H	V
-	-	-	-	-	-	-	-	-	-	-	-	V	I	S	G	K	L	Y	A	G	P	E	V	D	V	W	S	C	G	V	I	L	Y	A	L	L	C	G	T	L	P	F	D	D	E	-	-	N	I
-	-	-	-	-	-	-	-	-	-	-	-	V	I	S	G	K	L	Y	A	G	P	E	V	D	I	W	S	C	G	V	I	L	Y	A	L	L	C	G	T	L	P	F	D	D	E	-	-	H	V
-	-	-	-	-	-	-	-	-	-	-	-	V	V	S	G	R	L	Y	A	G	P	E	-	-	-	-	-	-	-	-	-	-	-	-	-	-	-	-	-	-	-	-	-	-	-	-	-	-	-
-	-	-	-	-	-	-	-	-	-	-	-	V	I	S	G	K	L	Y	A	G	P	E	V	D	V	W	S	C	G	V	I	L	Y	A	L	L	C	G	T	L	P	F	D	D	E	-	-	N	I
-	-	-	-	-	-	-	-	-	-	-	-	V	V	S	G	K	L	Y	A	G	P	E	V	D	V	W	S	C	G	V	I	L	Y	A	L	L	C	G	K	L	P	F	E	D	E	-	-	N	I
-	-	-	-	-	-	-	-	-	-	-	-	V	I	S	G	R	L	Y	A	G	P	E	V	D	V	W	S	C	G	V	I	L	Y	A	L	L	C	G	S	L	P	F	D	D	E	-	-	N	I
-	-	-	-	-	-	-	-	-	-	-	-	V	V	S	G	K	L	Y	A	G	P	E	V	D	V	W	S	C	G	V	I	L	Y	A	L	L	C	G	T	L	P	F	D	D	E	-	-	H	I
-	-	-	-	-	-	-	-	-	-	-	-	V	I	S	G	K	L	Y	S	G	P	E	V	D	V	W	S	C	G	V	I	L	Y	A	L	L	C	G	S	L	P	F	D	D	E	-	-	S	I
-	-	-	-	-	-	-	-	-	-	-	-	V	I	K	G	D	L	Y	A	G	P	E	V	D	I	W	S	C	G	V	I	L	Y	A	L	L	C	G	T	L	P	F	D	D	E	-	-	H	I
-	-	-	-	-	-	-	-	-	-	-	-	V	I	S	G	K	L	Y	A	G	P	E	V	D	I	W	S	C	G	V	I	L	Y	A	L	L	C	G	T	L	P	F	D	D	E	-	-	H	V
-	-	-	-	-	-	-	-	-	-	-	-	V	I	N	G	K	L	Y	A	G	P	E	V	D	V	W	S	C	G	V	I	L	Y	V	M	L	C	G	R	L	P	F	D	D	D	-	-	Y	I
-	-	-	-	-	-	-	-	-	-	-	-	V	I	S	G	K	L	Y	A	G	P	E	V	D	V	W	S	C	G	V	I	L	Y	A	L	L	C	G	T	L	P	F	D	D	E	-	-	H	V
-	-	-	-	-	-	-	-	-	-	-	-	V	V	S	G	K	L	Y	A	G	P	E	V	D	V	W	S	C	G	V	I	L	Y	A	L	L	C	G	T	L	P	F	D	D	E	-	-	N	I
-	-	-	-	-	-	-	-	-	-	-	-	V	I	S	G	S	L	Y	A	G	P	E	V	D	V	W	S	C	G	V	I	L	Y	A	L	L	C	G	S	L	P	F	D	D	E	-	-	S	I
-	-	-	-	-	-	-	-	-	-	-	-	V	I	A	N	K	L	Y	A	G	P	E	V	D	V	W	G	C	G	I	I	L	Y	A	L	L	C	G	F	L	P	F	D	D	E	-	-	N	I
-	-	-	-	-	-	-	-	-	-	-	-	V	I	S	G	K	L	Y	A	G	P	E	V	D	V	W	S	C	G	V	I	L	Y	A	L	L	C	G	T	L	P	F	D	D	E	-	-	N	I
-	-	-	-	-	-	-	-	-	-	-	-	V	I	S	G	K	L	Y	A	G	P	E	V	D	V	W	S	C	G	V	I	L	Y	A	L	L	C	G	T	L	P	F	D	D	E	-	-	N	L
-	-	-	-	-	-	-	-	-	-	-	-	V	I	S	G	K	L	Y	A	G	P	E	V	D	I	W	S	C	G	V	I	L	Y	A	L	L	C	G	S	L	P	F	D	D	E	-	-	Q	V
-	-	-	-	-	-	-	-	-	-	-	-	V	I	S	G	K	L	Y	A	G	P	E	V	D	V	W	S	C	G	V	I	L	Y	A	L	L	C	G	T	L	P	F	D	D	E	-	-	N	I
-	-	-	-	-	-	-	-	-	-	-	-	V	I	S	G	R	P	Y	S	G	P	E	V	D	I	W	S	C	G	V	I	L	Y	A	L	L	C	G	T	L	P	F	D	D	E	-	-	N	I
-	-	-	-	-	-	-	-	-	-	-	-	V	I	S	G	K	L	Y	A	G	P	E	V	D	I	W	S	C	G	V	V	L	Y	V	V	L	C	G	A	L	P	F	D	D	E	-	-	S	I
-	-	-	-	-	-	-	-	-	-	-	-	V	I	S	G	K	L	Y	A	G	P	E	V	D	V	W	S	C	G	-	-	-	-	-	-	-	-	-	-	-	-	-	-	-	-	-	-	-	-
-	-	-	-	-	-	-	-	-	-	-	-	V	I	S	G	R	L	Y	A	G	P	E	V	D	I	W	S	S	G	V	I	L	Y	A	L	L	C	G	T	L	P	F	D	D	D	-	-	H	V
-	-	-	-	-	-	-	-	-	-	-	-	V	I	S	G	Q	L	Y	A	G	P	E	V	D	I	W	S	C	G	I	I	L	Y	A	F	L	C	G	T	L	P	F	D	D	E	-	-	H	V
-	-	-	-	-	-	-	-	-	-	-	-	V	V	S	G	K	L	Y	A	G	P	E	I	D	V	W	S	C	G	V	I	L	Y	A	L	L	C	G	T	L	P	F	D	D	E	-	-	N	I
-	-	-	-	-	-	-	-	-	-	-	-	V	I	S	G	K	L	Y	A	G	P	E	V	D	V	W	S	C	G	V	I	L	Y	A	L	L	C	G	T	L	P	L	D	D	E	-	-	N	I
-	-	-	-	-	-	-	-	-	-	-	-	V	I	S	G	K	L	Y	A	G	P	E	V	D	V	W	S	C	G	V	I	L	Y	V	M	L	C	G	R	L	P	F	D	D	E	-	-	F	I
-	-	-	-	-	-	-	-	-	-	-	-	V	I	S	G	K	L	Y	A	G	P	E	V	D	I	W	S	C	G	V	I	L	Y	A	L	L	C	G	T	L	P	F	D	D	E	-	-	H	V
-	-	-	-	-	-	-	-	-	-	-	-	V	I	S	G	K	L	Y	A	G	P	E	V	D	I	W	S	C	G	V	I	L	Y	A	L	L	C	G	T	L	P	F	D	D	E	-	-	H	V
-	-	-	-	-	-	-	-	-	-	-	-	V	I	S	G	K	L	Y	A	G	P	E	V	D	V	W	S	C	G	V	I	L	Y	A	L	L	C	G	S	L	P	F	D	D	E	-	-	N	I
P	K	L	E	P	L	K	V	N	P	S	K	V	I	S	A	K	L	Y	A	G	P	E	V	D	I	W	S	C	G	V	I	L	Y	T	L	L	C	A	R	L	P	F	D	D	E	-	-	Y	I
-	-	-	-	-	-	-	-	-	-	-	-	V	I	S	G	R	L	Y	A	G	P	E	V	D	V	W	S	C	G	V	I	L	Y	A	L	L	C	G	S	L	P	F	D	D	E	-	-	N	I
-	-	-	-	-	-	-	-	-	-	-	-	V	I	S	G	K	L	Y	A	G	P	E	V	D	V	W	S	C	G	V	I	L	Y	A	L	L	C	G	S	L	P	F	D	D	E	-	-	N	I
-	-	-	-	-	-	-	-	-	-	-	-	V	I	S	G	E	L	Y	A	G	P	E	V	D	V	W	S	C	G	V	I	L	Y	A	L	L	C	G	A	V	P	F	D	D	D	-	-	N	I
-	-	-	-	-	-	-	-	-	-	-	-	V	I	S	G	K	L	Y	A	G	P	E	V	D	I	W	S	C	G	V	I	L	Y	A	L	L	C	G	T	L	P	F	D	D	E	-	-	H	V
-	-	-	-	-	-	-	-	-	-	-	-	V	I	S	G	K	L	Y	A	G	P	E	V	D	V	W	S	C	G	V	I	L	Y	A	L	L	C	G	T	L	P	F	D	D	E	-	-	N	I
-	-	-	-	-	-	-	-	-	-	-	-	V	I	S	G	K	L	Y	A	G	P	E	V	D	I	W	S	C	G	V	I	L	Y	A	L	L	C	G	K	L	P	F	D	D	E	-	-	F	I
-	-	-	-	-	-	-	-	-	-	-	-	V	I	S	G	K	L	Y	A	G	P	E	V	D	I	W	S	C	G	V	I	L	Y	A	L	L	C	G	T	L	P	F	D	D	E	-	-	H	V
-	-	-	-	-	-	-	-	-	-	-	-	V	I	A	G	K	L	Y	A	G	P	E	V	D	I	W	S	C	G	V	I	L	Y	A	L	L	C	-	-	-	-	-	-	-	-	-	-	-	-
-	-	-	-	-	-	-	-	-	-	-	-	V	I	S	G	R	L	Y	A	G	P	E	V	D	V	W	S	C	G	V	I	L	Y	V	M	L	C	G	R	L	P	F	D	D	E	-	-	Y	I
-	-	-	-	-	-	-	-	-	-	-	-	V	I	S	G	K	L	Y	A	G	P	E	V	D	I	W	S	C	G	V	I	L	Y	A	L	L	C	G	T	L	P	F	D	D	E	-	-	H	V
-	-	-	-	-	-	-	-	-	-	-	-	V	I	S	G	K	L	Y	A	G	P	E	V	D	V	W	S	C	G	V	I	L	Y	A	L	L	C	G	T	L	P	F	D	D	E	-	-	N	I
-	-	-	-	-	-	-	-	-	-	-	-	V	L	S	R	E	L	Y	A	G	P	E	V	D	V	W	S	C	G	V	I	L	Y	A	L	L	C	G	T	L	P	F	D	D	E	-	-	N	I
-	-	-	-	-	-	-	-	-	-	-	-	V	I	S	G	K	L	Y	S	G	P	E	V	D	V	W	S	C	G	V	I	L	Y	A	L	L	C	G	S	L	P	F	D	D	E	-	-	S	I
-	-	-	-	-	-	-	-	-	-	-	-	V	I	S	G	K	L	Y	A	G	P	E	V	D	V	W	S	C	G	V	I	L	Y	A	L	L	C	G	T	L	P	F	D	D	E	-	-	N	I
-	-	-	-	-	-	-	-	-	-	-	-	V	I	S	G	K	L	Y	A	G	P	E	V	D	I	W	S	C	G	V	I	L	Y	A	L	L	C	G	T	L	P	F	D	D	E	-	-	H	V
-	-	-	-	-	-	-	-	-	-	-	-	V	I	S	G	K	L	Y	A	G	P	E	V	D	V	W	S	C	G	V	I	L	Y	A	L	L	C	G	T	L	P	F	D	D	E	-	-	H	V
-	-	-	-	-	-	-	-	-	-	-	-	V	I	S	G	K	L	Y	A	G	P	E	V	D	V	W	S	C	G	V	I	L	Y	A	L	L	C	G	T	L	P	F	D	D	E	-	-	N	I
-	-	-	-	-	-	-	-	-	-	-	-	V	V	S	G	K	L	Y	A	G	S	E	V	D	V	W	S	C	G	V	I	L	Y	A	L	L	C	G	T	L	P	F	D	D	E	-	-	N	I
-	-	-	-	-	-	-	-	-	-	-	-	V	I	S	G	K	L	Y	A	G	P	E	V	D	V	W	S	C	G	V	I	L	Y	A	L	L	C	G	T	L	P	F	D	D	E	-	-	N	I
-	-	-	-	-	-	-	-	-	-	-	-	V	I	S	G	K	L	Y	A	G	P	E	V	D	V	W	S	C	G	V	I	L	Y	A	L	L	C	G	T	L	P	Y	D	D	E	-	-	N	I
-	-	-	-	-	-	-	-	-	-	-	-	V	I	S	G	R	L	Y	A	G	P	E	V	D	I	W	S	C	G	V	I	L	Y	A	L	L	C	G	T	L	P	F	D	D	E	-	-	H	V
-	-	-	-	-	-	-	-	-	-	-	-	V	I	S	G	K	L	Y	A	G	P	E	V	D	I	W	S	C	G	V	I	L	Y	A	L	L	C	G	T	L	P	F	D	D	E	-	-	H	V
-	-	-	-	-	-	-	-	-	-	-	-	V	I	S	G	K	L	Y	A	G	P	E	V	D	I	W	S	C	G	V	I	L	Y	A	L	L	C	G	S	L	P	F	D	D	E	-	-	H	I
-	-	-	-	-	-	-	-	-	-	-	-	V	I	S	G	K	L	Y	S	G	P	E	V	D	V	W	S	C	G	V	I	M	Y	A	L	L	C	G	S	L	P	F	D	D	E	-	-	S	I
-	-	-	-	-	-	-	-	-	-	-	-	V	I	S	G	K	L	Y	A	G	P	E	V	D	V	W	S	C	G	V	I	L	Y	A	L	L	C	G	T	L	P	F	D	D	E	-	-	N	I
-	-	-	-	-	-	-	-	-	-	-	-	V	I	S	G	R	L	Y	A	G	P	E	V	D	V	W	S	C	G	V	I	L	Y	A	L	L	C	G	S	L	P	F	D	D	E	-	-	N	I
-	-	-	-	-	-	-	-	-	-	-	-	V	I	S	G	K	L	Y	A	G	P	E	V	D	I	W	S	C	G	V	I	L	Y	A	L	L	C	G	T	L	P	F	D	D	E	-	-	H	V
-	-	-	-	-	-	-	-	-	-	-	-	V	I	S	G	K	L	Y	A	G	P	E	V	D	V	W	S	C	G	V	I	L	Y	A	L	L	C	G	T	L	P	F	D	D	E	-	-	N	I
-	-	-	-	-	-	-	-	-	-	-	-	V	V	S	G	K	L	Y	A	G	P	E	V	D	V	W	S	C	G	I	I	L	Y	A	L	L	C	G	S	L	P	F	E	D	T	-	-	N	I
-	-	-	-	-	-	-	-	-	-	-	-	I	I	C	G	Q	L	Y	A	G	P	E	V	D	V	W	S	C	G	V	I	L	Y	A	L	L	C	G	R	L	P	F	D	D	D	-	-	N	I
-	-	-	-	-	-	-	-	-	-	-	-	V	I	S	G	R	L	Y	A	G	P	E	V	D	V	W	S	C	G	V	I	L	Y	A	L	L	C	G	T	L	P	F	D	D	E	-	-	N	I
-	-	-	-	-	-	-	-	-	-	-	-	V	I	S	G	R	L	Y	A	G	P	E	V	D	I	W	S	S	G	V	I	L	Y	A	L	L	C	G	T	L	P	F	D	D	D	-	-	H	V
-	-	-	-	-	-	-	-	-	-	-	-	I	V	S	G	K	L	Y	A	G	P	E	V	D	A	W	S	C	G	V	I	L	Y	A	L	L	S	G	T	L	P	F	E	D	E	-	-	S	F
-	-	-	-	-	-	-	-	-	-	-	-	V	I	S	G	K	L	Y	A	G	P	E	V	D	I	W	S	A	G	V	I	L	Y	A	L	L	C	G	T	L	P	F	D	D	E	-	-	H	I
-	-	-	-	-	-	-	-	-	-	-	-	V	I	S	G	R	L	Y	A	G	P	E	V	D	I	W	S	S	G	V	I	L	Y	A	L	L	C	G	T	L	P	F	D	D	E	-	-	H	V
-	-	-	-	-	-	-	-	-	-	-	-	V	I	S	G	K	L	Y	A	G	P	E	V	D	I	W	S	C	G	V	I	L	Y	A	L	L	C	G	T	L	P	F	D	D	E	-	-	H	V
-	-	-	-	-	-	-	-	-	-	-	-	V	I	S	G	K	L	Y	A	G	P	E	V	D	I	W	S	C	G	V	I	L	Y	A	L	L	C	G	Y	L	P	F	E	S	E	-	-	N	I
-	-	-	-	-	-	-	-	-	-	-	-	V	I	S	G	K	L	Y	A	G	P	E	V	D	I	W	S	C	G	V	I	L	Y	A	L	L	C	G	T	L	P	F	D	D	E	-	-	H	V
-	-	-	-	-	-	-	-	-	-	-	-	V	I	S	G	K	L	Y	A	G	P	E	V	D	V	W	S	C	G	V	I	L	Y	V	M	L	C	G	R	L	P	F	D	D	E	-	-	F	I
-	-	-	-	-	-	-	-	-	-	-	-	V	I	S	G	K	L	Y	A	G	P	E	V	D	V	W	S	C	G	V	I	L	Y	A	L	L	C	G	T	L	P	F	D	D	E	-	-	N	I
-	-	-	-	-	-	-	-	-	-	-	-	V	I	S	G	K	L	Y	A	G	P	E	V	D	V	W	S	C	G	V	I	L	Y	A	F	L	C	A	K	L	P	F	D	D	E	-	-	N	I
-	-	-	-	-	-	-	-	-	-	-	-	V	I	S	G	K	L	Y	A	G	P	E	V	D	V	W	S	C	G	V	I	L	Y	A	L	L	C	G	T	L	P	F	D	D	E	-	-	N	I
-	-	-	-	-	-	-	-	-	-	-	-	V	I	S	G	R	L	Y	A	G	P	E	V	D	I	W	S	C	G	V	I	L	Y	A	L	L	C	G	T	L	P	F	D	D	E	-	-	H	V
-	-	-	-	-	-	-	-	-	-	-	-	V	I	S	G	K	L	Y	A	G	P	E	V	D	V	W	S	S	G	V	I	L	Y	V	M	L	C	G	R	L	P	F	D	D	E	-	-	F	I
-	-	-	-	-	-	-	-	-	-	-	-	V	I	S	G	K	L	Y	A	G	P	E	V	D	V	W	S	C	G	V	I	L	Y	A	L	L	C	G	T	L	P	F	D	D	E	-	-	N	I
-	-	-	-	-	-	-	-	-	-	-	-	V	I	S	G	K	L	Y	A	G	P	E	V	D	I	W	S	C	G	V	I	L	Y	A	L	L	C	G	T	L	P	F	D	D	E	-	-	H	V
-	-	-	-	-	-	-	-	-	-	-	-	V	I	S	G	K	L	Y	A	G	P	E	V	D	V	W	S	C	G	V	I	L	Y	A	L	L	C	G	T	L	P	F	D	D	E	-	-	H	V
-	-	-	-	-	-	-	-	-	-	-	-	V	I	S	G	K	L	Y	A	G	P	E	V	D	V	W	S	C	G	V	I	L	Y	A	F	L	C	A	K	L	P	F	D	D	D	-	-	H	I
-	-	-	-	-	-	-	-	-	-	-	-	V	I	S	G	K	L	Y	A	G	P	E	V	D	I	W	S	C	G	V	I	L	Y	A	L	L	C	G	T	L	P	F	D	D	E	-	-	H	V
-	-	-	-	-	-	-	-	-	-	-	-	V	I	S	A	K	L	Y	A	G	P	E	V	D	V	W	S	C	G	I	I	L	Y	A	L	L	C	G	T	L	P	F	D	D	D	-	-	H	V
-	-	-	-	-	-	-	-	-	-	-	-	V	I	S	G	K	L	Y	A	G	P	E	V	D	V	W	S	C	G	V	I	L	Y	A	L	L	C	G	T	L	P	F	D	D	E	-	-	H	V
-	-	-	-	-	-	-	-	-	-	-	-	V	I	S	G	K	L	Y	S	G	P	E	V	D	V	W	S	C	G	V	I	L	Y	A	L	L	C	G	S	L	P	F	D	D	E	-	-	S	I
-	-	-	-	-	-	-	-	-	-	-	-	V	V	S	G	K	L	Y	A	G	P	E	V	D	V	W	S	C	G	V	I	L	Y	A	L	L	C	G	T	L	P	F	D	D	E	-	-	N	I
-	-	-	-	-	-	-	-	-	-	-	-	V	I	S	G	K	L	C	A	G	P	E	V	D	V	W	S	C	G	V	I	L	Y	A	L	L	C	G	T	L	P	F	D	D	E	-	-	H	V
-	-	-	-	-	-	-	-	-	-	-	-	V	I	S	G	K	L	Y	A	G	P	E	V	D	V	W	S	C	G	V	I	L	Y	A	L	L	C	G	T	L	P	F	D	D	E	-	-	N	I
-	-	-	-	-	-	-	-	-	-	-	-	V	V	S	G	K	L	Y	A	G	P	E	V	D	V	W	S	C	G	V	I	L	Y	A	L	L	C	G	T	L	P	F	D	D	E	-	-	N	I
-	-	-	-	-	-	-	-	-	-	-	-	V	I	S	G	K	L	Y	A	G	P	E	V	D	V	W	S	C	G	V	I	L	Y	A	L	L	C	G	T	L	P	F	D	D	E	-	-	N	I
-	-	-	-	-	-	-	-	-	-	-	-	V	I	S	G	K	L	Y	A	G	P	E	V	D	V	W	S	C	G	V	I	L	Y	A	L	L	C	G	T	L	P	F	D	D	E	-	-	N	I
-	-	-	-	-	-	-	-	-	-	-	-	V	I	S	G	E	L	Y	A	G	P	E	V	D	V	W	S	C	G	V	I	L	Y	A	L	L	C	G	A	V	P	F	D	D	D	-	-	N	I
-	-	-	-	-	-	-	-	-	-	-	-	V	I	S	G	K	L	Y	A	G	P	E	V	D	V	W	S	C	G	V	I	L	Y	A	L	L	C	G	T	L	P	F	D	D	E	-	-	H	V
-	-	-	-	-	-	-	-	-	-	-	-	V	I	S	G	K	L	Y	A	G	P	E	V	D	V	W	S	C	G	V	I	L	Y	A	L	L	C	G	T	L	P	F	D	E	E	-	-	H	I
-	-	-	-	-	-	-	-	-	-	-	-	V	I	S	G	K	L	Y	A	G	P	E	V	D	V	W	S	C	G	V	I	L	Y	A	L	L	C	G	T	L	P	F	D	D	E	-	-	N	I
-	-	-	-	-	-	-	-	-	-	-	-	V	V	S	G	K	H	Y	S	G	P	E	V	D	I	W	S	C	G	V	I	L	Y	A	L	L	C	G	T	L	P	F	S	D	E	-	-	N	I
-	-	-	-	-	-	-	-	-	-	-	-	V	I	S	G	S	L	Y	A	G	P	E	V	D	V	W	S	C	G	V	V	L	Y	A	L	L	C	G	S	L	P	F	D	D	E	-	-	S	L
-	-	-	-	-	-	-	-	-	-	-	-	V	I	S	G	K	L	Y	A	G	P	E	V	D	V	W	S	C	G	V	I	L	Y	A	L	L	C	G	T	L	P	F	D	D	E	-	-	N	I
-	-	-	-	-	-	-	-	-	-	-	-	V	I	S	G	K	L	Y	A	G	P	E	V	D	V	W	S	C	G	V	I	L	Y	A	L	L	C	G	T	L	P	F	D	D	E	-	-	H	V
-	-	-	-	-	-	-	-	-	-	-	-	V	I	S	G	R	L	Y	A	G	P	E	V	D	I	W	S	C	G	V	I	L	Y	A	L	L	C	G	T	L	P	F	D	D	E	-	-	H	V
-	-	-	-	-	-	-	-	-	-	-	-	V	I	S	G	K	L	Y	A	G	P	E	V	D	V	W	S	C	G	V	I	L	Y	A	L	L	C	G	T	L	P	F	D	D	E	-	-	N	I
-	-	-	-	-	-	-	-	-	-	-	-	V	I	S	G	H	L	Y	A	G	P	E	V	D	I	W	S	C	G	V	I	L	Y	A	F	L	C	G	T	L	P	F	D	D	E	-	-	H	V
-	-	-	-	-	-	-	-	-	-	-	-	V	I	S	G	K	L	Y	A	G	P	E	V	D	V	W	S	C	G	V	I	L	Y	A	L	L	C	G	T	L	P	F	D	D	E	-	-	H	V
-	-	-	-	-	-	-	-	-	-	-	-	V	I	S	G	K	L	Y	A	G	P	E	V	D	I	W	S	C	G	V	I	L	Y	A	L	L	C	G	T	L	P	F	D	D	E	-	-	H	V
-	-	-	-	-	-	-	-	-	-	-	-	V	I	S	G	K	L	Y	A	G	P	E	V	D	V	W	S	C	G	I	I	L	Y	A	L	L	C	G	T	L	P	F	D	D	E	-	-	H	V
-	-	-	-	-	-	-	-	-	-	-	-	V	I	S	G	R	L	Y	A	G	P	E	V	D	I	W	S	C	G	V	I	L	Y	A	L	L	C	G	T	L	P	F	D	D	E	-	-	H	V
-	-	-	-	-	-	-	-	-	-	-	-	V	I	S	G	K	L	Y	A	G	P	E	V	D	V	W	S	C	G	V	I	L	Y	A	L	L	C	G	T	L	P	F	D	D	E	-	-	N	I
221	222	223	224	225	226	227	228										229	230	231	232	233	234	235	236	237	238	239	240	241	242	243	244	245	246	247	248	249	250	251	252	253	254	255	256	257	258	259	260	261
P	N	L	F	K	K	I	K	-	-	-	-	-	-	-	-	-	G	G	I	Y	T	L	P	S	H	L	S	P	G	A	R	D	L	I	P	R	M	L	V	V	D	P	M	K	R	M	T	I	P
P	N	L	F	K	K	I	K	-	-	-	-	-	-	-	-	-	S	G	I	Y	T	L	P	S	H	L	S	P	G	A	R	D	L	I	P	K	M	L	V	V	D	P	L	K	R	I	T	I	A
P	T	L	F	R	K	I	K	-	-	-	-	-	-	-	-	-	S	G	I	F	P	I	P	E	Y	L	N	K	S	V	V	S	L	L	C	M	M	L	Q	V	D	P	M	K	R	A	T	I	E
P	T	L	F	K	K	I	K	-	-	-	-	-	-	-	-	-	T	G	H	F	S	V	P	A	Y	V	S	Q	G	A	T	E	L	L	R	M	M	L	K	V	D	P	T	R	R	A	T	V	D
P	T	L	F	K	K	I	R	-	-	-	-	-	-	-	-	-	D	G	V	F	V	I	P	D	Y	I	S	P	S	C	A	D	L	I	K	Q	M	L	I	V	D	P	V	K	R	I	S	I	S
P	T	L	F	R	K	I	K	-	-	-	-	-	-	-	-	-	S	G	I	F	P	I	P	E	Y	L	N	K	T	V	V	S	L	L	C	Q	M	L	Q	I	D	P	M	K	R	A	T	I	E
P	T	L	F	K	K	I	K	-	-	-	-	-	-	-	-	-	S	G	V	F	Q	I	P	D	Y	L	N	Q	S	V	V	R	C	L	L	H	M	L	V	V	D	P	M	K	R	A	T	I	D
P	G	L	C	A	K	I	N	-	-	-	-	-	-	-	-	-	N	G	V	Y	T	F	P	N	H	L	S	H	G	A	R	D	L	I	S	R	I	L	I	V	D	P	I	T	R	L	S	I	P
P	G	L	F	S	K	I	K	-	-	-	-	-	-	-	-	-	K	G	E	Y	I	L	P	D	H	L	S	Y	A	A	R	D	L	I	P	R	I	L	T	V	D	P	M	M	R	I	S	I	P
P	T	L	F	R	K	I	K	-	-	-	-	-	-	-	-	-	S	G	I	F	P	I	P	E	Y	L	N	K	T	V	V	S	L	L	C	H	M	L	Q	V	D	P	M	K	R	A	T	I	E
P	N	L	F	K	K	I	K	-	-	-	-	-	-	-	-	-	N	G	I	F	H	M	P	N	H	L	S	P	G	A	R	D	I	I	P	R	M	L	L	V	D	P	L	K	R	I	T	L	A
P	N	L	F	K	K	I	K	-	-	-	-	-	-	-	-	-	S	G	M	Y	S	L	P	S	H	L	S	Q	L	A	R	N	L	I	P	R	M	L	E	V	D	P	M	K	R	I	T	I	P
P	Q	L	F	K	K	I	K	-	-	-	-	-	-	-	-	-	S	G	I	Y	T	L	P	S	H	L	S	P	D	A	R	D	L	I	P	R	M	L	V	V	D	P	V	K	R	I	T	I	P
P	G	L	Y	A	K	I	K	-	-	-	-	-	-	-	-	-	S	G	I	Y	T	F	P	T	H	L	S	V	G	A	R	D	L	I	A	R	I	L	I	T	D	P	T	I	R	I	S	I	P
P	N	L	F	K	K	I	K	-	-	-	-	-	-	-	-	-	G	G	I	Y	T	L	P	S	H	L	S	P	S	A	R	D	L	I	P	R	M	L	V	V	D	P	M	K	R	I	T	I	R
P	T	L	F	R	K	I	K	-	-	-	-	-	-	-	-	-	S	G	I	Y	S	V	P	S	H	L	S	R	A	A	T	D	L	L	S	I	M	L	Q	V	D	P	L	K	R	A	G	I	Q
P	N	L	F	K	K	I	K	-	-	-	-	-	-	-	-	-	G	G	I	Y	T	L	P	S	H	L	S	A	G	A	R	D	L	I	P	R	M	L	V	V	D	P	M	K	R	M	T	I	P
P	N	L	F	K	K	I	R	-	-	-	-	-	-	-	-	-	G	G	M	Y	S	L	P	S	H	L	S	E	H	A	R	D	L	I	P	R	M	L	V	V	D	P	M	K	R	I	T	I	P
P	T	L	F	R	K	I	K	-	-	-	-	-	-	-	-	-	S	G	I	F	S	V	P	D	H	M	N	K	K	V	V	N	L	I	R	H	M	L	Q	V	D	P	M	K	R	A	T	I	K
P	N	L	F	K	K	I	N	-	-	-	-	-	-	-	-	-	G	G	I	Y	T	M	P	S	F	L	S	P	E	T	K	Y	L	L	T	S	M	L	V	V	D	P	L	K	R	I	T	I	P
P	T	L	F	R	K	I	K	-	-	-	-	-	-	-	-	-	S	G	V	F	P	I	P	E	Y	L	N	K	Q	V	V	S	L	L	C	Q	M	L	Q	V	D	P	L	K	R	A	T	V	E
P	T	L	F	R	K	I	K	-	-	-	-	-	-	-	-	-	S	G	I	F	P	I	P	D	H	L	E	K	P	L	V	N	L	L	L	H	M	L	Q	V	D	P	M	K	R	A	T	I	K
P	N	L	F	K	K	I	K	-	-	-	-	-	-	-	-	-	G	G	I	Y	T	L	P	S	H	L	S	P	G	A	R	D	L	I	P	R	M	L	L	V	D	P	L	K	R	I	T	I	P
P	T	L	F	K	K	I	C	-	-	-	-	-	-	-	-	-	D	G	I	F	F	T	P	Q	Y	L	N	P	S	V	V	S	L	L	K	H	M	L	Q	V	D	P	M	K	R	A	T	I	K
P	T	L	F	R	K	I	K	-	-	-	-	-	-	-	-	-	S	G	I	F	P	I	P	D	Y	L	D	K	S	L	V	N	L	M	L	H	M	L	Q	V	D	P	M	K	R	A	T	I	K
P	N	L	F	K	K	I	K	-	-	-	-	-	-	-	-	-	G	A	I	Y	A	L	P	N	D	L	S	A	G	A	R	D	L	I	P	R	M	L	I	V	D	P	M	K	R	I	T	I	P
P	N	L	F	K	K	I	K	-	-	-	-	-	-	-	-	-	G	G	I	Y	T	L	P	S	H	L	S	A	L	A	R	D	L	I	P	R	M	L	V	V	D	P	M	K	R	I	T	I	R
N	S	L	F	R	K	I	K	-	-	-	-	-	-	-	-	-	T	G	I	F	L	V	P	D	Y	V	A	P	T	P	A	N	L	I	K	K	M	L	Q	L	D	P	I	K	R	A	T	I	K
P	T	L	F	K	K	I	R	-	-	-	-	-	-	-	-	-	G	G	V	F	Y	I	P	E	Y	L	N	R	S	V	A	T	L	L	M	H	M	L	Q	V	D	P	L	K	R	A	T	I	K
P	T	L	F	R	K	I	K	-	-	-	-	-	-	-	-	-	S	G	I	F	P	I	P	E	Y	L	N	K	S	V	V	S	L	L	C	M	M	L	Q	V	D	P	M	K	R	A	T	I	E
P	N	L	F	K	K	I	K	-	-	-	-	-	-	-	-	-	G	G	I	Y	T	L	P	S	H	L	S	A	L	A	R	D	L	I	P	R	M	L	V	V	D	P	M	K	R	M	T	I	R
P	I	L	R	Y	K	I	K	-	-	-	-	-	-	-	-	-	N	G	V	Y	N	L	P	R	H	L	S	T	E	A	K	D	L	I	A	R	I	L	V	V	D	P	L	R	R	I	T	I	P
P	T	I	F	R	K	I	K	-	-	-	-	-	-	-	-	-	G	G	I	Y	S	F	P	S	R	L	S	A	G	A	R	D	L	I	S	R	M	L	L	V	D	P	I	K	R	I	T	I	P
P	N	L	F	K	K	I	K	-	-	-	-	-	-	-	-	-	G	G	I	Y	T	L	P	S	H	L	S	P	G	A	R	D	L	I	P	R	M	L	L	V	D	P	M	K	R	V	T	I	P
P	N	L	F	K	K	I	K	-	-	-	-	-	-	-	-	-	G	G	I	Y	T	L	P	S	H	L	S	P	G	A	R	D	L	I	P	R	M	L	V	V	D	P	M	K	R	M	T	I	P
P	S	L	F	R	K	I	K	-	-	-	-	-	-	-	-	-	S	G	V	F	P	I	P	D	Y	L	E	A	S	L	V	S	L	L	T	Q	M	L	Q	V	D	P	M	K	R	A	T	I	K
P	N	L	F	K	K	I	K	-	-	-	-	-	-	-	-	-	G	G	I	Y	T	L	P	S	H	L	S	P	G	A	R	D	L	I	P	R	M	L	V	V	D	P	M	K	R	M	T	I	P
P	T	L	F	R	K	I	K	-	-	-	-	-	-	-	-	-	N	G	V	F	P	I	P	E	H	L	N	K	S	V	V	N	L	L	C	H	M	L	Q	V	D	P	I	K	R	A	S	I	E
P	N	L	F	K	K	I	K	-	-	-	-	-	-	-	-	-	G	G	I	Y	T	L	P	S	H	L	S	G	G	A	R	D	L	I	P	R	M	L	I	V	D	P	M	K	R	M	T	I	P
S	N	L	Y	R	K	I	K	F	F	N	H	L	L	R	L	Q	D	G	I	Y	N	L	P	T	C	S	S	P	G	A	R	D	L	I	S	R	M	L	A	V	D	P	M	R	R	M	T	I	P
P	K	L	F	K	K	I	K	-	-	-	-	-	-	-	-	-	G	G	F	Y	I	L	P	N	H	L	S	D	L	A	M	D	L	I	A	R	M	L	I	V	D	P	M	K	R	I	T	I	R
P	N	L	F	K	K	I	K	-	-	-	-	-	-	-	-	-	G	G	I	Y	T	L	P	S	H	L	S	P	G	A	R	D	L	I	P	R	M	L	V	V	D	P	M	K	R	M	T	I	P
P	N	L	F	K	K	I	K	-	-	-	-	-	-	-	-	-	T	G	L	Y	T	L	P	S	H	L	S	P	G	A	K	D	L	I	P	R	M	L	L	V	E	P	M	K	R	M	T	I	P
P	T	L	F	R	K	I	K	-	-	-	-	-	-	-	-	-	S	G	I	F	P	I	P	D	Y	L	H	K	S	V	V	S	L	L	I	H	M	L	Q	V	D	P	M	K	R	A	T	M	E
P	T	L	F	R	K	I	K	-	-	-	-	-	-	-	-	-	S	G	I	F	P	I	P	E	Y	L	N	K	Q	V	V	S	L	L	C	Q	M	L	Q	V	D	P	L	K	R	A	T	V	E
P	N	L	F	K	K	I	K	-	-	-	-	-	-	-	-	-	G	G	I	Y	T	L	P	S	H	L	S	P	G	A	R	D	L	I	P	R	M	L	V	V	E	P	M	K	R	M	T	I	P
P	T	L	F	R	K	I	K	-	-	-	-	-	-	-	-	-	S	G	I	F	P	I	P	E	Y	L	N	K	S	V	V	D	L	L	C	Q	M	L	Q	I	D	P	M	K	R	A	S	I	E
-	-	-	-	-	-	-	-	-	-	-	-	-	-	-	-	-	S	G	I	Y	T	L	P	S	H	L	S	P	G	A	R	D	L	I	P	R	M	L	V	V	D	P	I	K	R	I	T	I	A
P	N	L	F	K	K	I	K	-	-	-	-	-	-	-	-	-	G	G	I	Y	T	L	P	S	H	L	S	P	G	A	R	D	L	I	P	R	M	L	V	V	D	P	M	K	R	V	T	I	P
P	N	L	F	K	K	I	K	-	-	-	-	-	-	-	-	-	C	G	I	Y	T	L	P	S	H	L	S	P	G	A	R	D	L	I	P	R	M	L	V	V	D	P	M	M	R	T	T	I	A
P	N	L	F	K	K	I	K	-	-	-	-	-	-	-	-	-	G	G	I	Y	T	L	P	S	H	L	S	P	G	A	R	D	L	I	P	R	M	L	L	V	E	P	L	K	R	I	T	I	P
P	T	L	F	R	K	I	S	-	-	-	-	-	-	-	-	-	S	G	V	F	E	I	P	Q	H	L	D	R	N	A	A	K	L	I	Q	H	M	L	K	V	N	P	M	K	R	A	T	I	H
P	N	L	F	K	K	I	K	-	-	-	-	-	-	-	-	-	G	G	V	Y	S	L	P	S	H	L	S	P	G	A	R	D	L	I	S	R	M	L	F	V	D	P	L	K	R	I	T	M	A
P	T	L	F	K	K	I	R	-	-	-	-	-	-	-	-	-	S	G	V	F	A	M	P	N	Y	L	S	S	L	I	A	G	L	L	T	D	M	L	Q	V	D	P	I	T	R	I	T	I	D
P	T	L	F	R	K	I	K	-	-	-	-	-	-	-	-	-	S	G	V	F	P	L	P	E	Y	L	N	K	S	V	V	A	L	L	C	H	M	L	Q	V	D	P	M	K	R	A	T	I	E
P	A	L	F	K	K	I	N	-	-	-	-	-	-	-	-	-	G	G	I	F	S	L	P	T	F	L	S	P	P	V	K	S	L	L	Q	A	M	L	I	V	D	P	L	K	R	I	T	I	S
P	T	L	F	R	K	I	K	-	-	-	-	-	-	-	-	-	S	G	V	F	P	I	P	D	Y	L	N	K	S	V	V	N	L	L	C	H	M	L	Q	V	D	P	M	K	R	A	T	I	D
P	N	L	F	K	K	I	K	-	-	-	-	-	-	-	-	-	S	G	V	Y	T	L	P	S	H	L	S	P	S	A	R	D	L	I	P	R	L	L	I	V	D	P	M	K	R	I	T	V	P
P	N	L	F	K	K	I	R	-	-	-	-	-	-	-	-	-	G	G	M	Y	S	L	P	S	H	L	S	E	M	A	R	D	L	I	P	R	M	L	V	V	D	P	M	K	R	I	T	I	P
S	N	L	Y	K	K	I	K	-	-	-	-	-	-	-	-	-	G	G	I	Y	T	L	P	N	H	L	S	V	G	A	K	D	I	I	P	R	M	L	I	V	D	P	M	K	R	I	S	I	S
P	N	L	F	K	K	I	K	-	-	-	-	-	-	-	-	-	G	G	I	Y	T	L	P	S	H	L	S	A	L	A	R	D	L	I	P	R	M	L	V	V	E	P	M	K	R	I	T	I	R
S	N	L	Y	K	K	I	K	-	-	-	-	-	-	-	-	-	G	G	I	Y	T	L	P	S	H	L	S	A	G	A	R	D	L	I	P	K	M	L	V	V	D	P	L	K	R	V	T	I	P
S	T	L	F	R	K	I	K	-	-	-	-	-	-	-	-	-	S	G	I	F	P	I	P	E	Y	L	N	K	S	V	V	S	L	L	C	Q	M	L	Q	V	D	P	I	K	R	A	T	I	E
P	N	L	F	K	K	I	K	-	-	-	-	-	-	-	-	-	G	G	I	Y	T	L	P	S	H	L	S	S	S	A	R	N	L	I	P	R	M	L	V	V	D	P	M	K	R	M	T	I	R
P	I	L	F	D	K	I	K	-	-	-	-	-	-	-	-	-	K	G	M	Y	A	L	P	D	H	L	S	Y	A	A	R	D	L	I	P	R	M	L	M	V	D	P	L	M	R	I	T	I	P
P	N	L	H	D	K	I	K	-	-	-	-	-	-	-	-	-	S	G	V	Y	T	L	P	S	H	L	T	T	E	A	R	D	L	I	A	R	M	I	V	V	D	P	L	K	R	I	T	I	P
-	-	-	-	-	-	-	-	-	-	-	-	-	-	-	-	-	G	G	I	Y	T	L	P	S	H	L	S	P	G	A	R	D	L	I	P	R	M	L	V	V	D	P	M	K	R	I	T	I	L
P	T	L	F	K	K	I	C	-	-	-	-	-	-	-	-	-	D	G	I	F	F	T	P	Q	Y	L	N	P	S	V	I	S	L	L	K	H	M	L	Q	V	D	P	M	K	R	A	T	I	K
P	S	L	F	R	K	I	K	-	-	-	-	-	-	-	-	-	A	G	Q	F	P	I	P	S	Y	L	D	D	S	V	V	D	L	L	L	R	M	L	Q	V	D	P	M	K	R	A	T	I	K
P	N	L	F	K	K	I	K	-	-	-	-	-	-	-	-	-	A	G	I	Y	T	L	P	S	H	L	S	P	G	A	R	N	L	I	P	R	M	L	V	V	D	P	M	K	R	I	S	I	P
P	N	L	F	K	K	I	K	-	-	-	-	-	-	-	-	-	G	G	I	Y	T	L	P	S	H	L	S	A	L	A	R	D	L	I	P	R	M	L	I	V	D	P	M	K	R	I	T	I	R
P	A	L	F	K	K	I	S	-	-	-	-	-	-	-	-	-	N	G	V	Y	T	L	P	N	Y	L	S	E	G	A	K	N	L	L	T	K	M	L	V	V	N	P	L	N	R	I	T	I	H
P	T	L	F	R	K	I	K	-	-	-	-	-	-	-	-	-	S	G	V	F	P	I	P	D	Y	L	N	K	S	V	V	S	L	L	C	H	M	L	Q	V	D	P	M	K	R	A	T	M	E
P	T	L	F	R	K	I	K	-	-	-	-	-	-	-	-	-	S	G	I	F	A	I	P	E	Y	L	N	K	E	V	V	S	L	L	C	L	M	L	Q	V	D	P	L	K	R	A	T	I	K
P	N	L	F	K	K	I	K	-	-	-	-	-	-	-	-	-	G	G	I	Y	N	L	P	S	H	L	S	P	G	A	R	D	L	I	P	R	M	L	L	V	D	P	L	K	R	I	T	I	P
P	T	L	F	K	K	I	R	-	-	-	-	-	-	-	-	-	A	G	T	Y	E	Q	P	M	H	V	S	A	S	C	R	D	L	I	S	G	M	L	V	V	D	P	L	K	R	I	T	I	E
P	N	L	F	K	K	I	K	-	-	-	-	-	-	-	-	-	G	G	I	Y	T	L	P	S	H	L	S	H	G	A	R	D	L	I	P	R	M	L	L	V	D	P	M	K	R	V	T	I	P
P	N	L	F	K	K	I	K	-	-	-	-	-	-	-	-	-	G	G	I	Y	T	L	P	S	H	L	S	A	G	A	R	D	L	I	P	R	M	L	V	V	D	P	M	K	R	M	T	I	P
S	K	L	F	N	K	I	K	-	-	-	-	-	-	-	-	-	G	G	F	Y	I	L	P	N	H	L	S	D	L	A	M	D	L	I	P	R	M	L	I	V	D	P	M	K	R	I	T	I	C
P	T	L	F	R	K	I	K	-	-	-	-	-	-	-	-	-	S	G	I	F	P	I	P	E	Y	L	N	K	Q	V	V	S	L	V	C	Q	M	L	Q	V	D	P	L	K	R	A	T	I	E
P	N	L	F	K	K	I	K	-	-	-	-	-	-	-	-	-	G	G	I	Y	T	L	P	S	H	L	S	P	G	A	R	D	L	I	P	R	M	L	V	V	D	P	M	K	R	M	T	I	P
P	N	L	F	K	K	I	K	-	-	-	-	-	-	-	-	-	G	G	I	F	S	L	P	S	H	L	S	D	Q	T	K	D	L	L	S	R	M	L	H	V	D	P	L	K	R	A	T	L	E
P	T	L	F	R	K	I	K	-	-	-	-	-	-	-	-	-	S	G	I	F	P	I	P	D	Y	L	N	K	S	V	V	N	L	L	V	Y	M	L	Q	V	D	P	M	K	R	A	S	M	K
-	-	-	-	-	-	-	-	-	-	-	-	-	-	-	-	-	A	G	Q	F	L	I	P	D	Y	L	N	K	S	V	V	T	L	L	C	H	M	I	Q	V	D	P	I	K	R	A	T	I	E
P	T	L	F	K	K	I	N	-	-	-	-	-	-	-	-	-	G	G	I	Y	T	L	P	P	F	L	S	P	E	A	K	S	L	L	S	S	M	L	I	V	D	P	M	K	R	I	T	I	Q
P	T	L	F	R	K	I	K	-	-	-	-	-	-	-	-	-	T	G	I	F	P	I	P	E	Y	L	N	K	S	V	V	S	L	L	C	H	M	L	Q	V	D	P	M	K	R	A	T	I	E
P	N	L	F	K	K	I	K	-	-	-	-	-	-	-	-	-	G	G	I	Y	T	L	P	S	H	L	S	A	L	A	R	D	L	I	P	R	M	L	V	V	D	P	M	K	R	I	T	I	R
P	Y	L	L	V	K	I	K	-	-	-	-	-	-	-	-	-	G	G	M	Y	T	L	P	R	H	L	S	A	G	A	R	D	L	I	R	S	M	L	V	F	D	P	I	K	R	M	T	I	P
P	N	L	F	K	K	I	K	-	-	-	-	-	-	-	-	-	G	G	I	Y	N	L	P	S	H	L	S	P	G	A	R	D	L	I	A	R	M	L	L	V	D	P	L	K	R	I	T	I	S
P	N	L	F	K	K	I	K	-	-	-	-	-	-	-	-	-	G	G	I	Y	T	L	P	S	H	L	S	P	L	A	R	D	L	I	P	R	M	L	V	V	D	P	M	K	R	I	T	I	R
P	T	L	F	R	K	I	K	-	-	-	-	-	-	-	-	-	S	G	V	F	P	V	P	D	Y	L	N	K	S	V	V	G	M	L	C	H	M	L	Q	V	D	P	M	K	R	A	T	I	E
P	T	L	F	R	K	I	K	-	-	-	-	-	-	-	-	-	S	G	V	F	P	I	P	E	Y	L	D	K	P	L	V	S	L	L	L	H	M	L	M	V	D	P	M	K	R	A	T	I	K
P	N	L	F	K	K	I	K	-	-	-	-	-	-	-	-	-	G	G	I	Y	T	L	P	S	H	L	S	P	G	A	R	D	L	I	P	G	M	L	V	V	D	P	M	R	R	M	T	I	P
P	N	L	F	K	K	I	K	-	-	-	-	-	-	-	-	-	S	G	I	Y	T	L	P	S	H	L	S	A	G	A	R	D	L	I	P	R	M	L	V	V	D	P	V	K	R	I	T	I	A
P	N	L	F	K	K	I	K	-	-	-	-	-	-	-	-	-	G	G	I	Y	T	L	P	S	H	L	S	A	G	A	R	D	L	I	P	R	M	L	V	V	D	P	M	K	R	M	T	I	P
P	T	L	F	R	K	I	K	-	-	-	-	-	-	-	-	-	G	G	I	Y	T	L	P	S	Y	L	S	T	G	A	K	D	L	I	S	R	M	L	L	V	D	P	V	K	R	I	T	I	P
P	T	L	F	K	K	I	R	-	-	-	-	-	-	-	-	-	G	G	V	F	Y	M	P	E	Y	L	N	R	S	V	A	T	L	L	M	H	M	L	Q	V	D	P	L	K	R	A	T	I	K
P	T	L	F	R	K	I	K	-	-	-	-	-	-	-	-	-	A	G	V	F	D	I	P	E	Y	L	N	K	S	V	V	S	L	L	V	H	M	L	Q	V	D	P	M	K	R	A	T	M	E
P	T	L	F	K	K	I	K	-	-	-	-	-	-	-	-	-	G	G	V	F	F	I	P	S	H	L	S	S	E	T	S	G	L	L	S	S	M	L	H	V	D	P	M	K	R	A	T	M	Q
P	N	L	F	K	K	I	K	-	-	-	-	-	-	-	-	-	G	G	I	Y	T	L	P	S	Y	V	S	P	G	A	R	D	L	I	S	R	M	L	L	V	D	P	L	K	R	I	T	M	A
P	N	L	F	K	K	I	K	-	-	-	-	-	-	-	-	-	G	G	I	Y	T	L	P	S	H	L	S	P	G	A	R	D	L	I	P	R	M	L	V	V	D	P	M	K	R	M	T	I	P
P	N	L	F	K	K	I	K	-	-	-	-	-	-	-	-	-	G	G	I	F	T	L	P	G	H	M	S	D	E	I	K	D	L	I	S	R	M	L	V	V	D	P	L	Q	R	I	T	L	P
P	T	L	F	R	K	I	K	-	-	-	-	-	-	-	-	-	S	G	I	F	P	L	P	D	Y	L	N	K	S	V	V	N	L	L	V	H	M	L	Q	V	D	P	M	K	R	A	T	M	E
P	N	L	F	K	K	I	K	-	-	-	-	-	-	-	-	-	G	G	I	Y	T	L	P	S	H	L	S	P	G	A	R	D	L	I	P	R	M	L	V	V	D	P	M	K	R	I	T	I	P
S	M	L	F	R	K	I	K	-	-	-	-	-	-	-	-	-	S	G	Q	F	Y	I	P	H	Y	I	S	K	G	A	S	D	L	L	T	Q	M	L	Q	V	N	P	V	K	R	I	T	L	P
P	A	L	R	A	K	I	K	-	-	-	-	-	-	-	-	-	S	G	V	Y	P	I	A	N	H	L	S	E	S	A	R	D	L	I	S	R	I	L	V	V	D	P	M	K	R	I	S	I	P
P	N	L	F	K	K	I	K	-	-	-	-	-	-	-	-	-	G	G	I	Y	T	L	P	S	H	L	S	T	G	A	R	D	L	I	P	R	M	L	I	V	D	P	M	K	R	M	T	I	P
P	T	L	F	K	K	I	C	-	-	-	-	-	-	-	-	-	D	G	I	F	Y	T	P	Q	Y	L	N	P	S	V	S	S	L	L	K	H	M	L	Q	V	D	P	M	K	R	A	T	I	R
H	N	L	Y	K	K	I	K	-	-	-	-	-	-	-	-	-	A	G	C	Y	T	L	P	R	H	L	S	A	G	A	R	D	L	I	S	R	I	I	V	V	D	P	M	K	R	L	T	I	P
P	T	L	F	R	K	I	K	-	-	-	-	-	-	-	-	-	G	G	V	F	H	V	P	P	H	L	S	S	G	P	A	S	L	L	N	A	M	L	N	V	D	P	I	K	R	A	T	V	Q
P	T	L	F	R	K	I	K	-	-	-	-	-	-	-	-	-	S	G	I	F	P	I	P	D	Y	L	N	K	S	V	V	K	L	L	T	H	M	L	Q	V	D	P	L	K	R	A	S	V	R
P	T	L	F	R	K	I	K	-	-	-	-	-	-	-	-	-	A	G	I	F	P	I	P	E	Y	L	N	K	Q	V	V	N	L	L	C	Q	M	L	Q	I	D	P	M	K	R	A	S	I	D
A	L	L	Y	Q	K	I	K	-	-	-	-	-	-	-	-	-	N	G	V	Y	R	I	P	N	F	I	S	P	A	A	R	N	L	I	S	R	I	L	V	V	D	P	L	R	R	I	T	I	P
P	T	L	F	R	K	I	K	-	-	-	-	-	-	-	-	-	S	G	L	F	P	I	P	D	Y	L	K	K	G	V	V	N	L	L	C	H	M	L	R	I	D	P	M	K	R	A	T	I	E
P	A	L	F	K	K	I	S	-	-	-	-	-	-	-	-	-	N	G	V	Y	T	I	P	N	Y	L	S	Q	G	A	K	N	L	L	T	R	M	L	V	V	N	P	L	N	R	I	T	I	H
P	N	L	F	K	K	I	K	-	-	-	-	-	-	-	-	-	C	G	I	Y	T	L	P	S	H	L	S	P	G	S	R	D	L	I	P	R	M	L	I	V	D	P	M	K	R	I	T	I	P
P	M	L	F	K	K	I	R	-	-	-	-	-	-	-	-	-	E	G	V	F	N	I	P	D	F	V	S	P	S	C	A	D	L	I	R	K	M	L	V	V	D	P	V	K	R	V	T	I	H
P	N	L	F	K	K	I	K	-	-	-	-	-	-	-	-	-	G	G	I	Y	T	L	P	S	H	L	S	A	L	A	R	D	L	I	P	R	M	L	V	V	D	P	M	K	R	M	T	I	R
P	T	L	F	K	K	I	R	-	-	-	-	-	-	-	-	-	G	G	V	F	Y	I	P	E	Y	L	N	R	S	A	A	T	L	L	M	H	M	L	Q	V	D	P	L	K	R	A	T	I	K
P	A	L	F	K	K	I	S	-	-	-	-	-	-	-	-	-	N	G	V	Y	T	L	P	N	Y	L	S	D	G	A	K	N	I	L	T	K	M	L	V	V	N	P	L	N	R	I	T	I	H
P	N	L	F	K	K	I	K	-	-	-	-	-	-	-	-	-	G	G	I	Y	T	L	P	S	H	L	S	P	S	A	R	D	L	I	P	R	M	L	V	V	D	P	M	K	R	M	T	I	R
P	T	L	F	R	K	I	K	-	-	-	-	-	-	-	-	-	S	G	I	F	P	I	P	E	Y	L	N	K	Q	V	V	S	L	L	C	Q	M	L	Q	V	D	P	L	K	R	A	T	I	E
P	T	L	F	R	K	I	K	-	-	-	-	-	-	-	-	-	S	G	V	F	P	I	P	D	Y	L	N	K	S	V	V	N	L	L	C	H	M	L	Q	V	D	P	M	K	R	A	T	I	D
P	T	L	F	K	K	I	R	-	-	-	-	-	-	-	-	-	D	G	V	F	V	I	P	D	F	I	S	P	S	C	A	D	L	I	K	Q	M	L	I	V	D	P	V	K	R	I	T	I	S
P	T	L	F	R	K	I	K	-	-	-	-	-	-	-	-	-	S	G	I	F	P	I	P	D	Y	L	N	R	S	V	V	T	L	L	C	R	M	L	Q	V	D	P	M	K	R	A	S	I	E
P	S	L	Y	R	K	I	K	-	-	-	-	-	-	-	-	-	E	G	V	F	Q	I	P	S	F	L	N	S	S	V	V	K	L	L	L	H	M	L	R	V	D	P	M	K	R	A	T	I	E
P	S	L	F	R	K	I	K	-	-	-	-	-	-	-	-	-	A	G	I	F	P	I	P	D	H	L	E	K	Q	V	V	N	L	L	L	H	M	L	Q	V	D	P	M	K	R	A	T	I	K
P	N	L	F	K	K	I	K	-	-	-	-	-	-	-	-	-	G	G	I	Y	T	L	P	S	H	L	S	P	G	A	R	D	L	I	S	R	M	L	F	V	D	P	L	K	R	I	T	M	A
P	N	L	F	K	K	I	K	-	-	-	-	-	-	-	-	-	A	G	I	Y	T	L	P	S	H	L	S	P	G	A	R	D	L	I	P	R	M	L	V	V	D	P	M	K	R	I	T	I	T
P	T	L	F	R	K	I	K	-	-	-	-	-	-	-	-	-	S	G	I	F	P	I	P	E	Y	L	N	K	S	V	V	S	L	L	C	M	M	L	Q	V	D	P	M	K	R	A	T	I	E
P	N	L	F	K	K	I	K	-	-	-	-	-	-	-	-	-	G	G	I	Y	T	L	P	S	H	L	S	A	G	A	R	D	L	I	P	R	M	L	V	V	D	P	M	K	R	M	T	I	P
P	N	L	F	K	K	I	K	-	-	-	-	-	-	-	-	-	S	G	V	Y	T	L	P	S	H	L	S	P	L	A	R	D	L	I	P	R	M	L	I	V	D	P	M	K	R	I	S	V	A
P	N	L	F	K	K	I	K	-	-	-	-	-	-	-	-	-	G	G	I	Y	T	L	P	C	H	L	S	V	S	A	R	D	L	I	P	R	M	L	I	V	D	P	M	K	R	I	T	I	P
P	N	L	F	K	K	I	K	-	-	-	-	-	-	-	-	-	G	G	I	Y	T	L	P	S	H	L	S	A	L	A	R	D	L	I	P	R	M	L	V	V	D	P	M	K	R	I	T	I	R
P	K	L	F	E	K	I	K	-	-	-	-	-	-	-	-	-	G	G	F	Y	I	L	P	N	H	L	S	D	L	A	M	D	L	I	A	R	M	L	I	V	D	P	M	K	R	I	T	I	R
P	T	L	F	R	K	I	K	-	-	-	-	-	-	-	-	-	S	G	V	F	P	I	P	D	Y	L	D	K	P	L	V	S	L	L	L	H	M	L	M	V	D	P	M	K	R	A	T	I	K
P	T	L	F	K	K	I	K	-	-	-	-	-	-	-	-	-	A	G	F	F	H	M	P	E	W	L	G	A	S	V	R	D	L	L	K	K	M	L	T	V	D	P	I	K	R	I	S	I	D
P	N	L	F	K	K	I	K	-	-	-	-	-	-	-	-	-	G	G	I	Y	T	L	P	S	H	L	S	P	S	A	R	D	L	I	P	R	M	L	V	V	D	P	M	K	R	I	T	I	R
P	S	L	F	D	K	I	K	-	-	-	-	-	-	-	-	-	R	G	I	Y	I	L	P	D	H	L	S	P	L	A	R	D	L	I	P	R	I	L	M	V	D	P	L	M	R	I	S	I	A
S	G	L	Y	A	K	I	K	-	-	-	-	-	-	-	-	-	S	G	I	Y	T	Y	P	N	Y	L	S	I	G	A	R	D	L	I	T	R	M	L	L	V	D	P	V	N	R	I	S	I	P
P	T	L	F	K	K	I	K	-	-	-	-	-	-	-	-	-	G	G	I	Y	T	L	P	S	H	L	S	P	L	A	R	D	L	I	P	R	M	L	V	V	D	P	M	K	R	M	T	I	P
P	T	L	F	R	K	I	K	-	-	-	-	-	-	-	-	-	S	G	V	F	P	I	P	D	Y	L	N	K	S	V	V	N	L	V	C	H	M	L	Q	V	D	P	M	K	R	A	A	I	E
P	T	L	F	K	K	I	R	-	-	-	-	-	-	-	-	-	G	G	V	F	Y	I	P	E	Y	L	N	R	S	V	A	S	L	L	M	L	M	L	Q	V	D	P	L	K	R	A	T	I	K
P	I	L	F	K	K	I	K	-	-	-	-	-	-	-	-	-	D	G	I	Y	T	L	P	S	H	L	S	P	G	A	R	D	L	I	P	R	M	L	I	V	D	P	M	K	R	I	T	I	P
P	T	L	F	R	K	I	K	-	-	-	-	-	-	-	-	-	A	G	I	F	V	I	P	H	Y	L	D	Q	S	V	V	S	L	L	V	H	M	L	Q	V	N	P	I	K	R	A	T	M	N
P	S	L	F	R	K	I	K	-	-	-	-	-	-	-	-	-	A	G	I	F	P	I	P	D	Y	L	E	K	Q	V	V	N	L	L	L	H	M	L	Q	V	D	P	M	K	R	A	T	I	K
P	T	L	F	R	K	I	K	-	-	-	-	-	-	-	-	-	S	G	I	F	P	I	P	D	Y	L	N	K	S	V	V	T	L	L	C	H	M	L	Q	I	D	P	M	K	R	A	T	I	E
P	S	L	F	R	K	I	K	-	-	-	-	-	-	-	-	-	S	G	V	F	Q	I	P	D	Y	L	N	Q	S	V	V	R	L	L	L	H	M	L	M	V	D	P	M	K	R	A	T	I	E
P	T	L	F	K	K	I	R	-	-	-	-	-	-	-	-	-	G	G	V	F	Y	I	P	E	Y	L	T	H	S	V	A	L	L	L	M	L	M	L	Q	V	D	P	L	K	R	A	T	I	K
P	N	L	F	K	K	I	K	-	-	-	-	-	-	-	-	-	G	G	M	Y	T	L	P	S	H	L	S	A	G	S	K	D	L	I	P	R	M	L	I	V	N	P	M	K	R	I	T	I	P
262	263	264	265	266	267	268	269	270	271	272	273	274	275	276	277	278	279	280	281	282	283	284	285	286	287						288	289		290	291	292	293	294	295	296	297	298	299	300		301
E	I	R	Q	H	P	W	F	Q	A	H	L	P	R	Y	L	A	V	P	P	P	D	T	M	Q	Q	-	-	-	-	-	A	R	-	K	I	D	E	E	I	L	Q	E	V	V	-	R	-	-	-
D	L	R	Q	H	H	W	F	K	A	Q	L	P	R	Y	L	A	I	P	A	P	D	A	K	E	H	-	-	-	-	-	L	K	-	R	L	D	E	E	I	M	K	K	V	I	-	N	-	-	-
D	V	K	K	H	D	W	F	L	K	D	L	P	E	Y	L	F	P	S	P	-	-	V	E	Q	D	-	-	-	-	-	S	S	-	V	I	D	T	E	A	I	A	E	V	C	D	K	-	-	-
D	I	R	K	Q	E	W	F	K	V	D	L	P	A	Y	L	F	P	A	D	-	-	S	G	Q	D	-	-	-	-	-	S	S	-	V	I	D	K	A	A	V	H	E	V	A	R	K	-	-	-
E	I	R	K	H	P	W	F	Q	T	N	L	P	A	Y	L	S	S	P	Q	I	F	L	S	R	S	-	-	-	-	-	A	H	-	Q	L	D	P	E	I	L	D	E	L	V	A	K	Y	E	S
D	I	K	K	H	E	W	F	Q	K	D	C	P	A	Y	L	F	P	S	P	-	-	V	E	Q	D	-	-	-	-	-	S	S	-	V	I	D	I	D	A	V	R	E	V	C	E	K	-	-	-
D	I	K	K	H	E	W	F	Q	K	D	L	P	A	Y	L	F	P	P	P	-	-	H	D	H	D	-	-	-	-	-	S	S	-	V	V	D	Q	D	A	I	T	E	V	C	D	K	-	-	-
E	I	R	Q	H	P	W	F	Q	L	H	I	P	R	Y	L	V	T	H	S	V	T	A	T	Y	G	-	-	-	-	-	T	R	-	K	I	E	E	D	V	V	L	E	V	A	-	K	-	-	-
G	I	R	Q	H	P	W	F	S	T	K	L	P	P	Y	L	A	A	P	P	L	D	T	T	E	Q	-	-	-	-	-	A	R	-	E	I	N	E	E	I	I	R	D	V	V	-	N	-	-	-
D	I	K	N	H	E	W	F	Q	K	E	L	P	A	Y	L	F	P	S	P	-	-	V	E	Q	D	-	-	-	-	-	S	S	-	V	I	D	T	D	A	V	S	E	V	C	E	K	-	-	-
E	I	R	Q	H	P	W	Y	T	L	H	L	P	R	Y	L	A	V	M	Q	G	G	A	V	M	H	-	-	-	-	-	S	M	-	P	I	D	E	E	L	L	Q	Q	C	C	-	K	-	-	-
E	I	R	L	H	P	W	F	Q	H	K	L	P	P	Y	L	R	H	P	P	E	L	M	E	K	Q	-	-	-	-	-	E	R	-	V	V	D	P	A	V	I	D	E	L	V	-	E	-	-	-
E	I	R	Q	H	H	W	F	Q	I	H	L	P	R	Y	L	T	V	P	P	P	N	T	M	E	Q	-	-	-	-	-	A	K	-	K	I	N	E	E	V	L	Q	E	V	V	-	N	-	-	-
E	I	H	K	H	P	W	F	Q	Q	Q	L	P	L	H	I	A	V	R	P	K	I	V	T	C	D	-	-	-	-	-	P	K	-	E	I	N	E	D	I	F	K	E	M	V	-	K	-	-	-
E	I	R	E	H	V	W	F	K	I	R	L	P	R	Y	L	A	V	P	P	P	D	T	A	Q	Q	-	-	-	-	-	V	K	-	K	L	D	E	E	T	L	N	D	V	I	-	K	-	-	-
R	I	R	E	H	E	W	F	Q	E	D	L	P	A	Y	L	F	P	S	S	-	-	I	D	I	D	-	-	-	-	-	I	S	-	Q	V	D	A	A	A	I	V	E	V	C	Q	K	-	-	-
E	I	R	Q	H	P	W	F	Q	A	H	L	P	R	Y	L	A	V	P	P	P	D	T	M	E	Q	-	-	-	-	-	A	K	-	K	I	D	E	D	I	L	Q	E	V	L	-	K	-	-	-
E	I	R	Q	H	P	W	F	Q	T	N	L	P	P	Y	L	Q	H	R	P	R	A	S	S	K	S	Y	D	V	L	C	A	M	-	V	L	D	D	D	V	V	S	Q	C	L	-	G	-	-	-
N	V	R	E	H	E	W	F	Q	V	D	L	P	E	Y	L	F	P	S	A	-	-	G	D	V	D	-	-	-	-	-	A	S	-	V	V	D	T	D	A	I	R	E	V	C	E	K	-	-	-
E	I	R	Q	N	P	W	F	N	K	N	L	P	A	Y	L	Q	P	L	P	Q	T	D	E	E	C	-	-	-	-	-	H	Q	-	P	I	D	G	D	I	V	Q	E	L	H	K	K	-	-	-
E	I	K	K	H	E	W	F	Q	K	E	L	P	A	Y	L	F	P	S	P	-	-	V	E	Q	D	-	-	-	-	-	S	S	-	V	I	D	T	N	A	V	R	E	V	C	D	K	-	-	-
D	V	I	Q	H	E	W	F	Q	K	D	L	P	A	Y	L	F	P	P	I	-	-	N	E	S	E	-	-	-	-	-	A	S	-	I	V	D	I	E	A	V	K	E	V	T	R	R	-	-	-
E	I	R	Q	H	P	W	F	T	V	H	L	P	R	Y	L	A	V	M	Q	A	D	P	V	A	A	-	-	-	-	-	G	T	-	H	V	D	E	D	I	L	R	E	V	V	-	R	-	-	-
E	I	R	E	D	E	W	F	K	Q	D	L	P	K	Y	L	F	P	E	D	-	-	P	S	Y	S	-	-	-	-	-	N	N	-	M	I	D	D	E	A	L	K	E	V	C	E	K	-	-	-
D	V	I	N	H	E	W	F	Q	K	D	L	P	V	Y	L	F	P	P	V	-	-	N	E	S	E	-	-	-	-	-	A	S	-	I	V	D	I	E	A	V	R	E	V	A	E	R	-	-	-
E	I	R	L	H	P	W	F	Q	A	H	L	P	R	Y	L	A	V	P	P	P	D	T	M	Q	Q	-	-	-	-	-	A	K	-	K	I	D	E	E	I	L	Q	E	V	V	-	K	-	-	-
E	I	R	E	H	Q	W	F	Q	I	R	L	P	R	Y	L	A	V	P	P	P	D	T	A	Q	Q	-	-	-	-	-	A	K	-	M	I	D	E	D	T	L	Q	D	V	V	-	N	-	-	-
D	I	K	E	H	D	W	F	K	V	D	L	P	E	Y	L	F	P	S	A	-	-	S	D	V	D	-	-	-	-	-	A	S	-	V	V	D	T	D	A	I	R	E	V	C	Q	K	-	-	-
D	I	R	E	H	E	W	F	K	E	E	L	P	S	Y	L	F	P	E	D	-	-	P	S	Y	D	-	-	-	-	-	A	T	-	V	I	D	D	D	A	V	R	E	V	C	E	K	-	-	-
D	V	K	K	Y	D	W	F	Q	K	D	L	P	D	Y	L	F	P	S	P	-	-	V	E	Q	E	-	-	-	-	-	S	G	-	F	V	D	V	E	A	I	A	E	V	C	E	K	-	-	-
E	I	R	E	H	P	W	F	Q	A	R	L	P	R	Y	L	A	V	P	P	P	D	T	M	Q	Q	-	-	-	-	-	A	K	-	K	I	D	E	D	I	L	Q	E	V	V	-	K	-	-	-
Q	I	R	Q	H	P	W	F	Q	A	H	L	P	R	Y	L	A	L	K	P	I	S	I	T	Q	Q	-	-	-	-	-	V	Q	-	K	I	D	E	D	V	L	Q	R	V	V	-	M	-	-	-
E	I	R	R	H	P	W	F	Q	S	H	L	P	R	Y	L	A	V	P	-	-	-	-	M	Q	Q	-	-	-	-	-	A	K	-	R	I	D	E	E	T	L	Q	E	V	V	-	R	-	-	-
E	I	R	Q	H	P	W	F	Q	A	H	L	P	R	Y	L	A	V	P	P	P	D	T	I	Q	Q	-	-	-	-	-	A	K	-	R	I	D	E	D	I	L	L	E	V	V	-	R	-	-	-
E	I	R	Q	H	P	W	F	Q	A	H	L	P	R	Y	L	A	V	P	P	P	D	T	K	Q	Q	-	-	-	-	-	A	K	-	K	I	D	E	D	I	V	Q	E	V	I	-	R	-	-	-
D	V	I	N	H	E	W	F	Q	K	D	L	P	I	Y	L	F	P	P	I	-	-	N	E	S	E	-	-	-	-	-	A	S	-	I	I	D	I	E	A	V	R	E	V	T	E	R	-	-	-
E	I	R	Q	H	P	W	F	Q	A	H	L	P	R	Y	L	A	V	P	P	P	D	T	M	Q	Q	-	-	-	-	-	A	K	-	K	I	D	E	D	I	L	Q	E	V	V	-	N	-	-	-
D	I	K	K	H	D	W	F	Q	K	E	L	P	S	Y	L	F	P	S	P	-	-	V	E	Q	D	-	-	-	-	-	S	S	-	V	I	D	I	D	A	V	T	E	V	C	E	K	-	-	-
E	I	R	A	H	P	W	F	Q	A	H	L	P	R	Y	L	A	V	P	P	P	D	T	V	Q	Q	-	-	-	-	-	A	K	-	K	I	D	E	E	V	L	Q	E	V	L	-	R	-	-	-
E	I	R	Q	H	P	W	F	K	S	H	L	P	R	Y	L	A	L	P	P	P	D	T	M	Q	Q	-	-	-	-	-	A	K	-	K	I	D	E	R	I	L	Q	E	V	I	-	Q	-	-	-
E	I	R	D	H	P	W	F	Q	S	R	L	P	R	H	L	A	V	P	P	P	N	T	A	Q	Q	-	-	-	-	-	A	K	M	K	I	D	V	D	T	L	Q	D	V	V	-	N	-	-	-
E	I	R	L	H	P	W	F	Q	A	R	L	P	R	Y	L	A	V	P	P	P	D	T	M	Q	Q	-	-	-	-	-	A	K	-	K	I	D	E	E	I	L	Q	E	V	V	-	K	-	-	-
E	I	R	Q	H	P	W	F	Q	A	H	L	P	R	Y	L	A	V	P	P	L	D	T	V	E	Q	-	-	-	-	-	A	K	-	R	I	D	E	D	I	L	R	E	V	T	-	K	-	-	-
N	I	K	A	H	D	W	F	K	R	E	L	P	A	Y	L	F	P	P	P	-	-	N	E	T	D	-	-	-	-	-	A	S	-	I	V	D	I	D	A	V	Q	V	V	C	E	K	-	-	-
E	I	K	K	H	E	W	F	Q	K	D	L	P	A	Y	L	F	P	S	P	-	-	V	E	Q	D	-	-	-	-	-	S	S	-	V	I	D	T	G	A	V	T	E	V	C	E	K	-	-	-
E	I	R	Q	H	P	W	F	Q	A	H	L	P	R	Y	L	A	V	P	P	P	D	T	M	Q	Q	-	-	-	-	-	A	K	-	K	I	D	E	E	I	L	Q	E	V	I	-	K	-	-	-
D	I	K	K	H	E	W	F	Q	K	D	C	P	A	Y	L	F	P	S	P	-	-	V	E	Q	D	-	-	-	-	-	S	S	-	V	I	D	T	D	A	V	F	E	V	C	D	K	-	-	-
E	L	R	Q	H	H	W	F	K	A	Q	L	P	R	Y	L	A	V	P	A	P	D	A	T	E	H	-	-	-	-	-	L	K	-	K	L	D	E	D	I	I	L	K	V	L	-	T	-	-	-
E	I	R	Q	H	P	W	F	Q	A	H	L	P	R	Y	L	A	V	P	P	P	D	T	V	Q	Q	-	-	-	-	-	A	K	-	K	I	D	E	E	I	L	Q	E	V	I	-	N	-	-	-
D	I	R	Q	H	Q	W	F	K	I	H	L	P	R	Y	L	A	V	P	L	P	D	S	M	Q	L	-	-	-	-	-	L	K	-	K	L	D	E	E	I	L	Q	Q	V	I	-	R	-	-	-
E	I	R	Q	H	P	W	F	S	V	H	L	P	R	Y	L	A	V	M	H	T	D	P	V	A	S	-	-	-	-	-	A	A	-	A	L	D	E	E	V	V	G	E	V	A	-	R	-	-	-
E	I	C	Q	Y	D	W	F	K	V	D	L	A	K	Y	L	F	P	D	D	-	-	G	N	I	N	-	-	-	-	-	T	N	-	V	I	N	E	E	A	L	A	E	V	C	R	K	-	-	-
E	I	R	H	H	Q	W	F	V	V	H	L	P	R	Y	L	V	V	P	P	Q	T	Q	I	S	Q	-	-	-	-	-	T	S	-	N	L	D	G	E	T	L	D	M	V	I	-	N	-	-	-
K	I	K	C	H	S	W	F	K	I	D	L	P	A	Y	L	F	P	S	-	-	-	T	D	N	Q	-	-	-	-	-	G	N	-	Q	L	D	K	E	V	I	S	E	I	C	E	K	-	-	-
D	I	K	K	H	D	W	F	Q	K	D	L	P	V	Y	L	F	P	S	P	-	-	V	D	Q	D	-	-	-	-	-	T	S	-	V	V	D	P	D	A	V	H	E	V	C	E	K	-	-	-
Q	I	R	E	S	D	W	F	Q	K	G	L	P	D	Y	L	N	P	L	P	-	S	I	S	V	V	-	-	-	-	-	D	S	-	G	L	D	S	G	V	V	E	E	V	A	R	R	-	-	-
D	V	K	K	H	D	W	F	A	K	D	L	P	A	Y	L	F	P	S	P	-	-	V	E	Q	D	-	-	-	-	-	T	S	-	V	I	D	T	D	A	V	S	E	V	C	E	K	-	-	-
E	I	R	Q	H	Q	W	F	K	S	H	L	P	R	Y	L	A	V	P	P	P	D	A	R	Q	H	-	-	-	-	-	L	K	-	K	L	D	E	D	I	L	Q	Q	V	I	-	R	-	-	-
E	I	R	Q	H	P	W	F	Q	V	D	L	P	P	Y	L	Q	H	P	P	E	I	V	E	H	E	-	-	-	-	-	T	F	-	K	I	D	E	E	C	L	S	Q	C	L	-	A	-	-	-
E	I	C	R	H	P	W	F	R	A	F	L	P	R	Y	L	A	L	S	Q	I	D	S	I	H	K	-	-	-	-	-	I	R	-	K	I	D	K	D	C	L	L	E	V	V	-	N	-	-	-
E	I	R	E	H	Q	W	F	Q	N	R	L	P	R	Y	L	A	V	P	P	P	D	T	T	Q	Q	-	-	-	-	-	A	K	-	M	I	D	E	D	T	L	R	D	V	V	-	N	-	-	-
E	I	R	Q	H	H	W	F	Q	P	N	L	P	S	Y	L	A	V	P	P	P	D	T	A	Q	Q	-	-	-	-	-	A	K	-	K	I	D	E	E	I	L	Q	E	V	I	-	N	-	-	-
D	I	K	N	H	E	W	F	K	F	E	L	P	A	Y	L	F	P	P	P	-	-	Y	Q	K	D	-	-	-	-	-	T	S	-	V	I	D	T	D	A	V	A	E	V	C	E	K	-	-	-
E	I	R	E	H	P	W	F	Q	A	R	L	P	R	Y	L	A	V	P	P	P	D	T	M	Q	Q	-	-	-	-	-	A	K	-	K	I	D	E	E	I	L	Q	E	V	V	-	K	-	-	-
E	I	R	Q	H	P	W	F	N	N	H	L	P	P	Y	L	A	I	P	P	L	D	T	R	E	Q	-	-	-	-	-	A	N	-	K	I	E	E	E	I	V	Q	K	V	V	-	N	-	-	-
E	I	R	Q	H	P	W	F	L	E	N	L	P	N	Y	L	A	A	A	L	P	N	I	K	H	Q	-	-	-	-	-	T	E	-	K	V	D	E	E	I	L	E	H	M	V	-	A	-	-	-
E	I	R	M	H	P	W	F	Q	A	H	L	P	R	Y	L	A	T	-	-	-	-	-	-	-	-	-	-	-	-	-	-	-	-	-	-	D	E	D	I	L	L	E	V	V	-	K	-	-	-
E	I	R	E	D	E	W	F	K	Q	D	L	P	K	Y	L	F	P	E	D	-	-	A	A	Y	S	-	-	-	-	-	S	N	-	M	I	D	E	E	A	L	K	E	V	C	E	K	-	-	-
D	I	V	A	H	D	W	F	K	K	D	L	P	A	Y	L	F	P	P	L	-	-	N	E	Q	E	-	-	-	-	-	A	S	-	I	V	D	M	E	A	V	R	E	L	S	E	K	-	-	-
E	I	R	Q	H	Y	W	F	K	T	H	L	P	R	Y	L	A	V	P	P	P	D	P	V	Q	L	-	-	-	-	-	I	K	-	K	I	D	E	D	V	L	Q	E	V	L	-	K	-	-	-
E	I	R	E	H	P	W	F	Q	T	R	L	P	R	Y	L	A	V	P	P	P	D	T	M	Q	Q	-	-	-	-	-	A	K	-	K	I	E	E	D	I	L	R	E	V	I	-	K	-	-	-
E	I	M	Q	D	E	W	F	T	T	N	I	S	E	Y	L	L	P	N	D	-	-	V	P	K	N	-	-	-	H	V	D	K	-	K	I	D	E	N	A	V	N	A	L	V	K	T	-	-	-
D	I	K	N	H	D	W	F	K	K	D	L	A	V	Y	L	F	P	S	P	-	-	N	D	T	D	-	-	-	-	-	A	S	-	I	I	D	T	D	A	V	Y	E	V	C	E	K	-	-	-
G	I	R	E	H	D	W	F	K	D	D	V	P	N	Y	L	F	P	S	D	-	-	N	D	Q	D	-	-	-	-	-	A	S	-	I	V	D	Y	D	V	V	R	E	I	C	E	K	-	-	-
E	I	R	Q	H	P	W	F	N	M	H	L	P	R	Y	L	A	V	M	Q	A	E	P	V	V	G	-	-	-	-	-	V	P	-	R	I	D	E	E	I	L	E	E	V	V	-	R	-	-	-
E	I	R	Q	H	P	W	F	Q	H	N	L	P	K	Y	L	M	P	Q	S	-	-	A	P	S	I	-	-	-	-	-	L	E	-	N	L	D	D	D	I	I	Q	E	I	V	T	K	-	-	-
E	I	R	Q	H	P	W	F	Q	A	H	L	P	R	Y	L	A	V	P	P	P	D	T	A	A	Q	-	-	-	-	-	A	K	-	R	I	D	P	E	I	L	E	A	V	V	-	R	-	-	-
E	I	R	Q	H	H	W	F	Q	E	K	L	P	R	Y	L	A	V	P	P	P	D	T	S	Q	Q	-	-	-	-	-	A	K	-	K	I	D	E	E	I	L	Q	E	V	I	-	K	-	-	-
E	I	R	D	H	P	W	F	Q	N	R	L	P	R	Y	L	A	V	P	P	P	K	I	A	Q	Q	-	-	-	-	-	A	K	-	M	I	D	E	D	T	L	Q	D	V	A	-	N	-	-	-
E	I	K	K	H	D	W	F	Q	K	E	L	P	S	Y	L	F	P	S	S	-	-	V	E	Q	D	-	-	-	-	-	S	N	-	V	I	D	T	Y	A	V	S	E	V	C	D	K	-	-	-
E	I	R	Q	H	A	W	F	Q	A	H	L	P	R	Y	L	A	V	P	P	P	D	T	M	Q	Q	-	-	-	-	-	A	K	-	K	I	D	E	E	I	L	Q	E	V	V	-	K	-	-	-
E	I	I	S	N	P	W	F	V	Q	N	L	P	A	Y	L	F	P	A	A	-	-	D	A	I	N	-	-	-	-	-	T	D	-	I	F	E	E	D	I	V	E	E	V	C	Q	K	-	-	-
N	I	K	E	H	E	W	F	Q	K	D	L	P	A	Y	L	F	P	A	S	-	-	N	D	Q	D	-	-	-	-	-	T	S	-	L	I	N	T	S	A	L	M	E	V	C	E	K	-	-	-
D	I	K	A	Y	D	W	F	K	K	D	L	A	A	Y	L	F	P	S	P	-	-	T	A	N	D	-	-	-	-	-	A	S	-	F	I	D	I	E	A	V	N	E	V	C	E	K	-	-	-
D	I	R	Q	N	P	W	F	N	I	E	L	P	D	Y	L	K	P	L	P	E	S	E	E	A	P	-	-	-	-	-	F	A	-	E	I	D	S	N	I	V	T	E	L	Q	K	K	-	-	-
D	I	K	K	H	E	W	F	Q	K	E	L	P	T	Y	L	F	P	S	P	-	-	V	E	Q	D	-	-	-	-	-	S	S	-	V	I	D	T	G	A	V	S	E	V	C	E	K	-	-	-
E	I	R	E	H	Q	W	F	Q	I	R	L	P	R	Y	L	A	V	P	P	P	D	T	A	Q	Q	-	-	-	-	-	A	K	-	M	I	D	E	D	T	L	Q	D	V	V	-	N	-	-	-
E	I	H	Q	H	P	W	F	Q	A	H	L	P	R	Y	L	A	V	P	R	P	D	T	M	Q	Q	-	-	-	-	-	A	K	-	K	I	D	E	D	I	L	R	K	V	I	-	Q	-	-	-
E	I	R	T	H	P	W	Y	V	V	H	L	P	R	Y	L	V	V	P	P	P	D	T	L	A	Q	-	-	-	-	-	A	T	-	N	V	D	A	E	T	L	E	M	V	V	-	N	-	-	-
E	I	R	E	H	S	W	F	K	A	R	L	P	R	Y	L	A	V	P	P	P	D	T	A	Q	Q	-	-	-	-	-	V	K	-	K	L	D	D	E	T	L	N	D	V	I	-	K	-	-	-
D	I	K	K	H	E	W	F	Q	K	E	L	P	G	Y	L	F	P	S	P	-	-	V	E	Q	D	-	-	-	-	-	T	S	-	V	V	D	T	D	A	I	N	E	V	C	E	K	-	-	-
E	V	I	A	H	E	W	F	Q	K	D	L	P	A	Y	L	F	P	P	I	-	-	N	E	S	E	-	-	-	-	-	A	S	-	I	V	D	I	E	A	V	R	E	V	T	E	R	-	-	-
E	I	R	Q	H	P	W	F	Q	A	R	L	P	R	Y	L	A	V	P	P	P	D	T	L	Q	Q	-	-	-	-	-	A	K	-	K	I	D	E	E	I	L	Q	E	V	V	-	K	-	-	-
E	L	R	Q	H	P	W	F	K	A	Q	L	P	R	Y	L	A	V	P	A	P	D	A	T	D	H	-	-	-	-	-	L	K	-	K	L	D	E	D	I	I	R	K	V	L	-	N	-	-	-
E	I	R	Q	H	P	W	F	Q	A	G	L	P	R	Y	L	A	V	P	P	P	D	T	L	Q	Q	-	-	-	-	-	A	K	-	K	I	D	E	D	I	I	Q	E	V	I	-	K	-	-	-
E	V	R	Q	H	S	W	F	Q	T	N	L	R	C	C	L	N	G	S	Q	G	V	M	A	Q	H	-	-	-	-	-	I	N	-	C	I	D	E	D	I	V	K	E	V	V	-	S	-	-	-
D	I	R	E	H	E	W	F	K	Q	D	L	P	S	Y	L	F	P	E	D	-	-	P	N	Y	D	-	-	-	-	-	A	N	-	A	I	D	D	E	A	V	K	E	V	C	E	K	-	-	-
D	I	K	N	H	E	W	F	K	K	D	L	P	G	Y	L	F	P	S	P	-	-	T	G	S	D	-	-	-	-	-	A	S	-	F	I	D	I	D	A	V	D	E	V	C	E	K	-	-	-
Q	I	K	N	H	E	W	F	R	K	D	L	P	V	Y	L	F	P	S	-	-	-	S	T	L	E	-	-	-	-	-	S	D	-	I	V	D	Q	E	C	L	T	L	V	C	E	K	-	-	-
E	I	R	N	H	P	W	C	T	C	H	L	P	R	Y	L	A	V	P	P	P	D	T	L	S	Q	-	-	-	-	-	A	T	-	N	I	D	I	E	T	L	E	A	T	V	-	A	-	-	-
E	I	R	H	H	P	W	F	Q	V	R	L	P	R	Y	L	A	V	P	P	P	D	T	L	Q	Q	-	-	-	-	-	A	K	-	K	I	D	E	E	I	L	Q	E	V	V	-	N	-	-	-
E	I	R	R	H	R	W	F	S	E	S	L	P	L	Y	L	S	V	T	P	D	Q	I	M	S	Q	-	-	-	-	-	F	R	-	A	L	D	E	D	V	L	S	E	V	V	M	K	-	-	-
D	I	K	N	H	D	W	F	K	K	D	L	S	A	Y	L	F	P	S	P	-	-	N	D	A	D	-	-	-	-	-	A	S	-	I	I	D	T	D	A	V	Q	E	V	C	E	K	-	-	-
E	I	R	V	H	P	W	F	Q	A	H	L	P	R	Y	L	A	V	P	P	P	D	S	M	Q	Q	-	-	-	-	-	A	K	-	K	T	D	E	D	I	L	L	E	V	V	-	K	-	-	-
Q	I	K	E	H	T	W	F	T	T	E	L	P	Q	Y	L	F	P	L	P	-	-	G	L	T	E	-	-	-	-	-	H	H	-	Q	I	D	S	A	V	L	S	E	V	C	Q	K	-	-	-
E	I	R	C	H	P	W	F	Q	N	H	L	P	L	Y	I	A	I	P	S	P	G	F	F	N	R	-	-	-	-	-	T	E	-	K	V	D	F	E	V	V	K	E	M	V	-	G	-	-	-
E	I	R	Q	H	P	W	F	Q	A	H	L	P	R	Y	L	A	V	P	P	P	D	T	I	Q	Q	-	-	-	-	-	A	K	-	K	I	D	E	E	I	L	Q	E	V	V	-	K	-	-	-
N	I	R	E	H	E	W	F	K	Q	D	L	P	K	Y	L	F	P	E	D	-	-	P	S	Y	S	-	-	-	-	-	S	T	-	M	I	D	D	E	A	L	K	E	V	C	E	K	-	-	-
E	I	R	Q	H	P	W	F	Q	A	H	L	P	I	Y	L	A	V	P	R	P	D	T	T	Q	Q	-	-	-	-	-	A	K	-	K	V	D	E	E	I	L	Q	E	V	V	-	R	-	-	-
F	I	K	E	D	D	W	F	K	T	E	L	P	G	Y	L	F	P	A	-	-	-	T	E	L	G	-	-	-	-	-	S	N	-	V	V	D	D	E	C	M	A	Q	V	C	E	K	-	-	-
D	V	R	E	H	E	W	F	K	A	E	L	P	E	Y	L	F	P	A	Q	-	-	A	D	V	D	-	-	-	-	-	A	S	-	I	V	D	T	D	A	I	R	E	V	C	E	K	-	-	-
D	I	K	K	H	D	W	F	Q	K	E	C	P	A	Y	L	F	P	S	P	-	-	V	E	Q	D	-	-	-	-	-	S	S	-	V	I	D	T	D	A	I	K	E	V	C	D	K	-	-	-
Q	I	R	Q	H	P	W	F	Q	A	H	L	P	R	Y	L	A	V	K	P	T	A	I	I	Q	Q	-	-	-	-	-	F	E	-	K	I	D	E	D	V	L	Q	R	V	V	-	L	-	-	-
D	I	K	K	H	E	W	F	Q	K	D	L	P	A	Y	L	F	P	S	P	-	-	V	E	Q	D	-	-	-	-	-	S	S	-	V	I	D	T	E	A	V	A	E	V	C	V	K	-	-	-
E	I	M	Q	D	E	W	F	T	T	N	I	A	D	Y	L	L	P	T	D	-	-	V	P	K	K	-	-	-	-	-	H	S	-	E	I	D	E	N	A	V	N	Q	L	S	R	T	-	-	-
E	I	R	Q	H	P	W	F	Q	A	H	L	P	R	Y	L	A	V	P	P	P	D	T	M	Q	Q	-	-	-	-	-	A	K	-	K	I	D	E	E	I	L	Q	E	V	V	-	K	-	-	-
E	I	R	N	H	P	W	F	Q	V	K	L	P	K	Y	L	S	S	P	H	T	F	L	S	K	S	-	-	-	-	-	I	Q	-	T	I	N	T	S	I	L	N	E	L	V	-	Y	-	-	-
E	I	R	E	H	P	W	F	Q	A	R	L	P	R	Y	L	A	V	P	P	P	D	T	M	Q	Q	-	-	-	-	-	A	K	-	K	I	D	E	E	I	L	Q	E	V	I	-	K	-	-	-
D	I	R	E	H	E	W	F	K	Q	D	L	P	S	Y	L	F	P	E	D	-	-	P	S	Y	D	-	-	-	-	-	A	N	-	V	I	D	D	E	A	V	K	E	V	C	E	K	-	-	-
E	I	M	E	D	E	W	F	K	Q	G	I	E	D	Y	L	L	P	P	D	-	-	L	S	K	T	-	-	I	H	N	K	I	-	D	I	D	E	D	V	I	N	A	L	N	V	T	-	-	-
E	I	R	E	H	P	W	F	Q	A	H	L	P	R	Y	L	A	V	P	P	P	D	T	V	Q	Q	-	-	-	-	-	A	K	-	K	V	D	E	D	I	L	Q	E	V	V	-	K	-	-	-
E	I	K	K	H	E	W	F	Q	K	D	L	P	A	Y	L	F	P	S	P	-	-	V	E	Q	D	-	-	-	-	-	S	S	-	V	I	D	T	H	A	V	S	E	V	C	E	K	-	-	-
D	V	K	K	H	D	W	F	A	K	E	C	P	A	Y	L	F	P	S	P	-	-	V	E	Q	D	-	-	-	-	-	T	S	-	V	I	D	T	D	A	V	S	E	V	C	E	K	-	-	-
E	I	R	R	H	P	W	F	Q	T	N	L	P	A	Y	L	S	T	P	Q	T	L	V	A	K	S	-	-	-	-	-	V	H	-	-	L	D	G	E	L	L	N	E	L	M	A	K	Y	E	P
D	I	K	T	H	E	W	F	Q	T	D	L	P	A	Y	L	F	P	S	P	-	-	V	E	Q	D	-	-	-	-	-	S	S	-	V	I	D	M	D	A	V	Q	E	V	C	D	K	-	-	-
D	I	K	K	H	E	W	F	Q	K	D	L	A	G	Y	L	F	P	P	I	-	-	H	D	T	Q	-	-	-	-	-	I	A	-	V	I	D	Q	D	A	V	K	E	V	C	E	K	-	-	-
D	V	I	Q	H	D	W	F	Q	K	D	L	P	A	Y	L	F	P	P	I	-	-	N	E	S	E	-	-	-	-	-	A	S	-	I	V	D	I	E	A	V	K	E	V	T	R	R	-	-	-
E	I	R	Q	H	P	W	F	V	V	H	L	P	R	Y	L	V	V	P	P	Q	T	Q	I	S	Q	-	-	-	-	-	T	S	-	N	L	D	G	E	T	L	D	M	V	V	-	N	-	-	-
E	L	R	Q	H	H	W	F	K	S	Q	L	P	R	Y	L	A	V	P	A	P	D	A	K	E	H	-	-	-	-	-	L	K	-	K	L	D	E	E	I	I	K	K	V	I	-	N	-	-	-
D	V	K	K	H	E	W	F	Q	K	D	L	P	G	Y	L	F	P	S	P	-	-	V	E	Q	D	-	-	-	-	-	N	S	-	V	I	D	T	E	A	I	A	E	V	C	E	K	-	-	-
E	I	R	Q	N	P	W	F	Q	A	H	L	P	R	Y	L	A	V	P	P	P	D	T	M	Q	Q	-	-	-	-	-	A	K	-	K	I	D	E	E	I	V	Q	E	V	V	-	K	-	-	-
D	I	R	Q	H	Q	W	F	K	I	H	L	P	R	Y	L	A	V	P	P	P	D	A	R	Q	H	-	-	-	-	-	L	K	-	K	L	D	E	E	I	L	Q	Q	V	T	-	R	-	-	-
E	I	R	I	H	P	W	F	Q	A	H	L	P	R	Y	L	A	V	S	P	P	D	T	M	Q	Q	-	-	-	-	-	A	Q	-	K	I	D	E	D	I	L	Q	E	V	V	-	K	-	-	-
E	I	R	E	H	Q	W	F	Q	I	R	L	P	R	Y	L	A	V	P	P	P	D	T	A	Q	Q	-	-	-	-	-	A	K	-	M	I	D	E	D	T	L	Q	D	V	V	-	N	-	-	-
E	I	Q	D	H	P	W	F	Q	N	R	L	P	R	Y	L	A	V	P	P	P	N	T	A	Q	Q	-	-	-	-	-	A	K	M	K	I	D	V	D	T	L	Q	D	V	V	-	N	-	-	-
D	V	I	A	H	E	W	F	Q	K	D	L	P	A	Y	L	F	P	P	V	-	-	N	E	S	E	-	-	-	-	-	A	S	-	I	V	D	I	E	A	V	R	E	V	T	E	R	-	-	-
D	I	R	K	H	P	W	F	V	I	D	L	P	P	H	L	F	P	Q	E	-	-	R	D	E	D	-	-	-	-	-	A	S	-	I	I	D	-	E	A	V	Y	E	V	C	Q	A	-	-	-
E	I	R	E	H	V	W	F	K	I	R	L	P	R	Y	L	A	V	P	P	P	D	T	A	Q	Q	-	-	-	-	-	V	K	-	K	V	D	E	E	T	L	N	D	V	I	-	K	-	-	-
E	I	R	Q	H	P	W	F	N	N	D	L	P	P	Y	L	T	I	H	P	L	D	T	I	E	Q	-	-	-	-	-	A	K	-	K	-	-	-	-	-	-	-	-	-	-	-	-	-	-	-
E	I	Y	K	H	A	W	F	Q	K	H	L	P	Q	Y	I	A	G	C	S	I	N	A	S	W	S	-	-	-	-	-	A	R	-	K	V	D	V	Q	V	L	E	E	M	G	-	I	-	-	-
E	I	R	Q	H	P	W	F	Q	A	H	L	P	R	Y	L	A	V	P	P	P	D	T	Q	Q	Q	-	-	-	-	-	A	K	-	K	I	D	E	D	I	L	Q	E	V	V	-	K	-	-	-
D	V	K	K	H	D	W	F	Q	K	D	L	P	V	Y	L	F	P	P	A	-	-	N	E	Q	D	-	-	-	-	-	S	S	-	V	V	D	T	D	A	I	T	E	V	C	D	K	-	-	-
D	I	R	E	H	E	W	F	K	Q	D	L	P	G	Y	L	F	P	E	D	-	-	P	S	Y	D	-	-	-	-	-	A	T	-	V	V	D	E	E	A	V	R	E	V	C	E	K	-	-	-
E	V	R	A	H	P	W	F	Q	A	H	L	P	R	Y	L	A	V	P	P	P	D	T	T	Q	Q	-	-	-	-	-	A	K	-	K	I	D	E	E	I	L	Q	D	V	V	-	K	-	-	R
D	I	I	A	H	P	W	F	Q	I	D	L	P	A	Y	L	F	P	P	R	-	-	N	E	H	E	-	-	-	-	-	-	T	-	V	V	D	G	Q	A	I	E	E	L	C	Q	K	-	-	-
D	V	I	Q	H	D	W	F	Q	R	D	L	P	A	Y	L	F	P	P	I	-	-	N	E	S	E	-	-	-	-	-	A	S	-	I	V	D	I	E	A	V	K	E	V	T	R	R	-	-	-
D	I	K	K	H	D	W	F	Q	R	D	L	P	A	Y	L	F	P	S	P	-	-	V	E	Q	D	-	-	-	-	-	S	S	-	V	I	D	T	D	A	V	Q	E	V	C	E	K	-	-	-
D	I	K	K	H	E	W	F	Q	K	D	L	P	A	Y	L	F	P	P	P	-	-	Y	D	H	D	-	-	-	-	-	N	S	-	V	I	D	Q	E	A	I	T	E	V	C	E	K	-	-	-
D	I	R	D	H	E	W	F	K	Q	D	L	P	G	Y	L	F	P	E	D	-	-	S	S	Y	D	-	-	-	-	-	A	T	-	V	L	D	D	E	A	V	R	E	V	C	D	K	-	-	-
E	I	R	Q	H	P	W	F	Q	A	H	L	P	R	Y	L	A	V	P	P	P	D	T	M	Q	Q	-	-	-	-	-	A	K	-	K	I	D	E	E	I	L	Q	E	V	V	-	N	-	-	-
302	303	304	305					306	307	308	309	310	311	312	313	314	315									316	317	318	319	320
M	G	F	E	-	-	-	-	R	N	H	L	V	E	S	L	R	N	-	-	-	-	-	-	-	-	R	I	Q	N	E	-	-	-	-	-	-	-	-	-	-	-	-	-	-	-	-	-	-	-
M	G	F	D	-	-	-	-	R	N	H	L	T	Q	S	L	H	S	-	-	-	-	-	-	-	-	R	I	Q	D	D	-	-	-	-	-	-	-	-	-	-	-	-	-	-	-	-	-	-	-
F	G	V	K	-	-	-	-	E	H	E	V	H	N	A	L	L	S	G	-	-	-	-	-	-	-	D	P	H	D	Q	-	-	-	-	-	-	-	-	-	-	-	-	-	-	-	-	-	-	-
C	R	V	S	-	-	-	-	D	R	E	V	Y	R	S	L	L	C	G	-	-	-	-	-	-	-	D	P	H	D	Q	-	-	-	-	-	-	-	-	-	-	-	-	-	-	-	-	-	-	-
T	G	A	K	-	-	-	-	R	E	Q	I	V	A	E	L	E	K	M	E	E	-	-	-	-	-	G	D	V	N	D	-	-	-	-	-	-	-	-	-	-	-	-	-	-	-	-	-	-	-
F	G	V	Q	-	-	-	-	E	S	E	V	H	N	A	L	L	S	G	-	-	-	-	-	-	-	D	P	H	D	Q	-	-	-	-	-	-	-	-	-	-	-	-	-	-	-	-	-	-	-
F	Q	V	S	-	-	-	-	A	S	E	V	Q	N	A	L	L	S	E	-	-	-	-	-	-	-	D	Q	H	N	Q	-	-	-	-	-	-	-	-	-	-	-	-	-	-	-	-	-	-	-
M	G	F	D	-	-	-	-	V	H	K	V	I	E	S	L	Q	N	-	-	-	-	-	-	-	-	G	M	Q	N	E	-	-	-	-	-	-	-	-	-	-	-	-	-	-	-	-	-	-	-
I	G	F	V	-	-	-	-	E	K	H	V	R	E	S	L	F	N	-	-	-	-	-	-	-	-	R	I	Q	N	E	-	-	-	-	-	-	-	-	-	-	-	-	-	-	-	-	-	-	-
F	A	V	K	-	-	-	-	E	H	E	V	H	N	A	L	L	S	G	-	-	-	-	-	-	-	D	P	H	D	Q	-	-	-	-	-	-	-	-	-	-	-	-	-	-	-	-	-	-	-
M	G	F	S	-	-	-	-	R	E	M	V	L	D	S	I	R	N	-	-	-	-	-	-	-	-	R	V	Q	N	K	-	-	-	-	-	-	-	-	-	-	-	-	-	-	-	-	-	-	-
S	A	A	S	-	-	-	-	L	E	D	S	R	E	D	G	A	P	-	-	-	-	-	-	-	-	K	V	L	R	D	-	-	-	-	-	-	-	-	-	-	-	-	-	-	-	-	-	-	-
I	G	F	D	-	-	-	-	R	N	Q	A	V	E	S	L	L	K	-	-	-	-	-	-	-	-	R	I	Q	N	E	-	-	-	-	-	-	-	-	-	-	-	-	-	-	-	-	-	-	-
S	G	F	D	-	-	-	-	S	F	E	L	I	N	S	L	Q	N	-	-	-	-	-	-	-	-	G	V	Q	N	K	-	-	-	-	-	-	-	-	-	-	-	-	-	-	-	-	-	-	-
M	G	F	D	-	-	-	-	K	N	L	L	I	E	S	L	Q	N	-	-	-	-	-	-	-	-	R	L	Q	N	E	-	-	-	-	-	-	-	-	-	-	-	-	-	-	-	-	-	-	-
F	G	V	D	-	-	-	-	E	A	D	V	R	N	S	I	S	I	G	-	-	-	-	-	-	-	N	R	H	D	Q	-	-	-	-	-	-	-	-	-	-	-	-	-	-	-	-	-	-	-
M	G	F	D	-	-	-	-	R	N	Q	L	V	E	S	L	R	N	-	-	-	-	-	-	-	-	R	V	Q	N	E	-	-	-	-	-	-	-	-	-	-	-	-	-	-	-	-	-	-	-
L	N	F	P	G	-	V	S	R	D	A	I	V	H	C	V	L	N	-	-	-	-	-	-	-	-	K	E	H	G	P	-	-	-	-	-	-	-	-	-	-	-	-	-	-	-	-	-	-	-
C	S	V	S	-	-	-	-	E	E	D	V	H	S	A	L	L	S	A	-	-	-	-	-	-	-	D	P	Q	D	Q	-	-	-	-	-	-	-	-	-	-	-	-	-	-	-	-	-	-	-
M	G	Y	T	-	-	-	-	T	E	A	I	N	R	A	L	K	D	-	-	-	-	-	-	-	-	P	G	N	N	P	-	-	-	-	-	-	-	-	-	-	-	-	-	-	-	-	-	-	-
F	G	V	K	-	-	-	-	E	H	E	V	H	N	A	L	L	S	G	-	-	-	-	-	-	-	D	P	H	D	Q	-	-	-	-	-	-	-	-	-	-	-	-	-	-	-	-	-	-	-
Y	G	V	L	-	-	-	-	E	E	D	V	T	N	A	L	L	G	D	-	-	-	-	-	-	-	D	P	H	H	H	-	-	-	-	-	-	-	-	-	-	-	-	-	-	-	-	-	-	-
L	G	F	T	-	-	-	-	R	D	F	V	T	D	S	L	K	T	-	-	-	-	-	-	-	-	R	Q	Q	N	K	-	-	-	-	-	-	-	-	-	-	-	-	-	-	-	-	-	-	-
F	E	C	T	-	-	-	-	E	E	E	V	L	S	C	I	Y	S	R	-	-	-	-	-	-	-	N	H	Q	D	P	-	-	-	-	-	-	-	-	-	-	-	-	-	-	-	-	-	-	-
Y	S	V	Q	-	-	-	-	E	E	E	V	T	S	A	L	L	G	D	-	-	-	-	-	-	-	D	P	H	H	H	-	-	-	-	-	-	-	-	-	-	-	-	-	-	-	-	-	-	-
M	G	F	D	-	-	-	-	R	N	N	L	T	E	S	L	R	N	-	-	-	-	-	-	-	-	R	V	Q	N	E	-	-	-	-	-	-	-	-	-	-	-	-	-	-	-	-	-	-	-
L	G	Y	E	-	-	-	-	K	D	H	V	C	E	S	L	R	N	-	-	-	-	-	-	-	-	R	L	Q	N	E	-	-	-	-	-	-	-	-	-	-	-	-	-	-	-	-	-	-	-
C	Q	V	L	-	-	-	-	E	Q	D	V	H	H	A	L	L	S	G	-	-	-	-	-	-	-	D	P	Q	D	Q	-	-	-	-	-	-	-	-	-	-	-	-	-	-	-	-	-	-	-
F	E	C	T	-	-	-	-	E	S	E	V	M	N	S	L	Y	S	G	-	-	-	-	-	-	-	D	P	Q	D	Q	-	-	-	-	-	-	-	-	-	-	-	-	-	-	-	-	-	-	-
F	G	V	K	-	-	-	-	E	Q	E	V	H	T	A	L	L	S	G	-	-	-	-	-	-	-	N	Q	H	D	Q	-	-	-	-	-	-	-	-	-	-	-	-	-	-	-	-	-	-	-
M	G	F	D	-	-	-	-	K	K	H	L	V	E	S	L	Y	N	-	-	-	-	-	-	-	-	R	I	Q	N	E	-	-	-	-	-	-	-	-	-	-	-	-	-	-	-	-	-	-	-
M	G	F	N	-	-	-	-	R	N	K	L	V	E	S	L	H	N	-	-	-	-	-	-	-	-	R	T	K	N	E	-	-	-	-	-	-	-	-	-	-	-	-	-	-	-	-	-	-	-
M	G	F	E	-	-	-	-	R	N	N	L	V	E	S	I	Q	N	-	-	-	-	-	-	-	-	R	I	Q	N	E	-	-	-	-	-	-	-	-	-	-	-	-	-	-	-	-	-	-	-
M	G	F	D	-	-	-	-	K	I	Q	L	C	D	S	L	R	N	-	-	-	-	-	-	-	-	R	L	Q	N	K	-	-	-	-	-	-	-	-	-	-	-	-	-	-	-	-	-	-	-
M	G	F	D	-	-	-	-	R	N	Q	L	L	E	S	L	R	N	-	-	-	-	-	-	-	-	R	L	Q	N	E	-	-	-	-	-	-	-	-	-	-	-	-	-	-	-	-	-	-	-
Y	N	V	P	-	-	-	-	E	E	E	V	T	A	A	L	L	G	D	-	-	-	-	-	-	-	D	P	H	H	H	-	-	-	-	-	-	-	-	-	-	-	-	-	-	-	-	-	-	-
M	G	F	E	-	-	-	-	K	N	H	L	I	E	S	L	R	S	-	-	-	-	-	-	-	-	R	V	Q	N	D	-	-	-	-	-	-	-	-	-	-	-	-	-	-	-	-	-	-	-
F	N	V	Q	-	-	-	-	D	T	E	V	H	S	A	L	L	N	G	-	-	-	-	-	-	-	D	P	H	D	Q	-	-	-	-	-	-	-	-	-	-	-	-	-	-	-	-	-	-	-
K	G	F	D	-	-	-	-	R	N	M	L	V	D	S	I	R	N	-	-	-	-	-	-	-	-	R	L	Q	N	E	-	-	-	-	-	-	-	-	-	-	-	-	-	-	-	-	-	-	-
K	G	F	N	-	-	-	-	R	N	Q	V	I	E	S	I	R	N	-	-	-	-	-	-	-	-	R	V	Q	N	E	V	R	T	L	K	P	P	S	A	Y	T	L	Q	V	F	S	L	I	V
L	G	Y	D	-	-	-	-	K	D	D	V	C	E	S	L	C	N	-	-	-	-	-	-	-	-	R	L	K	N	E	-	-	-	-	-	-	-	-	-	-	-	-	-	-	-	-	-	-	-
M	G	F	D	-	-	-	-	R	N	Q	L	I	E	S	L	R	N	-	-	-	-	-	-	-	-	R	L	Q	N	D	-	-	-	-	-	-	-	-	-	-	-	-	-	-	-	-	-	-	-
L	G	F	D	-	-	-	-	R	N	L	L	V	D	S	L	R	T	-	-	-	-	-	-	-	-	R	V	A	N	T	-	-	-	-	-	-	-	-	-	-	-	-	-	-	-	-	-	-	-
F	S	V	A	-	-	-	-	Q	Q	E	V	H	G	A	L	L	S	G	-	-	-	-	-	-	-	N	P	H	D	Q	-	-	-	-	-	-	-	-	-	-	-	-	-	-	-	-	-	-	-
F	G	V	K	-	-	-	-	E	I	E	V	H	T	A	L	L	S	G	-	-	-	-	-	-	-	D	P	H	D	Q	-	-	-	-	-	-	-	-	-	-	-	-	-	-	-	-	-	-	-
M	G	F	D	-	-	-	-	R	N	Q	L	I	E	S	L	R	T	-	-	-	-	-	-	-	-	R	I	Q	N	E	-	-	-	-	-	-	-	-	-	-	-	-	-	-	-	-	-	-	-
F	G	V	K	-	-	-	-	E	N	E	V	H	S	A	L	L	S	G	-	-	-	-	-	-	-	D	P	H	D	Q	-	-	-	-	-	-	-	-	-	-	-	-	-	-	-	-	-	-	-
M	G	F	E	-	-	-	-	R	T	H	L	T	Q	S	L	Q	T	-	-	-	-	-	-	-	-	R	I	Q	D	D	-	-	-	-	-	-	-	-	-	-	-	-	-	-	-	-	-	-	-
M	G	F	D	-	-	-	-	R	N	H	L	I	E	S	L	R	N	-	-	-	-	-	-	-	-	R	T	Q	N	D	-	-	-	-	-	-	-	-	-	-	-	-	-	-	-	-	-	-	-
M	G	F	D	-	-	-	-	R	D	Q	L	L	E	S	L	Q	K	-	-	-	-	-	-	-	-	R	V	Q	D	D	-	-	-	-	-	-	-	-	-	-	-	-	-	-	-	-	-	-	-
L	G	F	S	-	-	-	-	P	S	F	L	A	A	S	V	Q	R	-	-	-	-	-	-	-	-	R	E	Q	N	K	-	-	-	-	-	-	-	-	-	-	-	-	-	-	-	-	-	-	-
F	G	V	K	-	-	-	-	E	E	E	V	S	H	A	L	S	H	K	-	-	-	-	-	-	-	A	P	H	D	P	-	-	-	-	-	-	-	-	-	-	-	-	-	-	-	-	-	-	-
L	G	F	E	-	-	-	-	R	E	P	L	I	D	A	L	R	H	-	-	-	-	-	-	-	-	Q	I	R	N	K	-	-	-	-	-	-	-	-	-	-	-	-	-	-	-	-	-	-	-
F	G	V	N	-	-	-	-	E	S	D	C	L	M	E	L	S	S	G	-	-	-	-	-	-	-	D	P	Q	N	Q	-	-	-	-	-	-	-	-	-	-	-	-	-	-	-	-	-	-	-
F	G	V	S	-	-	-	-	E	N	E	V	H	N	A	L	M	S	G	-	-	-	-	-	-	-	D	P	H	D	Q	-	-	-	-	-	-	-	-	-	-	-	-	-	-	-	-	-	-	-
M	G	L	S	-	-	-	-	S	E	T	V	R	V	A	L	G	E	-	-	-	-	-	-	-	-	E	G	N	N	Q	-	-	-	-	-	-	-	-	-	-	-	-	-	-	-	-	-	-	-
F	G	V	R	-	-	-	-	E	Q	E	V	H	S	A	L	L	S	G	-	-	-	-	-	-	-	D	P	H	D	Q	-	-	-	-	-	-	-	-	-	-	-	-	-	-	-	-	-	-	-
M	G	F	D	-	-	-	-	R	A	Q	L	L	E	S	L	Q	K	-	-	-	-	-	-	-	-	R	I	Q	D	D	-	-	-	-	-	-	-	-	-	-	-	-	-	-	-	-	-	-	-
L	A	Y	A	A	N	V	G	H	D	Q	L	V	A	L	L	M	R	-	-	-	-	-	-	-	-	R	E	N	H	P	-	-	-	-	-	-	-	-	-	-	-	-	-	-	-	-	-	-	-
M	G	F	H	-	-	-	-	R	D	Q	L	V	E	S	L	M	N	-	-	-	-	-	-	-	-	K	M	Q	N	Q	-	-	-	-	-	-	-	-	-	-	-	-	-	-	-	-	-	-	-
M	G	F	N	-	-	-	-	K	D	H	V	C	E	S	L	C	S	-	-	-	-	-	-	-	-	R	L	Q	N	E	-	-	-	-	-	-	-	-	-	-	-	-	-	-	-	-	-	-	-
V	G	F	D	-	-	-	-	R	N	H	L	I	V	S	L	R	N	-	-	-	-	-	-	-	-	R	I	Q	N	D	-	-	-	-	-	-	-	-	-	-	-	-	-	-	-	-	-	-	-
F	S	V	K	-	-	-	-	E	S	E	V	H	N	A	L	L	D	G	-	-	-	-	-	-	-	D	P	H	D	Q	-	-	-	-	-	-	-	-	-	-	-	-	-	-	-	-	-	-	-
M	G	F	E	-	-	-	-	K	N	Q	L	V	E	S	L	H	N	-	-	-	-	-	-	-	-	R	I	Q	N	E	-	-	-	-	-	-	-	-	-	-	-	-	-	-	-	-	-	-	-
I	G	L	D	-	-	-	-	R	N	Q	V	V	E	S	L	L	N	-	-	-	-	-	-	-	-	R	I	Q	N	E	-	-	-	-	-	-	-	-	-	-	-	-	-	-	-	-	-	-	-
L	G	F	N	-	-	-	-	R	E	H	L	-	-	-	-	-	-	-	-	-	-	-	-	-	-	-	-	-	-	-	-	-	-	-	-	-	-	-	-	-	-	-	-	-	-	-	-	-	-
M	G	F	D	-	-	-	-	R	D	T	L	I	E	S	L	R	N	-	-	-	-	-	-	-	-	R	V	Q	N	E	-	-	-	-	-	-	-	-	-	-	-	-	-	-	-	-	-	-	-
C	E	C	T	-	-	-	-	E	E	E	V	L	N	C	L	Y	S	R	-	-	-	-	-	-	-	N	H	Q	D	P	-	-	-	-	-	-	-	-	-	-	-	-	-	-	-	-	-	-	-
F	R	C	D	-	-	-	-	E	E	E	I	T	V	A	L	M	T	N	-	-	-	-	-	-	-	D	P	H	N	H	-	-	-	-	-	-	-	-	-	-	-	-	-	-	-	-	-	-	-
M	G	L	D	-	-	-	-	K	N	H	L	V	E	S	L	R	N	-	-	-	-	-	-	-	-	R	I	Q	N	D	-	-	-	-	-	-	-	-	-	-	-	-	-	-	-	-	-	-	-
M	G	F	D	-	-	-	-	K	N	Q	L	V	E	S	L	H	N	-	-	-	-	-	-	-	-	R	I	Q	N	E	-	-	-	-	-	-	-	-	-	-	-	-	-	-	-	-	-	-	-
M	G	Y	D	-	-	-	-	R	D	E	I	I	Q	T	L	K	N	-	-	-	-	-	-	-	-	N	T	Q	N	E	-	-	-	-	-	-	-	-	-	-	-	-	-	-	-	-	-	-	-
F	G	V	Q	-	-	-	-	E	K	E	V	H	S	A	L	L	S	G	-	-	-	-	-	-	-	D	P	H	D	Q	-	-	-	-	-	-	-	-	-	-	-	-	-	-	-	-	-	-	-
F	N	V	T	-	-	-	-	E	M	E	V	N	R	A	L	M	S	G	-	-	-	-	-	-	-	D	R	Y	D	Q	-	-	-	-	-	-	-	-	-	-	-	-	-	-	-	-	-	-	-
L	G	F	D	-	-	-	-	R	D	G	L	L	D	S	L	R	S	-	-	-	-	-	-	-	-	R	A	A	N	K	-	-	-	-	-	-	-	-	-	-	-	-	-	-	-	-	-	-	-
F	V	V	D	-	-	-	-	K	N	T	V	I	A	A	I	N	T	A	E	T	K	-	-	-	-	G	E	P	N	E	-	-	-	-	-	-	-	-	-	-	-	-	-	-	-	-	-	-	-
M	G	F	D	-	-	-	-	R	A	T	T	I	E	S	L	R	R	-	-	-	-	-	-	-	-	R	E	H	N	K	-	-	-	-	-	-	-	-	-	-	-	-	-	-	-	-	-	-	-
M	G	F	E	-	-	-	-	R	N	Q	L	V	E	S	L	Q	S	-	-	-	-	-	-	-	-	R	I	Q	N	E	-	-	-	-	-	-	-	-	-	-	-	-	-	-	-	-	-	-	-
L	G	Y	D	-	-	-	-	K	D	H	V	C	E	S	L	C	N	-	-	-	-	-	-	-	-	R	L	K	N	E	-	-	-	-	-	-	-	-	-	-	-	-	-	-	-	-	-	-	-
F	G	V	K	-	-	-	-	E	A	E	V	H	N	A	L	L	S	G	-	-	-	-	-	-	-	D	P	H	D	Q	-	-	-	-	-	-	-	-	-	-	-	-	-	-	-	-	-	-	-
M	G	F	D	-	-	-	-	R	N	L	L	V	E	S	L	R	G	-	-	-	-	-	-	-	-	R	V	Q	N	E	-	-	-	-	-	-	-	-	-	-	-	-	-	-	-	-	-	-	-
F	N	V	S	-	-	-	-	H	Q	D	V	I	A	A	L	R	G	L	-	-	-	-	-	-	-	D	P	F	D	S	-	-	-	-	-	-	-	-	-	-	-	-	-	-	-	-	-	-	-
L	G	V	T	-	-	-	-	E	R	E	V	H	S	A	L	L	S	G	-	-	-	-	-	-	-	D	P	H	D	Q	-	-	-	-	-	-	-	-	-	-	-	-	-	-	-	-	-	-	-
F	G	V	T	-	-	-	-	E	Q	E	V	H	D	S	L	L	S	G	-	-	-	-	-	-	-	D	A	H	D	Q	-	-	-	-	-	-	-	-	-	-	-	-	-	-	-	-	-	-	-
M	G	F	S	-	-	-	-	R	N	T	I	Y	Q	A	L	Q	E	-	-	-	-	-	-	-	-	P	E	N	N	Q	-	-	-	-	-	-	-	-	-	-	-	-	-	-	-	-	-	-	-
F	N	V	K	-	-	-	-	D	S	E	V	H	S	A	L	L	S	C	-	-	-	-	-	-	-	D	P	H	D	Q	-	-	-	-	-	-	-	-	-	-	-	-	-	-	-	-	-	-	-
L	G	Y	G	-	-	-	-	K	D	H	V	C	E	S	L	R	N	-	-	-	-	-	-	-	-	R	L	Q	N	E	-	-	-	-	-	-	-	-	-	-	-	-	-	-	-	-	-	-	-
M	G	F	D	-	-	-	-	R	N	Q	V	I	E	S	L	H	N	-	-	-	-	-	-	-	-	R	T	Q	N	E	-	-	-	-	-	-	-	-	-	-	-	-	-	-	-	-	-	-	-
L	G	F	E	-	-	-	-	R	E	H	V	V	D	A	L	R	H	-	-	-	-	-	-	-	-	Q	L	R	N	K	-	-	-	-	-	-	-	-	-	-	-	-	-	-	-	-	-	-	-
M	G	F	D	-	-	-	-	K	N	Q	L	T	E	S	L	Q	K	-	-	-	-	-	-	-	-	R	L	Q	N	E	-	-	-	-	-	-	-	-	-	-	-	-	-	-	-	-	-	-	-
F	N	V	K	-	-	-	-	D	G	E	V	Q	N	A	L	M	S	G	-	-	-	-	-	-	-	D	P	H	D	Q	-	-	-	-	-	-	-	-	-	-	-	-	-	-	-	-	-	-	-
Y	N	V	A	-	-	-	-	E	E	E	V	T	A	A	L	L	G	D	-	-	-	-	-	-	-	D	P	H	H	H	-	-	-	-	-	-	-	-	-	-	-	-	-	-	-	-	-	-	-
M	G	F	D	-	-	-	-	R	N	Q	L	V	E	S	L	R	N	-	-	-	-	-	-	-	-	R	I	Q	N	E	-	-	-	-	-	-	-	-	-	-	-	-	-	-	-	-	-	-	-
M	G	F	E	-	-	-	-	R	A	H	L	T	Q	S	L	Q	T	-	-	-	-	-	-	-	-	R	I	Q	D	D	-	-	-	-	-	-	-	-	-	-	-	-	-	-	-	-	-	-	-
M	G	F	E	-	-	-	-	R	N	Q	V	V	E	S	L	R	N	-	-	-	-	-	-	-	-	R	V	Q	N	E	-	-	-	-	-	-	-	-	-	-	-	-	-	-	-	-	-	-	-
L	G	F	Q	-	-	-	-	K	H	Q	V	K	D	A	L	R	R	-	-	-	-	-	-	-	-	R	V	T	S	K	-	-	-	-	-	-	-	-	-	-	-	-	-	-	-	-	-	-	-
F	E	C	T	-	-	-	-	E	S	E	V	M	N	S	L	Y	S	G	-	-	-	-	-	-	-	D	P	Q	D	Q	-	-	-	-	-	-	-	-	-	-	-	-	-	-	-	-	-	-	-
F	T	V	T	-	-	-	-	D	K	E	V	Q	H	A	L	L	S	G	-	-	-	-	-	-	-	N	P	H	D	Q	-	-	-	-	-	-	-	-	-	-	-	-	-	-	-	-	-	-	-
L	N	C	G	-	-	-	-	E	S	D	V	R	W	A	I	K	N	G	-	-	-	-	-	-	-	D	P	H	D	Q	-	-	-	-	-	-	-	-	-	-	-	-	-	-	-	-	-	-	-
L	G	F	T	-	-	-	-	R	E	Q	V	K	D	A	L	R	H	-	-	-	-	-	-	-	-	Q	V	R	N	K	-	-	-	-	-	-	-	-	-	-	-	-	-	-	-	-	-	-	-
M	G	F	E	-	-	-	-	R	N	Q	L	V	E	S	L	A	N	-	-	-	-	-	-	-	-	R	I	Q	N	K	-	-	-	-	-	-	-	-	-	-	-	-	-	-	-	-	-	-	-
I	G	F	D	-	-	-	-	R	Q	E	L	L	E	A	L	Q	K	-	-	-	-	-	-	-	-	Q	E	R	N	Q	-	-	-	-	-	-	-	-	-	-	-	-	-	-	-	-	-	-	-
F	S	V	Q	-	-	-	-	E	K	E	L	H	S	A	L	L	S	G	-	-	-	-	-	-	-	D	P	H	D	Q	-	-	-	-	-	-	-	-	-	-	-	-	-	-	-	-	-	-	-
M	G	F	D	-	-	-	-	R	D	A	L	L	E	S	L	R	N	-	-	-	-	-	-	-	-	R	V	Q	N	D	-	-	-	-	-	-	-	-	-	-	-	-	-	-	-	-	-	-	-
L	S	V	K	-	-	-	-	R	E	E	V	L	Q	A	L	R	S	G	-	-	-	-	-	-	-	D	R	G	H	H	-	-	-	-	-	-	-	-	-	-	-	-	-	-	-	-	-	-	-
M	G	F	D	-	-	-	-	I	R	E	V	I	G	S	L	Q	N	-	-	-	-	-	-	-	-	N	L	Q	N	E	-	-	-	-	-	-	-	-	-	-	-	-	-	-	-	-	-	-	-
M	G	F	D	-	-	-	-	R	N	L	L	V	E	S	L	R	N	-	-	-	-	-	-	-	-	R	V	Q	N	D	-	-	-	-	-	-	-	-	-	-	-	-	-	-	-	-	-	-	-
F	E	C	T	-	-	-	-	E	E	E	V	L	S	C	L	Y	S	Q	-	-	-	-	-	-	-	N	H	Q	D	P	-	-	-	-	-	-	-	-	-	-	-	-	-	-	-	-	-	-	-
M	G	F	E	-	-	-	-	K	N	H	L	V	E	S	L	R	N	-	-	-	-	-	-	-	-	R	V	Q	N	E	-	-	-	-	-	-	-	-	-	-	-	-	-	-	-	-	-	-	-
M	N	C	Q	-	-	-	-	K	G	D	V	I	T	A	L	N	C	G	-	-	-	-	-	-	-	D	A	H	D	Q	-	-	-	-	-	-	-	-	-	-	-	-	-	-	-	-	-	-	-
C	R	V	T	-	-	-	-	E	Q	E	V	H	R	A	L	L	S	G	-	-	-	-	-	-	-	D	P	Q	D	Q	-	-	-	-	-	-	-	-	-	-	-	-	-	-	-	-	-	-	-
F	G	V	Q	-	-	-	-	E	T	E	V	H	S	A	L	L	S	G	-	-	-	-	-	-	-	D	P	H	D	Q	-	-	-	-	-	-	-	-	-	-	-	-	-	-	-	-	-	-	-
M	G	F	D	-	-	-	-	R	N	T	L	V	Q	S	I	Q	N	-	-	-	-	-	-	-	-	R	T	P	N	E	-	-	-	-	-	-	-	-	-	-	-	-	-	-	-	-	-	-	-
F	G	V	V	-	-	-	-	E	D	E	V	H	N	A	L	L	S	G	-	-	-	-	-	-	-	D	A	H	D	Q	-	-	-	-	-	-	-	-	-	-	-	-	-	-	-	-	-	-	-
M	G	Y	D	-	-	-	-	K	E	E	I	L	E	T	L	K	N	-	-	-	-	-	-	-	-	N	T	Q	N	E	-	-	-	-	-	-	-	-	-	-	-	-	-	-	-	-	-	-	-
R	G	F	D	-	-	-	-	R	N	Q	L	I	E	S	L	S	N	-	-	-	-	-	-	-	-	R	I	Q	N	E	-	-	-	-	-	-	-	-	-	-	-	-	-	-	-	-	-	-	-
A	P	I	E	-	-	-	-	K	E	K	I	I	E	E	L	Q	K	P	-	-	-	-	-	-	-	G	E	I	N	D	-	-	-	-	-	-	-	-	-	-	-	-	-	-	-	-	-	-	-
M	G	F	E	-	-	-	-	K	N	Q	L	I	E	S	L	H	N	-	-	-	-	-	-	-	-	R	I	Q	N	E	-	-	-	-	-	-	-	-	-	-	-	-	-	-	-	-	-	-	-
F	E	C	T	-	-	-	-	E	S	E	V	M	N	S	L	Y	S	G	-	-	-	-	-	-	-	D	P	Q	D	Q	-	-	-	-	-	-	-	-	-	-	-	-	-	-	-	-	-	-	-
M	G	Y	D	-	-	-	-	R	D	E	I	L	S	V	I	N	S	C	N	K	Q	Q	Y	P	Q	Q	Q	S	N	E	-	-	-	-	-	-	-	-	-	-	-	-	-	-	-	-	-	-	-
M	G	F	E	-	-	-	-	K	N	Q	V	V	E	S	L	H	N	-	-	-	-	-	-	-	-	R	I	Q	N	E	-	-	-	-	-	-	-	-	-	-	-	-	-	-	-	-	-	-	-
F	G	V	K	-	-	-	-	E	Q	E	V	H	N	A	L	L	S	G	-	-	-	-	-	-	-	D	P	H	D	Q	-	-	-	-	-	-	-	-	-	-	-	-	-	-	-	-	-	-	-
F	G	V	R	-	-	-	-	E	Q	E	V	H	S	A	L	L	S	G	-	-	-	-	-	-	-	D	P	H	D	Q	-	-	-	-	-	-	-	-	-	-	-	-	-	-	-	-	-	-	-
T	G	V	K	-	-	-	-	R	D	K	I	M	E	E	L	D	K	I	K	D	-	-	-	-	-	G	D	T	N	D	-	-	-	-	-	-	-	-	-	-	-	-	-	-	-	-	-	-	-
F	G	V	K	-	-	-	-	E	H	E	V	H	D	A	L	L	S	D	-	-	-	-	-	-	-	D	Q	H	D	Q	-	-	-	-	-	-	-	-	-	-	-	-	-	-	-	-	-	-	-
L	Q	V	E	-	-	-	-	A	G	E	V	R	E	A	L	S	T	S	-	-	-	-	-	-	-	D	P	H	N	Q	-	-	-	-	-	-	-	-	-	-	-	-	-	-	-	-	-	-	-
Y	G	V	L	-	-	-	-	E	E	D	V	T	N	A	L	L	G	D	-	-	-	-	-	-	-	D	P	H	H	H	-	-	-	-	-	-	-	-	-	-	-	-	-	-	-	-	-	-	-
L	G	F	E	-	-	-	-	R	E	P	L	I	S	A	L	Q	H	-	-	-	-	-	-	-	-	Q	V	R	N	K	-	-	-	-	-	-	-	-	-	-	-	-	-	-	-	-	-	-	-
M	G	Y	E	-	-	-	-	R	N	H	L	I	Q	S	L	Q	S	-	-	-	-	-	-	-	-	R	A	Q	D	D	-	-	-	-	-	-	-	-	-	-	-	-	-	-	-	-	-	-	-
F	G	V	K	-	-	-	-	E	H	E	V	H	N	A	L	L	S	G	-	-	-	-	-	-	-	N	P	H	D	Q	-	-	-	-	-	-	-	-	-	-	-	-	-	-	-	-	-	-	-
M	G	Y	E	-	-	-	-	R	S	I	L	V	D	S	L	R	N	-	-	-	-	-	-	-	-	R	V	Q	N	E	-	-	-	-	-	-	-	-	-	-	-	-	-	-	-	-	-	-	-
M	G	L	D	-	-	-	-	R	D	Q	L	L	D	S	L	Q	K	-	-	-	-	-	-	-	-	R	I	Q	D	D	-	-	-	-	-	-	-	-	-	-	-	-	-	-	-	-	-	-	-
M	G	F	D	-	-	-	-	R	N	T	L	V	D	S	L	R	N	-	-	-	-	-	-	-	-	R	V	Q	N	E	-	-	-	-	-	-	-	-	-	-	-	-	-	-	-	-	-	-	-
L	G	Y	E	-	-	-	-	K	D	H	V	C	E	S	L	R	N	-	-	-	-	-	-	-	-	R	L	Q	N	E	-	-	-	-	-	-	-	-	-	-	-	-	-	-	-	-	-	-	-
L	G	Y	D	-	-	-	-	K	N	H	V	C	E	S	L	C	N	-	-	-	-	-	-	-	-	R	L	K	N	E	-	-	-	-	-	-	-	-	-	-	-	-	-	-	-	-	-	-	-
Y	N	V	P	-	-	-	-	E	E	E	V	T	A	A	L	L	G	D	-	-	-	-	-	-	-	D	P	H	H	H	-	-	-	-	-	-	-	-	-	-	-	-	-	-	-	-	-	-	-
C	N	V	T	-	-	-	-	E	R	E	V	F	A	A	L	I	A	N	-	-	-	-	-	-	-	D	P	S	D	Q	-	-	-	-	-	-	-	-	-	-	-	-	-	-	-	-	-	-	-
M	G	F	D	-	-	-	-	K	N	Q	L	I	E	S	L	Q	N	-	-	-	-	-	-	-	-	R	L	Q	N	E	-	-	-	-	-	-	-	-	-	-	-	-	-	-	-	-	-	-	-
-	-	-	-	-	-	-	-	-	-	-	-	-	-	-	-	-	-	-	-	-	-	-	-	-	-	-	-	-	-	-	-	-	-	-	-	-	-	-	-	-	-	-	-	-	-	-	-	-	-
I	G	F	D	-	-	-	-	V	Q	E	V	I	G	S	L	N	N	-	-	-	-	-	-	-	-	L	L	H	N	Q	-	-	-	-	-	-	-	-	-	-	-	-	-	-	-	-	-	-	-
M	G	F	D	-	-	-	-	R	N	Q	L	I	E	S	L	R	S	-	-	-	-	-	-	-	-	R	A	Q	N	E	-	-	-	-	-	-	-	-	-	-	-	-	-	-	-	-	-	-	-
F	G	V	R	-	-	-	-	E	E	E	V	H	A	A	L	L	T	G	-	-	-	-	-	-	-	D	P	H	D	Q	-	-	-	-	-	-	-	-	-	-	-	-	-	-	-	-	-	-	-
F	E	C	T	-	-	-	-	E	A	E	V	L	S	S	L	Y	S	G	-	-	-	-	-	-	-	D	P	Q	D	Q	-	-	-	-	-	-	-	-	-	-	-	-	-	-	-	-	-	-	-
M	G	L	D	-	-	-	-	R	N	V	L	M	D	L	L	R	D	-	-	-	-	-	-	-	-	R	V	Q	N	E	-	-	-	-	-	-	-	-	-	-	-	-	-	-	-	-	-	-	-
F	G	C	G	-	-	-	-	Q	E	D	V	T	S	A	L	L	S	G	-	-	-	-	-	-	-	N	P	H	H	H	-	-	-	-	-	-	-	-	-	-	-	-	-	-	-	-	-	-	-
Y	G	V	L	-	-	-	-	E	E	D	V	T	N	A	L	L	G	D	-	-	-	-	-	-	-	D	P	H	H	H	-	-	-	-	-	-	-	-	-	-	-	-	-	-	-	-	-	-	-
F	G	V	K	-	-	-	-	E	Y	E	V	H	N	A	L	L	S	G	-	-	-	-	-	-	-	D	P	H	D	Q	-	-	-	-	-	-	-	-	-	-	-	-	-	-	-	-	-	-	-
F	Q	V	E	-	-	-	-	T	A	E	V	Q	S	A	I	L	S	E	-	-	-	-	-	-	-	D	Q	H	N	Q	-	-	-	-	-	-	-	-	-	-	-	-	-	-	-	-	-	-	-
F	E	C	N	-	-	-	-	D	S	E	V	V	S	S	L	Y	S	G	-	-	-	-	-	-	-	D	P	Q	D	Q	-	-	-	-	-	-	-	-	-	-	-	-	-	-	-	-	-	-	-
M	G	F	E	-	-	-	-	R	N	Q	L	V	E	S	L	R	N	-	-	-	-	-	-	-	-	R	I	Q	N	E	-	-	-	-	-	-	-	-	-	-	-	-	-	-	-	-	-	-	-
					321	322	323	324	325	326	327	328	329	330	331	332	333	334	335																					336	337					338	339	340	341
-	-	-	-	-	G	T	V	A	Y	Y	L	L	L	D	N	R	F	R	V	-	-	-	-	-	-	-	-	-	-	-	-	-	-	-	-	-	-	-	-	S	S	-	-	-	-	G	Y	L	G
-	-	-	-	-	A	T	V	A	Y	Y	L	L	F	D	N	Q	S	R	V	-	-	-	-	-	-	-	-	-	-	-	-	-	-	-	-	-	-	-	-	A	G	-	-	-	-	G	Y	L	G
-	-	-	-	-	L	A	I	A	Y	H	L	I	I	D	N	K	R	I	-	-	-	-	-	-	-	-	-	-	-	-	-	-	-	-	-	-	-	-	-	A	D	E	-	-	-	A	-	A	K
-	-	-	-	-	L	A	I	A	Y	H	L	I	V	D	S	K	-	-	-	-	-	-	-	-	-	-	-	-	-	-	-	-	-	-	-	-	-	-	-	F	S	G	-	-	-	S	-	R	H
-	-	-	-	-	Y	I	V	A	Y	H	L	L	I	D	Q	K	K	N	P	-	-	-	-	-	-	-	-	-	-	-	-	-	-	-	-	-	-	-	-	Y	A	D	-	-	-	-	-	-	-
-	-	-	-	-	L	A	I	A	Y	H	L	I	I	D	N	K	R	I	-	-	-	-	-	-	-	-	-	-	-	-	-	-	-	-	-	-	-	-	-	A	D	E	-	-	-	A	-	A	K
-	-	-	-	-	L	K	I	A	Y	N	L	I	V	D	N	K	R	F	-	-	-	-	-	-	-	-	-	-	-	-	-	-	-	-	-	-	-	-	-	A	D	A	-	-	-	N	-	A	L
-	-	-	-	-	A	T	L	T	Y	Y	L	L	S	D	K	R	F	S	V	-	-	-	-	-	-	-	-	-	-	-	-	-	-	-	-	-	-	-	-	H	H	-	-	-	-	N	C	L	K
-	-	-	-	-	A	T	V	A	Y	Y	L	V	L	D	S	R	R	R	S	-	-	-	-	-	-	-	-	-	-	-	-	-	-	-	-	-	-	-	-	P	S	-	-	-	-	D	Y	F	K
-	-	-	-	-	L	G	I	A	Y	H	L	I	I	D	N	K	R	I	-	-	-	-	-	-	-	-	-	-	-	-	-	-	-	-	-	-	-	-	-	A	D	E	-	-	-	A	-	A	K
-	-	-	-	-	A	T	V	A	Y	H	L	M	A	D	N	R	R	R	V	-	-	-	-	-	-	-	-	-	-	-	-	-	-	-	-	-	-	-	A	S	S	-	-	-	-	G	Y	L	A
-	-	-	-	-	L	R	V	A	Y	E	L	I	L	D	H	K	H	T	R	L	-	-	-	-	-	-	-	-	-	-	-	-	-	-	-	-	-	-	R	V	M	-	-	-	-	-	E	V	A
-	-	-	-	-	A	T	V	T	Y	Y	L	L	L	D	S	R	F	R	S	-	-	-	-	-	-	-	-	-	-	-	-	-	-	-	-	-	-	-	-	P	S	-	-	-	-	A	Y	L	E
-	-	-	-	-	G	T	V	T	Y	Y	L	L	L	H	N	R	F	G	A	-	-	-	-	-	-	-	-	-	-	-	-	-	-	-	-	-	-	-	-	Q	G	-	-	-	-	S	H	Q	N
-	-	-	-	-	A	T	V	A	Y	Y	L	L	L	D	N	R	L	R	T	-	-	-	-	-	-	-	-	-	-	-	-	-	-	-	-	-	-	-	-	T	S	-	-	-	-	G	Y	L	G
-	-	-	-	-	L	L	I	A	Y	H	L	I	I	D	N	R	R	I	-	-	-	-	-	-	-	-	-	-	-	-	-	-	-	-	-	-	-	-	-	M	H	E	-	-	-	A	-	Q	N
-	-	-	-	-	A	T	V	A	Y	Y	L	L	L	D	N	R	F	R	T	-	-	-	-	-	-	-	-	-	-	-	-	-	-	-	-	-	-	-	-	T	S	-	-	-	-	G	Y	L	G
-	-	-	-	-	L	R	V	A	Y	D	L	M	L	D	H	K	N	A	K	K	-	-	-	-	-	-	-	-	-	-	-	-	-	-	-	-	-	-	R	I	D	-	-	-	-	-	E	L	R
-	-	-	-	-	L	V	I	A	Y	N	L	V	V	D	N	K	R	I	-	-	-	-	-	-	-	-	-	-	-	-	-	-	-	-	-	-	-	-	-	A	D	E	-	-	-	T	-	A	K
-	-	-	-	-	L	K	V	A	Y	Q	L	V	L	D	H	K	R	M	-	-	-	-	-	-	-	-	-	-	-	-	-	-	-	-	-	-	-	-	-	L	Q	G	-	-	-	S	-	Q	K
-	-	-	-	-	L	A	I	A	Y	H	L	I	I	D	N	K	R	I	-	-	-	-	-	-	-	-	-	-	-	-	-	-	-	-	-	-	-	-	-	A	D	E	-	-	-	A	-	A	K
-	-	-	-	-	L	S	I	A	Y	N	L	I	V	D	N	K	R	I	-	-	-	-	-	-	-	-	-	-	-	-	-	-	-	-	-	-	-	-	-	A	D	E	-	-	-	T	-	A	K
-	-	-	-	-	A	S	V	A	Y	Y	L	M	A	D	N	R	R	R	M	-	-	-	-	-	-	-	-	-	-	-	-	-	-	-	-	-	-	-	P	S	S	-	-	-	-	A	Y	L	K
-	-	-	-	-	L	A	V	A	Y	H	L	I	I	D	N	R	R	I	-	-	-	-	-	-	-	-	-	-	-	-	-	-	-	-	-	-	-	-	-	M	S	E	-	-	-	A	-	-	-
-	-	-	-	-	L	S	I	A	Y	N	L	I	V	D	N	K	R	I	-	-	-	-	-	-	-	-	-	-	-	-	-	-	-	-	-	-	-	-	-	A	D	E	-	-	-	T	-	A	K
-	-	-	-	-	G	T	V	A	Y	Y	L	L	L	D	N	H	H	R	V	-	-	-	-	-	-	-	-	-	-	-	-	-	-	-	-	-	-	-	-	S	T	-	-	-	-	G	Y	L	G
-	T	I	F	Q	A	T	V	A	Y	Y	L	L	L	D	N	R	F	R	A	-	-	-	-	-	-	-	-	-	-	-	-	-	-	-	-	-	-	-	-	T	S	-	-	-	-	G	Y	L	G
-	-	-	-	-	L	V	I	A	Y	N	L	I	V	D	N	K	R	I	-	-	-	-	-	-	-	-	-	-	-	-	-	-	-	-	-	-	-	-	-	S	D	E	-	-	-	S	D	P	K
-	-	-	-	-	L	A	V	A	Y	H	L	I	I	D	N	R	R	I	-	-	-	-	-	-	-	-	-	-	-	-	-	-	-	-	-	-	-	-	-	M	N	Q	-	-	-	A	-	-	-
-	-	-	-	-	L	A	I	A	Y	H	L	I	I	D	N	K	R	I	-	-	-	-	-	-	-	-	-	-	-	-	-	-	-	-	-	-	-	-	-	A	D	E	-	-	-	A	-	A	K
-	-	-	-	-	A	T	V	A	Y	Y	L	L	L	D	N	R	F	R	A	-	-	-	-	-	-	-	-	-	-	-	-	-	-	-	-	-	-	-	-	T	S	-	-	-	-	G	Y	L	G
-	-	-	-	-	A	T	V	T	Y	Y	L	L	V	G	D	R	S	P	I	-	-	-	-	-	-	-	-	-	-	-	-	-	-	-	-	-	-	-	-	S	G	-	-	-	-	G	Y	L	G
-	-	-	-	-	G	T	V	A	Y	Y	L	L	L	D	N	R	L	K	V	-	-	-	-	-	-	-	-	-	-	-	-	-	-	-	-	-	-	-	S	N	N	-	-	-	-	G	Y	L	G
-	-	-	-	-	A	T	V	A	Y	Y	L	M	L	D	N	R	R	R	I	-	-	-	-	-	-	-	-	-	-	-	-	-	-	-	-	-	-	-	-	S	N	-	-	-	-	G	Y	L	G
-	-	-	-	-	A	T	V	A	Y	Y	L	V	F	D	N	R	F	R	S	-	-	-	-	-	-	-	-	-	-	-	-	-	-	-	-	-	-	-	-	T	S	-	-	-	-	G	Y	L	G
-	-	-	-	-	L	S	I	A	Y	N	L	I	V	D	N	K	R	I	-	-	-	-	-	-	-	-	-	-	-	-	-	-	-	-	-	-	-	-	-	A	D	E	-	-	-	T	-	A	K
-	-	-	-	-	G	T	V	T	Y	Y	L	L	M	D	N	R	F	R	I	-	-	-	-	-	-	-	-	-	-	-	-	-	-	-	-	-	-	-	-	S	S	-	-	-	-	G	Y	L	G
-	-	-	-	-	L	A	I	A	Y	H	L	I	I	D	N	K	R	I	-	-	-	-	-	-	-	-	-	-	-	-	-	-	-	-	-	-	-	-	-	A	D	E	-	-	-	A	-	A	K
-	-	-	-	-	G	T	V	T	Y	Y	L	L	L	D	N	R	F	R	L	-	-	-	-	-	-	-	-	-	-	-	-	-	-	-	-	-	-	-	-	S	S	-	-	-	-	G	Y	L	G
Y	N	I	Y	Q	A	T	V	A	Y	Y	L	L	L	D	S	R	S	G	A	-	-	-	-	-	-	-	-	-	-	-	-	-	-	-	-	-	-	-	-	S	N	-	-	-	-	G	N	L	E
-	-	-	-	-	E	T	V	A	Y	Y	L	L	L	D	N	R	F	W	A	-	-	-	-	-	-	-	-	-	-	-	-	-	-	-	-	-	-	-	-	A	S	-	-	-	-	G	Y	L	G
-	-	-	-	-	A	T	V	A	Y	Y	L	L	L	D	N	R	F	R	V	-	-	-	-	-	-	-	-	-	-	-	-	-	-	-	-	-	-	-	-	S	N	-	-	-	-	G	Y	L	G
-	-	-	-	-	A	T	V	T	Y	Y	L	M	L	D	N	R	R	R	M	-	-	-	-	-	-	-	-	-	-	-	-	-	-	-	-	-	-	-	-	S	H	-	-	-	-	G	Y	L	I
-	-	-	-	-	L	A	I	A	Y	N	L	V	V	D	N	K	R	I	-	-	-	-	-	-	-	-	-	-	-	-	-	-	-	-	-	-	-	-	-	E	D	E	-	-	-	T	-	A	K
-	-	-	-	-	L	A	I	A	Y	H	L	I	I	D	N	R	R	M	-	-	-	-	-	-	-	-	-	-	-	-	-	-	-	-	-	-	-	-	-	-	D	E	-	-	-	A	-	A	K
-	-	-	-	-	A	T	V	A	Y	Y	L	L	L	D	N	R	F	R	V	-	-	-	-	-	-	-	-	-	-	-	-	-	-	-	-	-	-	-	-	S	S	-	-	-	-	G	Y	L	G
-	-	-	-	-	L	A	I	A	Y	H	L	I	I	D	N	K	R	I	-	-	-	-	-	-	-	-	-	-	-	-	-	-	-	-	-	-	-	-	-	A	D	E	-	-	-	A	-	A	K
-	-	-	-	-	A	T	V	A	Y	Y	L	L	F	D	N	Q	S	R	V	-	-	-	-	-	-	-	-	-	-	-	-	-	-	-	-	-	-	-	-	A	G	-	-	-	-	G	Y	L	G
-	-	-	-	-	G	T	V	T	Y	Y	L	I	L	D	N	R	F	R	A	-	-	-	-	-	-	-	-	-	-	-	-	-	-	-	-	-	-	-	-	S	S	-	-	-	-	G	Y	L	G
-	-	-	-	-	A	T	V	A	Y	Y	L	L	Y	D	N	H	L	L	A	-	-	-	-	-	-	-	-	-	-	-	-	-	-	-	-	-	-	-	-	S	G	-	-	-	-	S	Y	L	G
-	-	-	-	-	A	T	-	-	-	-	-	-	-	-	-	-	-	-	-	-	-	-	-	-	-	-	-	-	-	-	-	-	-	-	-	-	-	-	-	-	-	-	-	-	-	-	-	-	-
-	-	-	-	-	L	N	V	A	Y	H	L	I	I	D	N	K	I	I	-	-	-	-	-	-	-	-	-	-	-	-	-	-	-	-	-	-	-	-	-	Y	N	Q	-	-	-	A	-	-	-
-	-	-	-	-	A	T	V	T	Y	Y	L	L	L	D	N	R	R	N	I	-	-	-	-	-	-	-	-	-	-	-	-	-	-	-	-	-	-	-	-	Y	G	-	-	-	-	G	Y	L	G
-	-	-	-	-	L	V	V	A	Y	D	L	I	L	D	N	R	R	I	-	-	-	-	-	-	-	-	-	-	-	-	-	-	-	-	-	-	-	-	-	N	A	L	-	-	-	A	-	-	-
-	-	-	-	-	L	S	I	A	Y	H	L	I	I	D	N	R	R	I	-	-	-	-	-	-	-	-	-	-	-	-	-	-	-	-	-	-	-	-	-	A	D	E	-	-	-	A	-	A	K
-	-	-	-	-	V	K	V	A	C	E	L	V	L	D	H	R	R	M	-	-	-	-	-	-	-	-	-	-	-	-	-	-	-	-	-	-	-	-	-	V	A	G	V	R	H	S	-	P	N
-	-	-	-	-	L	A	I	A	Y	H	L	I	V	D	N	K	R	I	-	-	-	-	-	-	-	-	-	-	-	-	-	-	-	-	-	-	-	-	-	A	D	E	-	-	-	A	-	A	K
-	-	-	-	-	D	C	Y	S	P	G	L	F	P	N	L	D	L	Q	L	-	-	-	-	-	-	-	-	-	-	-	-	-	-	-	-	-	-	-	-	S	T	-	-	-	-	G	-	-	-
-	-	-	-	-	L	R	V	A	Y	E	L	I	L	D	H	K	N	A	K	I	-	-	-	-	-	-	-	-	-	-	-	-	-	-	-	-	-	-	R	I	D	-	-	-	-	-	E	L	R
-	-	-	-	-	G	T	V	A	Y	Y	L	L	L	D	N	R	C	H	S	-	-	-	-	-	-	-	-	-	-	-	-	-	-	-	-	-	-	-	-	P	G	-	-	-	-	A	Y	L	E
-	-	-	-	-	A	T	V	A	Y	Y	L	L	L	D	N	R	F	K	A	-	-	-	-	-	-	-	-	-	-	-	-	-	-	-	-	-	-	-	-	T	S	-	-	-	-	G	Y	L	G
-	-	-	-	-	G	T	V	T	Y	Y	L	I	L	D	N	R	F	R	G	-	-	-	-	-	-	-	-	-	-	-	-	-	-	-	-	-	-	-	-	F	G	-	-	-	-	G	Y	L	R
-	-	-	-	-	L	C	I	A	Y	H	L	I	I	D	N	K	R	L	-	-	-	-	-	-	-	-	-	-	-	-	-	-	-	-	-	-	-	-	-	A	D	V	-	-	-	V	-	E	R
-	-	-	-	-	A	T	V	A	Y	Y	L	L	L	D	N	R	F	R	V	-	-	-	-	-	-	-	-	-	-	-	-	-	-	-	-	-	-	-	-	A	S	-	-	-	-	G	Y	L	G
-	-	-	-	-	A	T	V	S	Y	Y	L	L	L	D	N	R	N	R	K	C	-	-	-	-	-	-	-	-	-	-	-	-	-	-	-	-	-	-	V	P	S	-	-	-	-	D	Y	F	Q
-	-	-	-	-	A	T	V	S	Y	Y	L	L	L	D	N	N	V	S	G	-	-	-	-	-	-	-	-	-	-	-	-	-	-	-	-	-	-	-	-	T	S	-	-	-	-	-	I	Y	R
-	-	-	-	-	G	T	V	A	Y	Y	L	L	L	D	N	R	F	R	N	-	-	-	-	-	-	-	-	-	-	-	-	-	-	-	-	-	-	-	-	S	S	-	-	-	-	G	Y	L	G
-	-	-	-	-	L	A	V	A	Y	H	L	I	I	D	N	R	R	I	-	-	-	-	-	-	-	-	-	-	-	-	-	-	-	-	-	-	-	-	-	M	S	E	-	-	-	A	-	-	-
-	-	-	-	-	L	V	I	A	Y	N	L	I	L	D	N	K	R	I	-	-	-	-	-	-	-	-	-	-	-	-	-	-	-	-	-	-	-	-	-	A	T	E	-	-	-	T	-	A	K
-	-	-	-	-	A	T	V	A	Y	Y	L	L	F	D	N	R	S	P	V	-	-	-	-	-	-	-	-	-	-	-	-	-	-	-	-	-	-	-	-	S	S	-	-	-	-	G	Y	L	G
-	-	-	-	-	A	T	V	S	Y	Y	L	L	L	D	N	R	F	R	A	-	-	-	-	-	-	-	-	-	-	-	-	-	-	-	-	-	-	-	-	M	S	-	-	-	-	G	Y	L	G
-	-	-	-	-	I	M	D	G	Y	L	L	I	K	E	N	K	M	L	-	-	-	-	-	-	-	-	-	-	-	-	-	-	-	-	-	-	-	-	-	I	D	D	-	-	-	L	-	K	K
-	-	-	-	-	L	A	I	A	Y	H	L	I	I	D	N	K	Q	F	-	-	-	-	-	-	-	-	-	-	-	-	-	-	-	-	-	-	-	-	-	-	-	-	-	-	-	E	-	S	K
-	-	-	-	-	L	N	I	A	Y	H	L	I	L	D	N	N	R	I	-	-	-	-	-	-	-	-	-	-	-	-	-	-	-	-	-	-	-	-	-	A	D	E	-	-	-	A	-	A	D
-	-	-	-	-	A	T	V	T	Y	Y	L	M	T	D	N	R	R	K	M	-	-	-	-	-	-	-	-	-	-	-	-	-	-	-	-	-	-	-	P	S	S	-	-	-	-	G	Y	L	S
-	-	-	-	-	F	V	V	A	Y	Q	L	I	N	D	N	K	K	M	-	-	-	-	-	-	-	-	-	-	-	-	-	-	-	-	-	-	-	-	-	Y	N	D	-	-	-	-	-	-	-
-	-	-	-	-	A	T	V	A	Y	Y	L	M	V	D	N	R	R	R	I	-	-	-	-	-	-	-	-	-	-	-	-	-	-	-	-	-	-	-	-	S	S	-	-	-	-	G	Y	L	G
-	-	-	-	-	G	T	V	A	Y	Y	L	M	L	D	N	R	C	R	I	-	-	-	-	-	-	-	-	-	-	-	-	-	-	-	-	-	-	-	-	A	N	-	-	-	-	G	Y	L	G
-	-	-	-	-	E	T	V	A	Y	Y	L	L	L	D	N	R	F	R	A	-	-	-	-	-	-	-	-	-	-	-	-	-	-	-	-	-	-	-	-	T	S	-	-	-	-	G	Y	L	G
-	-	-	-	-	L	A	I	A	Y	H	L	I	I	D	N	K	R	F	-	-	-	-	-	-	-	-	-	-	-	-	-	-	-	-	-	-	-	-	-	A	D	E	-	-	-	A	-	A	K
-	-	-	-	-	G	T	V	A	Y	Y	L	L	L	D	N	R	F	R	V	-	-	-	-	-	-	-	-	-	-	-	-	-	-	-	-	-	-	-	-	S	S	R	A	P	I	G	F	K	F
-	-	-	-	-	L	K	V	A	Y	Q	L	I	K	D	N	K	S	I	-	-	-	-	-	-	-	-	-	-	-	-	-	-	-	-	-	-	-	-	-	Y	Q	H	-	-	-	A	-	S	H
-	-	-	-	-	L	A	I	A	Y	H	L	I	L	D	N	K	R	I	-	-	-	-	-	-	-	-	-	-	-	-	-	-	-	-	-	-	-	-	-	E	D	E	-	-	-	T	-	S	K
-	-	-	-	-	L	A	I	A	Y	H	L	I	V	D	N	K	G	I	-	-	-	-	-	-	-	-	-	-	-	-	-	-	-	-	-	-	-	-	-	E	D	E	-	-	-	A	-	I	K
-	-	-	-	-	I	K	V	A	Y	Q	L	V	V	D	N	K	R	M	-	-	-	-	-	-	-	-	-	-	-	-	-	-	-	-	-	-	-	-	-	I	L	A	G	K	I	S	-	G	Q
-	-	-	-	-	L	A	I	A	Y	H	L	I	I	D	N	K	R	I	-	-	-	-	-	-	-	-	-	-	-	-	-	-	-	-	-	-	-	-	-	A	D	E	-	-	-	A	-	A	K
-	-	-	-	-	A	T	V	A	Y	Y	L	L	L	D	N	R	F	R	A	-	-	-	-	-	-	-	-	-	-	-	-	-	-	-	-	-	-	-	-	T	S	-	-	-	-	G	Y	L	G
-	-	-	-	-	A	T	V	A	Y	Y	L	L	L	D	N	H	S	R	G	-	-	-	-	-	-	-	-	-	-	-	-	-	-	-	-	-	-	-	-	N	S	-	-	-	-	S	Y	L	G
-	-	-	-	-	A	T	V	A	Y	F	L	L	L	D	N	R	R	N	L	-	-	-	-	-	-	-	-	-	-	-	-	-	-	-	-	-	-	-	-	F	G	-	-	-	-	G	Y	L	G
-	-	-	-	-	A	T	V	A	Y	Y	L	L	L	D	N	K	L	R	T	-	-	-	-	-	-	-	-	-	-	-	-	-	-	-	-	-	-	-	-	T	S	-	-	-	-	G	Y	L	G
-	-	-	-	-	L	G	I	A	Y	H	L	I	I	D	N	R	R	I	-	-	-	-	-	-	-	-	-	-	-	-	-	-	-	-	-	-	-	-	-	A	D	E	-	-	-	A	-	A	K
-	-	-	-	-	L	S	I	A	Y	N	L	I	V	D	N	K	R	I	-	-	-	-	-	-	-	-	-	-	-	-	-	-	-	-	-	-	-	-	-	A	D	E	-	-	-	T	-	A	K
-	-	-	-	-	G	T	V	A	Y	Y	L	L	L	D	N	R	F	R	V	-	-	-	-	-	-	-	-	-	-	-	-	-	-	-	-	-	-	-	-	S	S	-	-	-	-	G	Y	L	G
-	-	-	-	-	A	T	V	A	Y	Y	L	L	F	D	N	Q	S	R	V	-	-	-	-	-	-	-	-	-	-	-	-	-	-	-	-	-	-	-	-	A	G	-	-	-	-	G	Y	L	G
-	-	-	-	-	A	T	V	A	Y	Y	L	L	L	D	N	R	F	R	P	-	-	-	-	-	-	-	-	-	-	-	-	-	-	-	-	-	-	-	-	T	S	-	-	-	-	G	Y	L	G
-	-	-	-	-	A	T	V	T	Y	Y	L	L	L	D	N	R	R	C	S	-	-	-	-	-	-	-	-	-	-	-	-	-	-	-	-	-	-	-	-	S	N	-	-	-	-	G	R	P	R
-	-	-	-	-	L	A	V	A	Y	H	L	V	I	D	N	R	R	I	-	-	-	-	-	-	-	-	-	-	-	-	-	-	-	-	-	-	-	-	-	M	N	Q	-	-	-	A	-	-	-
-	-	-	-	-	L	A	I	A	Y	H	L	I	V	D	N	K	R	I	-	-	-	-	-	-	-	-	-	-	-	-	-	-	-	-	-	-	-	-	-	E	D	E	-	-	-	T	-	S	K
-	-	-	-	-	L	K	I	A	Y	H	L	I	L	D	N	K	R	M	K	M	-	-	-	-	-	-	-	-	-	-	-	-	-	-	-	-	-	-	L	A	T	Q	-	-	-	G	-	G	G
-	-	-	-	-	A	S	V	T	Y	F	L	L	L	D	N	R	R	N	L	-	-	-	-	-	-	-	-	-	-	-	-	-	-	-	-	-	-	-	-	Y	G	-	-	-	-	G	Y	L	G
-	-	-	-	-	G	T	V	T	Y	Y	L	L	L	D	N	R	F	R	V	-	-	-	-	-	-	-	-	-	-	-	-	-	-	-	-	-	-	-	-	S	S	-	-	-	-	G	Y	L	G
-	-	-	-	-	M	T	V	A	Y	Y	L	I	L	D	H	K	R	R	K	M	L	G	A	S	P	V	L	R	A	A	Q	M	G	T	Q	Q	Q	L	Q	L	Q	G	A	G	G	E	M	L	E
-	-	-	-	-	L	A	I	A	Y	H	L	I	V	D	N	K	R	I	-	-	-	-	-	-	-	-	-	-	-	-	-	-	-	-	-	-	-	-	-	E	D	E	-	-	-	T	-	A	K
-	-	-	-	-	G	T	V	A	Y	Y	L	L	L	D	N	R	F	R	N	-	-	-	-	-	-	-	-	-	-	-	-	-	-	-	-	-	-	-	-	S	S	-	-	-	-	G	Y	L	G
-	-	-	-	-	L	A	V	A	Y	E	L	V	Q	D	N	R	L	M	-	-	-	-	-	-	-	-	-	-	-	-	-	-	-	-	-	-	-	-	-	Q	S	H	-	-	-	T	-	Q	P
-	-	-	-	-	A	T	V	T	Y	S	I	L	L	H	S	R	P	P	S	-	-	-	-	-	-	-	-	-	-	-	-	-	-	-	-	-	-	-	-	Q	A	-	-	-	-	I	Q	H	V
-	-	-	-	-	A	T	V	A	Y	Y	L	L	L	D	N	R	F	R	V	-	-	-	-	-	-	-	-	-	-	-	-	-	-	-	-	-	-	-	-	S	S	-	-	-	-	G	Y	L	G
-	-	-	-	-	L	V	V	A	Y	H	L	I	I	D	N	R	R	I	-	-	-	-	-	-	-	-	-	-	-	-	-	-	-	-	-	-	-	-	-	M	N	E	-	-	-	A	-	-	-
-	-	-	-	-	G	T	V	A	Y	Y	L	L	L	D	N	R	F	G	V	-	-	-	-	-	-	-	-	-	-	-	-	-	-	-	-	-	-	-	-	P	S	-	-	-	-	G	Y	L	G
-	-	-	-	-	L	R	V	A	Y	H	L	I	L	D	N	K	R	M	-	-	-	-	-	-	-	-	-	-	-	-	-	-	-	-	-	-	-	-	-	R	M	L	-	-	-	G	-	-	-
-	-	-	-	-	I	V	I	A	Y	N	L	V	V	D	N	K	R	I	-	-	-	-	-	-	-	-	-	-	-	-	-	-	-	-	-	-	-	-	-	A	D	E	-	-	-	T	-	A	K
-	-	-	-	-	L	A	I	A	Y	H	L	I	I	D	N	K	R	I	-	-	-	-	-	-	-	-	-	-	-	-	-	-	-	-	-	-	-	-	-	A	D	E	-	-	-	A	-	A	K
-	-	-	-	-	G	T	V	S	Y	Y	L	L	L	G	D	R	F	P	I	-	-	-	-	-	-	-	-	-	-	-	-	-	-	-	-	-	-	-	-	S	D	-	-	-	-	G	Y	L	S
-	-	-	-	-	L	S	I	A	Y	H	L	I	I	D	N	K	R	I	-	-	-	-	-	-	-	-	-	-	-	-	-	-	-	-	-	-	-	-	-	A	D	E	-	-	-	A	-	A	K
-	-	-	-	-	I	M	D	G	Y	L	L	I	K	E	N	K	M	L	-	-	-	-	-	-	-	-	-	-	-	-	-	-	-	-	-	-	-	-	-	V	D	D	-	-	-	I	-	K	K
-	-	-	-	-	A	T	V	A	Y	Y	L	L	L	D	N	R	F	R	V	-	-	-	-	-	-	-	-	-	-	-	-	-	-	-	-	-	-	-	-	S	S	-	-	-	-	G	Y	L	G
-	-	-	-	-	F	I	V	S	Y	H	L	L	L	D	S	K	R	G	S	-	-	-	-	-	-	-	-	-	-	-	-	-	-	-	-	-	-	-	-	Y	E	N	-	-	-	-	-	-	-
-	-	-	-	-	G	T	V	A	Y	Y	L	L	L	D	N	R	F	R	S	-	-	-	-	-	-	-	-	-	-	-	-	-	-	-	-	-	-	-	-	T	T	-	-	-	-	G	Y	L	G
-	-	-	-	-	L	A	V	A	Y	H	L	I	I	D	N	R	R	I	-	-	-	-	-	-	-	-	-	-	-	-	-	-	-	-	-	-	-	-	-	M	N	Q	-	-	-	A	-	-	-
-	-	-	-	-	I	L	D	A	Y	L	L	M	K	E	N	H	T	L	-	-	-	-	-	-	-	-	-	-	-	-	-	-	-	-	-	-	-	-	-	V	K	D	-	-	-	L	-	K	K
-	-	-	-	-	A	T	V	A	Y	Y	L	L	L	D	N	R	F	R	A	-	-	-	-	-	-	-	-	-	-	-	-	-	-	-	-	-	-	-	-	A	S	-	-	-	-	G	Y	L	G
-	-	-	-	-	L	A	I	A	Y	H	L	I	I	D	N	K	R	I	-	-	-	-	-	-	-	-	-	-	-	-	-	-	-	-	-	-	-	-	-	A	D	E	-	-	-	A	-	A	K
-	-	-	-	-	L	A	I	A	Y	H	L	I	V	D	N	K	R	I	-	-	-	-	-	-	-	-	-	-	-	-	-	-	-	-	-	-	-	-	-	A	D	E	-	-	-	A	-	A	K
-	-	-	-	-	Y	I	V	A	Y	H	L	L	Y	D	N	K	R	N	P	-	-	-	-	-	-	-	-	-	-	-	-	-	-	-	-	-	-	-	-	Y	T	D	-	-	-	-	-	-	-
-	-	-	-	-	L	R	I	A	Y	H	L	I	I	D	N	K	R	I	-	-	-	-	-	-	-	-	-	-	-	-	-	-	-	-	-	-	-	-	-	A	D	E	-	-	-	A	-	A	K
-	-	-	-	-	L	S	I	A	Y	H	L	I	V	D	N	K	R	F	-	-	-	-	-	-	-	-	-	-	-	-	-	-	-	-	-	-	-	-	-	A	D	A	-	-	-	S	-	A	Q
-	-	-	-	-	L	S	I	A	Y	N	L	I	V	D	N	K	R	I	-	-	-	-	-	-	-	-	-	-	-	-	-	-	-	-	-	-	-	-	-	A	D	E	-	-	-	T	-	A	K
-	-	-	-	-	A	T	V	T	Y	Y	L	L	L	D	N	R	R	N	I	-	-	-	-	-	-	-	-	-	-	-	-	-	-	-	-	-	-	-	-	Y	G	-	-	-	-	G	Y	L	G
-	-	-	-	-	A	T	V	A	Y	Y	L	M	F	D	N	Q	T	R	V	-	-	-	-	-	-	-	-	-	-	-	-	-	-	-	-	-	-	-	-	V	G	-	-	-	-	G	Y	L	G
-	-	-	-	-	L	A	I	A	Y	H	L	I	I	D	N	K	R	I	-	-	-	-	-	-	-	-	-	-	-	-	-	-	-	-	-	-	-	-	-	A	D	E	-	-	-	A	-	A	K
-	-	-	-	-	G	T	V	A	Y	Y	L	L	L	D	N	R	F	R	V	-	-	-	-	-	-	-	-	-	-	-	-	-	-	-	-	-	-	-	-	S	S	G	-	-	-	G	Y	L	G
-	-	-	-	-	A	T	V	A	Y	Y	L	L	Y	D	N	R	S	M	A	-	-	-	-	-	-	-	-	-	-	-	-	-	-	-	-	-	-	-	-	S	S	-	-	-	-	G	Y	L	G
-	-	-	-	-	G	T	V	T	Y	Y	L	M	L	D	N	R	F	R	V	-	-	-	-	-	-	-	-	-	-	-	-	-	-	-	-	-	-	-	-	S	T	-	-	-	-	G	Y	L	R
-	-	-	-	-	-	-	-	-	-	-	-	-	-	-	-	-	-	-	-	-	-	-	-	-	-	-	-	-	-	-	-	-	-	-	-	-	-	-	-	-	-	-	-	-	-	-	-	-	-
-	-	-	-	-	E	T	V	A	Y	Y	L	L	L	G	N	R	F	W	A	-	-	-	-	-	-	-	-	-	-	-	-	-	-	-	-	-	-	-	-	A	S	-	-	-	-	G	Y	L	G
-	-	-	-	-	L	S	I	A	Y	N	L	I	V	D	N	K	R	I	-	-	-	-	-	-	-	-	-	-	-	-	-	-	-	-	-	-	-	-	-	A	D	E	-	-	-	T	-	A	K
-	-	-	-	-	L	C	V	A	Y	H	L	I	I	D	N	K	R	-	-	-	-	-	-	-	-	-	-	-	-	-	-	-	-	-	-	-	-	-	-	-	-	-	-	-	-	-	-	-	-
-	-	-	-	-	A	T	V	A	Y	Y	L	L	L	D	N	R	L	R	T	-	-	-	-	-	-	-	-	-	-	-	-	-	-	-	-	-	-	-	-	T	S	-	-	-	-	G	Y	L	G
-	-	-	-	-	A	T	V	A	Y	H	L	L	L	N	D	Q	N	R	K	C	-	-	-	-	-	-	-	-	-	-	-	-	-	-	-	-	-	-	V	P	N	-	-	-	-	D	H	S	H
-	-	-	-	-	A	T	V	T	Y	S	I	L	L	H	K	H	L	S	-	-	-	-	-	-	-	-	-	-	-	-	-	-	-	-	-	-	-	-	-	N	H	-	-	-	-	S	Y	H	N
-	-	-	-	-	A	T	V	A	Y	F	L	L	L	D	N	R	F	R	I	-	-	-	-	-	-	-	-	-	-	-	-	-	-	-	-	-	-	-	-	S	S	-	-	-	-	G	Y	L	G
-	-	-	-	-	L	G	I	A	Y	N	L	I	I	D	N	K	R	I	-	-	-	-	-	-	-	-	-	-	-	-	-	-	-	-	-	-	-	-	-	A	D	E	-	-	-	A	-	A	K
-	-	-	-	-	L	A	V	A	Y	H	L	I	I	D	N	R	R	I	-	-	-	-	-	-	-	-	-	-	-	-	-	-	-	-	-	-	-	-	-	M	N	Q	-	-	-	A	-	-	-
-	-	-	-	-	G	T	V	T	Y	Y	L	L	L	D	N	R	F	R	V	-	-	-	-	-	-	-	-	-	-	-	-	-	-	-	-	-	-	-	-	S	N	-	-	-	-	G	Y	L	G
-	-	-	-	-	L	V	I	A	Y	N	L	I	T	D	N	K	R	I	-	-	-	-	-	-	-	-	-	-	-	-	-	-	-	-	-	-	-	-	-	A	N	A	-	-	-	T	-	A	K
-	-	-	-	-	L	S	I	A	Y	N	L	I	V	D	N	K	R	I	-	-	-	-	-	-	-	-	-	-	-	-	-	-	-	-	-	-	-	-	-	A	D	E	-	-	-	T	-	A	K
-	-	-	-	-	L	G	I	A	Y	H	L	I	I	D	N	K	R	I	-	-	-	-	-	-	-	-	-	-	-	-	-	-	-	-	-	-	-	-	-	A	D	E	-	-	-	A	-	A	K
-	-	-	-	-	L	K	I	A	Y	N	L	I	V	D	N	K	R	F	-	-	-	-	-	-	-	-	-	-	-	-	-	-	-	-	-	-	-	-	-	A	D	A	-	-	-	S	-	A	M
-	-	-	-	-	L	A	V	A	Y	H	L	I	I	D	N	R	R	I	-	-	-	-	-	-	-	-	-	-	-	-	-	-	-	-	-	-	-	-	-	M	T	Q	-	-	-	A	-	-	-
-	-	-	-	-	A	T	V	A	Y	Y	L	L	L	D	N	R	F	R	P	-	-	-	-	-	-	-	-	-	-	-	-	-	-	-	-	-	-	-	-	S	N	-	-	-	-	G	Y	L	G
342											343	344	345	346	347	348															349	350	351	352		353	354	355	356	357	358		359		360
A	-	-	-	-	-	-	-	-	-	-	E	F	Q	E	T	M	-	-	-	-	-	-	-	-	-	-	-	-	-	-	E	S	G	F	-	N	R	I	H	P	S	-	E	-	P	-	-	-	-
A	-	-	-	-	-	-	-	-	-	-	E	V	S	E	P	L	-	-	-	-	-	-	-	-	-	-	-	-	-	-	E	G	D	L	-	A	N	M	H	L	D	-	N	-	V	-	-	-	-
A	-	-	-	-	-	-	-	-	-	-	E	I	K	D	F	Y	V	A	S	-	-	-	N	S	P	P	A	V	-	-	-	-	-	-	-	-	-	-	-	-	-	-	-	-	-	-	-	-	-
E	-	-	-	-	-	-	-	-	-	-	Q	V	K	E	F	Y	V	A	S	-	-	-	S	P	P	S	A	A	-	-	-	-	-	-	-	-	-	-	-	-	-	-	-	-	-	-	-	-	-
-	-	-	-	-	-	-	-	-	-	-	S	I	I	E	S	K	T	Q	S	S	L	L	T	P	G	A	T	T	P	I	Y	Q	S	L	S	S	S	-	-	-	-	-	Q	S	S	Q	E	Y	G
A	-	-	-	-	-	-	-	-	-	-	E	I	K	D	F	Y	V	A	G	-	-	-	S	P	P	P	V	S	-	I	-	-	-	-	T	P	I	P	D	-	-	-	-	-	-	-	-	-	-
Y	-	-	-	-	-	-	-	-	-	-	S	I	S	A	F	Y	T	T	G	-	-	-	S	P	P	P	A	P	-	P	T	P	S	F	S	P	S	D	S	-	-	-	-	-	-	-	-	-	-
N	-	-	-	-	-	-	-	-	-	-	E	L	V	E	P	L	-	-	-	-	-	-	-	-	-	-	-	-	-	-	-	-	-	-	-	-	-	-	-	-	-	-	-	-	-	-	-	-	-
S	-	-	-	-	-	-	-	-	-	-	N	V	N	K	I	S	-	-	-	-	-	-	-	-	-	-	-	-	-	-	-	-	S	F	-	N	S	T	I	P	A	-	-	Q	T	-	-	-	-
A	-	-	-	-	-	-	-	-	-	-	E	L	K	D	F	Y	V	A	S	-	-	-	S	P	P	P	V	V	S	F	-	-	-	-	S	P	S	E	M	-	-	-	-	-	-	-	-	-	-
Q	-	-	-	-	-	-	-	-	-	-	E	M	S	E	A	S	-	-	-	-	-	-	-	-	-	-	-	-	-	-	N	T	C	M	-	N	P	T	-	-	-	-	-	-	-	-	-	-	-
R	-	-	-	-	-	-	-	-	-	-	A	I	R	E	A	A	-	-	-	-	-	-	-	-	-	-	-	-	-	-	-	-	-	-	-	-	-	-	-	-	-	-	-	-	-	-	-	-	-
S	-	-	-	-	-	-	-	-	-	-	E	F	Q	E	T	K	-	-	-	-	-	-	-	-	-	-	-	-	-	-	G	D	G	F	-	N	S	M	C	P	I	-	E	-	T	-	-	-	-
N	-	-	-	-	-	-	-	-	-	-	E	L	S	R	G	L	-	-	-	-	-	-	-	-	-	-	-	-	-	-	-	-	-	-	-	-	-	-	-	-	-	-	-	-	-	-	-	-	-
A	-	-	-	-	-	-	-	-	-	-	E	F	Q	E	S	M	-	-	-	-	-	-	-	-	-	-	-	-	-	-	D	S	S	L	-	S	Q	L	L	A	E	-	T	-	-	-	-	-	-
L	-	-	-	-	-	-	-	-	-	-	S	L	N	D	A	Y	Y	G	S	-	-	-	S	P	H	K	N	A	-	-	-	-	-	-	-	-	-	-	-	-	-	-	-	-	-	-	-	-	-
A	-	-	-	-	-	-	-	-	-	-	E	F	Q	E	S	M	-	-	-	-	-	-	-	-	-	-	-	-	-	-	V	R	L	F	-	L	R	L	H	P	G	-	D	-	S	-	-	-	-
N	-	-	-	-	-	-	-	-	-	-	T	-	-	K	K	L	-	-	-	-	-	-	-	-	-	-	-	-	-	-	-	-	-	-	-	-	-	-	-	-	-	-	-	-	-	-	-	-	-
I	-	-	-	-	-	-	-	-	-	-	E	I	R	D	F	F	L	A	S	-	-	-	S	P	P	T	E	S	-	F	M	M	N	H	H	Q	N	-	-	-	-	-	-	-	-	-	-	-	-
T	-	-	-	-	-	-	-	-	-	-	D	V	Q	S	F	F	A	T	-	-	-	-	S	P	P	P	W	N	-	-	-	-	-	-	-	-	-	-	-	-	-	-	-	-	-	-	-	-	-
A	-	-	-	-	-	-	-	-	-	-	E	L	K	E	F	Y	V	A	G	-	-	-	S	P	P	A	S	V	P	D	N	R	F	G	Q	P	Q	T	A	A	N	A	A	A	Q	A	A	G	A
L	-	-	-	-	-	-	-	-	-	-	S	I	E	E	F	Y	Q	V	-	-	-	-	S	P	I	A	K	I	-	-	-	-	-	-	-	-	-	-	-	-	-	-	-	-	-	-	-	-	-
E	-	-	-	-	-	-	-	-	-	-	E	M	T	E	A	T	-	-	-	-	-	-	-	-	-	-	-	-	-	-	D	V	S	L	-	Q	Y	P	S	G	M	-	M	-	-	-	-	-	-
-	-	-	-	-	-	-	-	-	-	-	-	-	K	D	F	Y	L	A	S	-	-	-	S	P	P	D	-	N	-	F	L	D	D	V	A	G	-	-	-	-	-	-	-	-	-	-	-	-	-
L	-	-	-	-	-	-	-	-	-	-	S	I	E	E	F	Y	Q	V	-	-	-	-	N	P	N	R	D	V	-	-	-	-	-	-	-	-	-	-	-	-	-	-	-	-	-	-	-	-	-
A	-	-	-	-	-	-	-	-	-	-	E	F	Q	E	S	M	-	-	-	-	-	-	-	-	-	-	-	-	-	-	E	-	-	Y	-	N	R	I	N	S	N	-	E	-	T	-	-	-	-
A	-	-	-	-	-	-	-	-	-	-	D	Y	Q	E	S	L	-	-	-	-	-	-	-	-	-	-	-	-	-	-	E	R	N	F	-	N	R	F	A	S	S	-	E	-	S	-	-	-	-
I	-	-	-	-	-	-	-	-	-	-	R	I	K	D	F	Y	F	A	G	-	-	-	D	V	M	K	S	S	-	-	-	-	-	-	-	-	-	-	-	-	-	-	-	-	-	-	-	-	-
-	-	-	-	-	-	-	-	-	-	-	-	-	S	E	F	Y	L	A	S	-	-	-	S	P	P	T	G	S	-	F	M	D	D	S	A	L	H	-	-	-	-	-	-	-	-	-	-	-	-
A	-	-	-	-	-	-	-	-	-	-	E	I	K	D	F	Y	I	A	G	-	-	-	H	S	P	P	N	T	-	-	-	-	-	-	-	-	-	-	-	-	-	-	-	-	-	-	-	-	-
A	-	-	-	-	-	-	-	-	-	-	E	F	Q	E	T	M	-	-	-	-	-	-	-	-	-	-	-	-	-	-	E	C	G	F	-	S	R	I	T	S	C	-	E	-	T	-	-	-	-
A	-	-	-	-	-	-	-	-	-	-	E	F	H	E	L	M	-	-	-	-	-	-	-	-	-	-	-	-	-	-	E	P	N	N	-	M	S	P	N	V	A	-	T	-	-	-	-	-	-
A	-	-	-	-	-	-	-	-	-	-	E	F	Q	E	T	M	-	-	-	-	-	-	-	-	-	-	-	-	-	-	E	P	G	F	-	N	C	L	H	P	A	-	E	-	V	-	-	-	-
A	-	-	-	-	-	-	-	-	-	-	D	F	H	E	G	R	-	-	-	-	-	-	-	-	-	-	-	-	-	-	E	S	Q	G	-	S	H	M	D	A	M	-	-	-	-	-	-	-	-
A	-	-	-	-	-	-	-	-	-	-	E	F	Q	E	S	T	-	-	-	-	-	-	-	-	-	-	-	-	-	-	D	S	S	F	-	N	H	M	H	P	S	-	E	-	A	-	-	-	-
L	-	-	-	-	-	-	-	-	-	-	S	I	E	E	F	Y	Q	V	-	-	-	-	T	P	N	K	L	Q	-	-	-	-	-	-	-	-	-	-	-	-	-	-	-	-	-	-	-	-	-
A	-	-	-	-	-	-	-	-	-	-	E	F	Q	E	S	M	-	-	-	-	-	-	-	-	-	-	-	-	-	-	E	G	S	R	-	N	R	M	H	P	G	-	E	A	A	-	-	-	-
A	-	-	-	-	-	-	-	-	-	-	E	M	K	D	F	F	V	A	S	-	-	-	S	P	P	P	V	A	-	L	-	-	-	-	-	-	G	E	A	-	-	-	-	-	-	-	-	-	-
S	-	-	-	-	-	-	-	-	-	-	E	F	Q	E	T	L	-	-	-	-	-	-	-	-	-	-	-	-	-	-	E	F	D	Y	S	N	S	M	N	Q	S	-	Q	-	S	-	-	-	-
L	-	-	-	-	-	-	-	-	-	-	E	F	Q	E	T	M	-	-	-	-	-	-	-	-	-	-	-	-	-	-	E	S	G	F	-	N	R	M	H	Q	S	-	E	-	P	-	-	-	-
A	-	-	-	-	-	-	-	-	-	-	D	Y	Q	Q	A	L	-	-	-	-	-	-	-	-	-	-	-	-	-	-	D	R	S	F	-	N	Q	F	T	L	S	-	E	-	S	-	-	-	-
A	-	-	-	-	-	-	-	-	-	-	E	F	Q	E	T	M	-	-	-	-	-	-	-	-	-	-	-	-	-	-	-	-	-	-	-	-	-	-	-	-	-	-	-	-	-	-	-	-	-
D	-	-	-	-	-	-	-	-	-	-	E	F	Q	E	E	M	-	-	-	-	-	-	-	-	-	-	-	-	-	-	A	S	P	Q	-	T	G	P	V	S	A	K	Q	-	-	-	-	-	-
L	-	-	-	-	-	-	-	-	-	-	E	I	K	D	F	Y	V	A	S	-	-	-	S	P	P	P	L	S	-	-	-	-	-	-	-	-	-	-	-	-	-	-	-	-	-	-	-	-	-
A	-	-	-	-	-	-	-	-	-	-	E	I	K	D	F	Y	V	A	S	-	-	-	S	P	P	P	V	V	-	-	-	-	-	-	T	P	S	H	P	-	-	-	-	-	-	-	-	-	-
A	-	-	-	-	-	-	-	-	-	-	E	F	Q	E	T	M	-	-	-	-	-	-	-	-	-	-	-	-	-	-	E	S	G	F	-	N	R	M	H	P	N	-	E	-	A	-	-	-	-
A	-	-	-	-	-	-	-	-	-	-	E	M	K	D	F	F	V	A	G	-	-	-	S	P	P	P	V	S	-	M	-	-	-	-	S	P	S	P	C	-	-	-	-	-	-	-	-	-	-
S	-	-	-	-	-	-	-	-	-	-	E	R	S	E	S	L	-	-	-	-	-	-	-	-	-	-	-	-	-	-	E	G	D	L	-	A	T	M	H	L	D	-	N	-	V	-	-	-	-
A	-	-	-	-	-	-	-	-	-	-	E	F	Q	E	T	M	-	-	-	-	-	-	-	-	-	-	-	-	-	-	E	-	G	T	-	P	R	M	H	P	A	-	E	-	S	-	-	-	-
A	-	-	-	-	-	-	-	-	-	-	E	F	Q	E	S	M	-	-	-	-	-	-	-	-	-	-	-	-	-	-	D	G	Y	S	-	P	R	L	F	P	N	-	L	-	D	-	-	-	-
-	-	-	-	-	-	-	-	-	-	-	-	-	-	-	-	-	-	-	-	-	-	-	-	-	-	-	-	-	-	-	-	-	-	-	-	-	-	-	-	-	-	-	-	-	-	-	-	-	-
-	-	-	-	-	-	-	-	-	-	-	-	-	Q	D	F	F	L	A	S	-	-	-	S	P	P	S	S	G	-	-	L	T	G	F	S	F	-	-	-	-	-	-	-	-	-	-	-	-	-
A	-	-	-	-	-	-	-	-	-	-	E	Y	D	D	A	E	-	-	-	-	-	-	-	-	-	-	-	-	-	-	I	M	A	E	H	N	N	M	R	H	G	-	-	-	-	-	-	-	-
-	-	-	-	-	-	-	-	-	-	-	R	V	V	Q	G	F	V	-	-	-	-	-	N	P	P	K	N	N	-	-	-	-	-	-	-	-	-	-	-	-	-	-	-	-	-	-	-	-	-
A	-	-	-	-	-	-	-	-	-	-	E	I	K	D	F	Y	V	A	S	-	-	-	S	P	P	P	T	A	-	F	-	-	-	-	-	P	S	D	G	-	-	-	-	-	-	-	-	-	-
K	-	-	-	-	-	-	-	-	-	-	T	I	H	H	Y	L	L	S	E	-	-	-	S	P	P	A	W	N	-	-	-	-	-	-	-	-	-	-	-	-	-	-	-	-	-	-	-	-	-
A	-	-	-	-	-	-	-	-	-	-	E	L	R	D	F	Y	I	A	G	-	-	-	S	P	P	P	A	A	-	F	-	-	-	-	S	P	G	D	S	-	-	-	-	-	-	-	-	-	-
-	-	-	-	-	-	-	-	-	-	-	-	-	-	-	-	-	-	-	-	-	-	-	-	-	-	-	-	-	-	-	-	-	-	-	-	-	-	-	-	-	-	-	-	-	-	-	-	-	-
D	-	-	-	-	-	-	-	-	-	-	-	-	V	R	T	V	-	-	-	-	-	-	-	-	-	-	-	-	-	-	-	-	-	-	-	-	-	-	-	-	-	-	-	-	-	-	-	-	-
A	-	-	-	-	-	-	-	-	-	-	E	F	T	E	T	K	-	-	-	-	-	-	-	-	-	-	-	-	-	-	K	Q	H	G	-	-	-	-	-	-	-	-	-	-	-	-	-	-	-
A	-	-	-	-	-	-	-	-	-	-	D	Y	Q	E	S	M	-	-	-	-	-	-	-	-	-	-	-	-	-	-	D	R	N	L	-	N	Q	L	A	S	S	-	E	-	S	-	-	-	-
A	-	-	-	-	-	-	-	-	-	-	G	F	Q	E	T	M	-	-	-	-	-	-	-	-	-	-	-	-	-	-	D	-	G	T	-	S	R	M	H	P	A	-	E	-	S	-	-	-	-
Y	-	-	-	-	-	-	-	-	-	-	E	I	K	D	F	Y	A	A	S	-	-	-	T	S	T	P	P	C	-	-	-	-	-	-	-	-	-	-	-	-	-	-	-	-	-	-	-	-	-
S	-	-	-	-	-	-	-	-	-	-	E	F	Q	E	S	M	-	-	-	-	-	-	-	-	-	-	-	-	-	-	E	C	G	F	-	T	R	V	G	T	S	-	D	-	I	P	A	S	A
T	-	-	-	-	-	-	-	-	-	-	K	F	K	K	K	S	-	-	-	-	-	-	-	-	-	-	-	-	-	-	D	G	L	F	-	N	S	T	I	P	V	-	-	Q	E	-	-	-	-
A	-	-	-	-	-	-	-	-	-	-	E	L	N	N	S	A	G	P	S	-	-	S	S	A	V	P	S	G	G	F	S	V	S	V	A	K	P	L	I	E	H	Q	T	-	-	-	-	-	-
A	-	-	-	-	-	-	-	-	-	-	E	F	Q	K	P	M	-	-	-	-	-	-	-	-	-	-	-	-	-	-	D	-	G	F	-	S	R	M	S	S	N	-	E	-	A	-	-	-	-
-	-	-	-	-	-	-	-	-	-	-	-	-	K	D	F	Y	L	A	S	-	-	-	S	P	P	D	-	S	-	F	L	D	D	L	P	A	H	-	-	-	-	-	-	-	-	-	-	-	-
L	-	-	-	-	-	-	-	-	-	-	T	V	E	E	F	Y	S	P	D	-	-	-	V	P	T	D	R	H	-	-	-	-	-	-	-	-	-	-	-	-	-	-	-	-	-	-	-	-	-
A	-	-	-	-	-	-	-	-	-	-	E	F	Q	E	S	M	-	-	-	-	-	-	-	-	-	-	-	-	-	-	E	S	G	S	-	A	G	M	H	A	D	-	D	-	A	-	-	-	-
G	-	-	-	-	-	-	-	-	-	-	D	F	Q	E	T	M	-	-	-	-	-	-	-	-	-	-	-	-	-	-	D	Y	G	F	-	S	R	M	G	A	S	-	E	-	-	-	-	-	-
N	-	-	-	-	-	-	P	D	E	A	D	Q	L	D	T	F	L	S	Q	-	-	-	S	P	P	P	S	Y	-	-	-	-	-	-	-	-	-	-	-	-	-	-	-	-	-	-	-	-	-
C	-	-	-	-	-	-	-	-	-	-	D	I	K	D	F	Y	L	P	S	-	-	-	S	P	P	S	S	I	-	-	-	-	-	-	-	-	-	-	-	-	-	-	-	-	-	-	-	-	-
S	-	-	-	-	-	-	-	-	-	-	E	I	Q	D	F	Y	L	A	S	-	-	-	S	P	P	V	D	S	-	F	L	M	-	-	-	-	-	-	-	-	-	-	-	-	-	-	-	-	-
A	-	-	-	-	-	-	-	-	-	-	D	M	A	E	G	S	-	-	-	-	-	-	-	-	-	-	-	-	-	-	T	G	A	A	M	A	A	A	-	G	M	-	S	L	L	-	-	-	-
-	-	-	-	-	-	-	-	-	-	-	R	N	D	K	A	S	N	P	I	S	S	T	S	P	P	I	R	L	R	E	E	A	P	F	D	V	D	D	S	S	R	L	S	P	R	T	P	H	R
A	-	-	-	-	-	-	-	-	-	-	E	F	L	E	A	R	-	-	-	-	-	-	-	-	-	-	-	-	-	-	E	S	L	S	-	A	A	P	S	P	S	-	D	-	P	-	-	-	-
A	-	-	-	-	-	-	-	-	-	-	E	F	Q	E	A	K	-	-	-	-	-	-	-	-	-	-	-	-	-	-	E	C	T	P	-	R	F	I	P	H	G	-	H	-	-	-	-	-	-
A	-	-	-	-	-	-	-	-	-	-	E	Y	Q	Q	E	M	-	-	-	-	-	-	-	-	-	-	-	-	-	-	D	M	S	F	-	N	H	F	T	L	S	-	E	-	S	-	-	-	-
A	-	-	-	-	-	-	-	-	-	-	E	I	K	D	F	Y	V	A	G	-	-	-	S	P	P	P	A	N	-	Y	-	-	-	-	S	P	S	E	K	-	-	-	H	D	P	H	H	A	I
F	-	-	-	-	-	-	-	-	-	-	F	F	S	F	S	F	-	-	-	-	-	-	-	K	F	V	F	W	V	Q	E	C	G	F	-	N	R	M	H	Q	S	-	E	-	A	-	-	-	-
S	V	T	S	G	D	D	P	D	L	R	S	L	S	D	F	A	L	A	T	-	-	-	S	P	P	P	F	N	-	-	-	-	-	-	-	-	-	-	-	-	-	-	-	-	-	-	-	-	-
L	-	-	-	-	-	-	-	-	-	-	E	K	N	N	F	Y	W	A	S	-	-	-	S	P	P	P	T	A	-	-	-	-	-	-	-	-	S	S	D	-	-	-	-	-	-	-	-	-	-
L	-	-	-	-	-	-	-	-	-	-	D	L	K	D	L	Y	V	S	S	-	-	-	S	P	P	P	Y	L	-	-	-	-	-	-	-	-	-	-	-	-	-	-	-	-	-	-	-	-	-
K	-	-	-	-	-	-	-	-	-	-	N	C	Q	G	F	F	A	A	-	-	-	-	S	P	P	S	W	N	-	-	-	-	-	-	-	-	-	-	-	-	-	-	-	-	-	-	-	-	-
A	-	-	-	-	-	-	-	-	-	-	E	Y	K	D	F	Y	V	A	S	-	-	-	S	P	P	P	V	A	-	F	-	-	-	-	S	P	S	E	S	-	-	-	-	-	-	-	-	-	-
A	-	-	-	-	-	-	-	-	-	-	D	Y	Q	E	S	L	-	-	-	-	-	-	-	-	-	-	-	-	-	-	E	R	N	F	-	N	R	F	A	S	S	-	E	-	S	-	-	-	-
A	-	-	-	-	-	-	-	-	-	-	E	F	Q	E	S	M	-	-	-	-	-	-	-	-	-	-	-	-	-	-	E	S	S	L	-	T	R	M	H	P	V	-	E	-	A	-	-	-	-
A	-	-	-	-	-	-	-	-	-	-	E	F	E	A	G	E	-	-	-	-	-	-	-	-	-	-	-	-	-	-	L	Q	V	G	V	D	A	A	L	Q	G	-	-	-	-	-	-	-	-
A	-	-	-	-	-	-	-	-	-	-	E	Y	Q	E	S	M	-	-	-	-	-	-	-	-	-	-	-	-	-	-	D	S	S	F	-	S	Q	V	S	P	E	-	T	-	-	-	-	-	-
A	-	-	-	-	-	-	-	-	-	-	E	L	K	D	F	Y	V	A	S	-	-	-	S	P	P	P	A	A	-	F	-	-	-	-	-	P	V	D	G	-	-	-	-	-	-	-	-	-	-
L	-	-	-	-	-	-	-	-	-	-	T	I	E	E	F	Y	Q	V	-	-	-	-	A	P	S	K	N	C	-	-	-	-	-	-	-	-	-	-	-	-	-	-	-	-	-	-	-	-	-
A	-	-	-	-	-	-	-	-	-	-	E	F	Q	E	S	M	-	-	-	-	-	-	-	-	-	-	-	-	-	-	D	S	S	F	-	N	Q	M	H	S	S	-	E	-	V	-	-	-	-
A	-	-	-	-	-	-	-	-	-	-	E	L	A	E	N	L	-	-	-	-	-	-	-	-	-	-	-	-	-	-	E	G	D	L	-	A	T	M	H	L	D	-	N	-	I	-	-	-	-
A	-	-	-	-	-	-	-	-	-	-	E	F	Q	E	T	M	-	-	-	-	-	-	-	-	-	T	A	D	E	Q	E	I	S	L	-	T	R	M	H	P	S	-	E	-	A	-	-	-	-
D	-	-	-	-	-	-	-	-	-	-	Q	N	D	D	D	K	-	-	-	-	-	-	-	-	-	-	-	-	-	-	-	-	-	-	-	-	-	-	-	-	-	-	-	-	-	-	-	-	-
-	-	-	-	-	-	-	-	-	-	-	-	-	S	E	F	Y	L	A	S	-	-	-	S	P	P	N	G	S	-	F	M	D	D	-	M	H	-	-	-	-	-	-	-	-	-	-	-	-	-
L	-	-	-	-	-	-	-	-	-	-	D	L	K	D	L	H	I	T	S	-	-	-	S	P	P	P	F	F	-	-	-	-	-	-	-	-	-	-	-	-	-	-	-	-	-	-	-	-	-
N	-	-	-	-	-	-	-	-	-	-	I	V	G	N	F	Y	S	S	V	-	-	-	S	P	P	T	S	S	-	F	L	V	K	D	E	A	L	F	T	-	-	-	-	-	-	-	-	-	-
A	-	-	-	-	-	-	-	-	-	-	E	F	E	Q	G	E	-	-	-	-	-	-	-	-	-	-	-	-	-	-	L	E	T	D	S	R	N	A	Q	M	L	-	G	Q	Q	G	G	I	G
A	-	-	-	-	-	-	-	-	-	-	E	F	Q	E	T	M	-	-	-	-	-	-	-	-	-	-	-	-	-	-	D	S	G	F	-	N	R	I	H	S	S	-	E	-	V	-	-	-	-
S	A	V	A	G	G	V	A	D	G	A	Q	H	A	A	A	A	A	T	G	-	-	Q	P	P	P	P	A	A	H	G	A	A	A	G	Q	P	P	L	P	W	P	Q	Q	M	G	G	G	G	V
L	-	-	-	-	-	-	-	-	-	-	E	I	R	D	F	Y	V	A	S	-	-	-	S	P	P	P	T	L	-	-	-	-	-	-	-	-	-	-	-	-	-	-	-	-	-	-	-	-	-
A	-	-	-	-	-	-	-	-	-	-	E	F	Q	K	P	L	-	-	-	-	-	-	-	-	-	-	-	-	-	-	D	-	G	F	-	N	R	-	-	-	N	-	E	-	V	-	-	-	-
G	-	-	-	-	-	-	-	-	-	-	D	-	D	S	H	L	L	A	T	-	-	-	S	P	I	T	S	S	-	F	I	I	V	D	T	L	L	-	-	-	-	-	-	-	-	-	-	-	-
Q	-	-	-	-	-	-	-	-	-	-	N	V	E	-	-	-	-	-	-	-	-	-	-	-	-	-	-	-	-	-	-	-	-	-	-	-	-	-	-	-	-	-	-	-	-	-	-	-	-
A	-	-	-	-	-	-	-	-	-	-	E	F	Q	E	S	L	-	-	-	-	-	-	-	-	-	-	-	-	-	-	E	Y	Q	F	-	N	R	-	-	-	-	-	-	-	S	-	-	-	-
-	-	-	-	-	-	-	-	-	-	-	-	-	K	D	F	Y	L	A	T	-	-	-	S	P	P	D	-	S	-	F	I	D	D	-	-	-	H	-	-	-	-	-	-	-	-	-	-	-	-
A	-	-	-	-	-	-	-	-	-	-	E	F	Q	E	T	M	-	-	-	-	-	-	-	-	-	-	-	-	-	-	E	T	T	S	F	N	P	P	H	P	I	-	E	-	A	-	-	-	-
-	-	-	-	-	-	-	-	-	-	-	-	-	K	S	Y	F	T	A	G	-	-	-	I	K	T	M	N	H	-	-	-	-	-	-	-	-	-	-	-	-	-	-	-	-	-	-	-	-	-
L	-	-	-	-	-	-	-	-	-	-	Q	I	D	D	F	Y	L	A	S	-	-	-	S	P	P	A	E	S	-	F	M	V	K	Y	Q	C	G	Q	I	-	-	-	-	-	-	-	-	-	-
A	-	-	-	-	-	-	-	-	-	-	E	I	K	D	F	Y	V	A	G	-	-	-	S	P	P	P	V	N	-	L	M	G	-	-	S	G	T	S	E	-	-	-	-	-	-	-	-	-	-
A	-	-	-	-	-	-	-	-	-	-	E	A	Q	E	S	M	-	-	-	-	-	-	-	-	-	-	-	-	-	-	E	P	N	H	-	T	R	P	-	-	-	-	-	-	-	-	-	-	-
A	-	-	-	-	-	-	-	-	-	-	E	L	K	D	F	Y	V	A	G	-	-	-	S	P	P	P	V	T	-	L	-	-	-	-	S	P	N	Q	L	-	-	-	-	-	-	-	-	-	-
N	-	-	-	-	-	G	G	E	E	T	D	K	L	D	A	F	L	S	Q	-	-	-	S	P	P	S	S	S	-	-	-	-	-	-	-	-	-	-	-	-	-	-	-	-	-	-	-	-	-
A	-	-	-	-	-	-	-	-	-	-	E	F	R	E	S	M	-	-	-	-	-	-	-	-	-	-	-	-	-	-	E	Y	-	-	-	N	R	G	H	Q	N	-	E	-	M	-	-	-	-
-	-	-	-	-	-	-	-	-	-	-	E	I	N	S	P	N	L	I	S	P	Q	N	T	P	-	-	-	-	-	-	T	M	S	S	A	Q	K	S	P	N	H	H	L	T	P	N	I	A	V
A	-	-	-	-	-	-	-	-	-	-	E	F	Q	E	T	M	-	-	-	-	-	-	-	-	-	-	-	-	-	-	E	T	G	L	-	S	R	M	N	S	G	-	D	-	A	-	-	-	-
-	-	-	-	-	-	-	-	-	-	-	-	-	S	E	F	Y	L	A	S	-	-	-	S	P	P	T	G	S	-	F	I	D	E	S	T	L	H	-	-	-	-	-	-	-	-	-	-	-	-
N	-	-	-	-	-	-	-	-	K	T	E	H	M	D	N	F	L	S	Q	-	-	-	S	P	P	P	Q	W	-	-	-	-	-	-	-	-	-	-	-	-	-	-	-	-	-	-	-	-	-
A	-	-	-	-	-	-	-	-	-	-	E	F	Q	E	S	M	-	-	-	-	-	-	-	-	-	-	-	-	-	-	E	C	G	S	-	S	R	M	A	T	C	-	D	-	T	-	-	-	-
A	-	-	-	-	-	-	-	-	-	-	E	L	K	D	F	Y	V	A	V	-	-	-	S	P	P	P	A	P	P	V	-	-	-	-	Q	P	E	R	H	-	-	-	-	-	-	-	-	-	-
A	-	-	-	-	-	-	-	-	-	-	E	L	R	D	F	Y	I	A	G	-	-	-	S	P	P	P	A	A	-	F	-	-	-	-	S	P	G	D	S	-	-	-	-	-	-	-	-	-	-
-	-	-	-	-	-	-	-	-	-	-	S	I	-	E	S	S	T	N	N	-	-	M	Q	P	P	T	G	S	M	P	Y	S	S	M	A	Q	S	A	I	C	T	Q	D	T	Y	Q	S	S	S
A	-	-	-	-	-	-	-	-	-	-	E	L	K	D	F	Y	A	V	S	-	-	-	S	P	T	P	V	T	-	F	-	-	-	-	S	S	T	E	L	-	-	-	-	-	-	-	-	-	-
Q	-	-	-	-	-	-	-	-	-	-	S	I	R	D	F	Y	Q	A	G	-	-	-	S	P	P	P	P	A	-	S	L	G	S	S	A	V	S	S	P	-	-	-	-	-	-	-	-	-	-
L	-	-	-	-	-	-	-	-	-	-	S	I	E	E	F	Y	Q	V	-	-	-	-	T	P	I	G	K	F	-	-	-	-	-	-	-	-	-	-	-	-	-	-	-	-	-	-	-	-	-
A	-	-	-	-	-	-	-	-	-	-	E	Y	D	D	A	E	-	-	-	-	-	-	-	-	-	-	-	-	-	-	M	M	A	E	H	N	N	M	R	G	H	-	-	-	-	-	-	-	-
A	-	-	-	-	-	-	-	-	-	-	E	I	S	E	S	L	-	-	-	-	-	-	-	-	-	-	-	-	-	-	E	G	D	L	-	A	T	M	H	L	D	-	R	-	V	-	-	-	-
A	-	-	-	-	-	-	-	-	-	-	E	I	K	D	F	Y	V	A	T	-	-	G	N	S	P	P	A	A	-	-	-	-	-	-	-	-	-	-	-	-	-	-	-	-	-	-	-	-	-
A	-	-	-	-	-	-	-	-	-	-	E	F	Q	E	S	M	-	-	-	-	-	-	-	-	-	-	-	-	-	-	E	F	G	L	-	N	R	L	S	P	N	-	D	-	S	-	-	-	-
A	-	-	-	-	-	-	-	-	-	-	E	F	Q	E	S	V	-	-	-	-	-	-	-	-	-	-	-	-	-	-	D	G	Y	S	-	S	G	L	F	P	N	-	L	-	D	-	-	-	-
A	-	-	-	-	-	-	-	-	-	-	E	F	Q	E	T	L	-	-	-	-	-	-	-	-	-	-	-	-	-	-	E	F	G	S	-	N	N	L	N	S	S	-	E	-	N	-	-	-	-
-	-	-	-	-	-	-	-	-	-	-	-	-	-	-	-	-	-	-	-	-	-	-	-	-	-	-	-	-	-	-	E	R	K	F	-	N	Q	F	A	S	S	-	E	-	S	-	-	-	-
A	-	-	-	-	-	-	-	-	-	-	D	Y	Q	Q	A	L	-	-	-	-	-	-	-	-	-	-	-	-	-	-	D	R	S	F	-	N	Q	F	T	L	S	-	E	-	S	-	-	-	-
L	-	-	-	-	-	-	-	-	-	-	T	I	E	E	F	Y	Q	V	-	-	-	-	T	P	N	K	H	H	-	-	-	-	-	-	-	-	-	-	-	-	-	-	-	-	-	-	-	-	-
-	-	-	-	-	-	-	-	-	-	-	-	-	-	-	-	-	-	-	-	-	-	-	-	-	-	-	-	-	-	-	-	-	-	-	-	-	-	-	-	-	-	-	-	-	-	-	-	-	-
S	-	-	-	-	-	-	-	-	-	-	E	F	Q	E	S	M	-	-	-	-	-	-	-	-	-	-	-	-	-	-	D	S	S	L	-	S	Q	V	I	A	E	-	T	-	-	-	-	-	-
S	-	-	-	-	-	-	-	-	-	-	K	F	K	E	I	S	D	G	V	-	-	H	M	R	S	H	S	P	P	K	D	G	I	F	-	N	S	I	L	P	I	-	D	Q	E	-	-	-	-
D	-	-	-	-	-	-	-	-	-	-	Y	L	L	G	S	L	-	-	-	-	-	-	-	-	-	-	-	-	-	-	-	-	-	-	-	-	-	-	-	-	-	-	-	-	-	-	-	-	-
A	-	-	-	-	-	-	-	-	-	-	E	F	Q	E	V	M	-	-	-	-	-	-	-	-	-	-	-	-	-	-	E	C	G	F	-	T	R	M	H	P	G	-	D	-	P	-	-	-	-
F	-	-	-	-	-	-	-	-	-	-	E	I	R	D	F	Y	V	A	S	-	-	-	S	P	P	P	T	T	V	Y	-	-	-	-	T	D	L	F	Q	-	-	-	-	-	-	-	-	-	-
-	-	-	-	-	-	-	-	-	-	-	-	-	S	E	F	Y	L	A	S	-	-	-	S	P	P	T	S	S	-	F	M	E	E	G	M	P	-	-	-	-	-	-	-	-	-	-	-	-	-
A	-	-	-	-	-	-	-	-	-	-	E	F	Q	E	T	M	-	-	-	-	-	-	-	-	-	-	-	-	-	-	E	Y	G	Y	-	N	H	G	N	A	N	-	D	-	S	-	-	-	-
H	-	-	-	-	-	-	-	-	-	-	T	A	T	E	G	C	V	I	E	-	-	-	T	A	V	P	G	E	-	-	-	-	-	-	-	-	-	-	-	-	-	-	-	-	-	-	-	-	-
L	-	-	-	-	-	-	-	-	-	-	S	I	E	E	F	Y	Q	V	-	-	-	-	T	P	A	G	K	L	-	-	-	-	-	-	-	-	-	-	-	-	-	-	-	-	-	-	-	-	-
A	-	-	-	-	-	-	-	-	-	-	E	L	K	D	F	Y	V	A	S	-	-	-	S	P	P	P	V	M	-	F	-	-	-	-	N	P	S	E	S	-	-	-	-	-	-	-	-	-	-
Y	-	-	-	-	-	-	-	-	-	-	S	I	S	A	F	Y	T	G	V	-	-	-	S	P	P	P	A	V	-	P	T	P	A	F	S	P	S	D	S	-	-	-	-	-	-	-	-	-	-
-	-	-	-	-	-	-	-	-	-	-	-	-	S	E	F	Y	L	A	S	-	-	-	S	P	P	Q	G	S	-	F	I	E	D	G	M	L	-	-	-	-	-	-	-	-	-	-	-	-	-
D	-	-	-	-	-	-	-	-	-	-	E	F	Q	E	T	M	-	-	-	-	-	-	-	-	-	-	-	-	-	-	E	C	T	F	-	N	R	G	N	P	G	-	E	-	L	-	-	-	-
			361	362	363	364	365		366	367	368				369
-	-	-	T	S	P	A	V	-	G	H	R	-	-	-	L	-	-	-	-	-	-	-	-	-	-	-	-	-	-	-	-	-	-	-	-	-	-	-	-	-	-	-	-	-	-	-	-	-	-
-	-	-	P	N	R	-	-	-	-	-	-	-	-	-	-	-	-	-	-	-	-	-	-	-	-	-	-	-	-	-	-	-	-	-	-	-	-	-	-	-	-	-	-	-	-	-	-	-	-
-	-	-	-	-	-	T	E	T	-	-	-	-	N	R	P	-	-	-	-	-	H	-	-	-	-	-	-	-	-	-	-	-	-	-	-	-	-	-	-	-	-	-	-	-	-	-	-	-	-
-	-	-	-	-	-	-	K	S	-	-	-	-	S	R	H	-	-	-	-	-	H	-	-	-	-	-	-	-	-	-	-	-	-	-	-	-	-	-	-	-	-	-	-	-	-	-	-	-	-
G	S	P	S	-	-	-	-	-	-	-	-	-	-	-	-	-	-	-	-	-	-	-	-	-	-	-	-	-	-	-	-	-	-	-	-	-	-	-	-	-	-	-	-	-	-	-	-	-	-
-	-	-	-	-	F	N	S	S	-	-	-	-	L	K	P	-	-	-	-	-	H	-	-	-	-	-	-	-	-	-	-	-	-	-	-	-	-	-	-	-	-	-	-	-	-	-	-	-	-
-	-	-	-	-	S	S	V	P	-	-	-	-	F	R	P	-	-	-	-	-	H	-	-	-	-	-	-	-	-	-	-	-	-	-	-	-	-	-	-	-	-	-	-	-	-	-	-	-	-
-	-	-	-	-	-	-	-	-	-	-	-	-	-	-	I	-	-	-	-	-	-	-	-	-	-	-	-	-	-	-	-	-	-	-	-	-	-	-	-	-	-	-	-	-	-	-	-	-	-
-	-	-	V	A	P	-	-	-	-	-	-	-	-	-	F	-	-	-	-	-	-	-	-	-	-	-	-	-	-	-	-	-	-	-	-	-	-	-	-	-	-	-	-	-	-	-	-	-	-
-	-	-	-	-	T	P	S	P	-	-	-	-	V	R	P	-	-	-	-	-	H	-	-	-	-	-	-	-	-	-	-	-	-	-	-	-	-	-	-	-	-	-	-	-	-	-	-	-	-
-	-	-	-	-	-	-	-	-	-	-	-	-	-	-	-	-	-	-	-	-	-	-	-	-	-	-	-	-	-	-	-	-	-	-	-	-	-	-	-	-	-	-	-	-	-	-	-	-	-
-	-	-	-	-	-	-	-	-	-	-	-	-	S	A	T	-	-	-	-	-	P	-	-	-	-	-	-	-	-	-	-	-	-	-	-	-	-	-	-	-	-	-	-	-	-	-	-	-	-
-	-	-	S	A	S	Q	V	-	G	H	W	-	-	-	S	-	-	-	-	-	-	-	-	-	-	-	-	-	-	-	-	-	-	-	-	-	-	-	-	-	-	-	-	-	-	-	-	-	-
-	-	-	-	-	-	-	-	-	-	-	-	-	-	-	A	-	-	-	-	-	-	-	-	-	-	-	-	-	-	-	-	-	-	-	-	-	-	-	-	-	-	-	-	-	-	-	-	-	-
-	-	-	P	T	S	A	T	-	E	L	R	-	-	-	Q	-	-	-	-	-	-	-	-	-	-	-	-	-	-	-	-	-	-	-	-	-	-	-	-	-	-	-	-	-	-	-	-	-	-
-	-	-	-	-	-	G	S	P	-	-	-	-	S	S	C	-	-	-	-	-	N	-	-	-	-	-	-	-	-	-	-	-	-	-	-	-	-	-	-	-	-	-	-	-	-	-	-	-	-
-	-	-	A	N	S	V	I	-	V	H	R	-	-	-	P	-	-	-	-	-	-	-	-	-	-	-	-	-	-	-	-	-	-	-	-	-	-	-	-	-	-	-	-	-	-	-	-	-	-
-	-	-	-	-	-	-	-	-	-	-	-	-	D	M	T	-	-	-	-	-	P	-	-	-	-	-	-	-	-	-	-	-	-	-	-	-	-	-	-	-	-	-	-	-	-	-	-	-	-
-	-	-	-	-	F	G	L	G	-	-	-	-	P	R	S	-	-	-	-	-	H	-	-	-	-	-	-	-	-	-	-	-	-	-	-	-	-	-	-	-	-	-	-	-	-	-	-	-	-
-	-	-	-	-	T	A	F	D	D	R	M	T	N	Q	P	-	-	-	-	-	V	-	-	-	-	-	-	-	-	-	-	-	-	-	-	-	-	-	-	-	-	-	-	-	-	-	-	-	-
T	G	A	S	A	Q	N	E	P	-	-	-	-	F	K	S	-	-	P	S	I	H	-	-	-	-	-	-	-	-	-	-	-	-	-	-	-	-	-	-	-	-	-	-	-	-	-	-	-	-
-	-	-	-	H	P	S	D	L	-	-	-	-	P	H	R	-	-	-	-	-	H	-	-	-	-	-	-	-	-	-	-	-	-	-	-	-	-	-	-	-	-	-	-	-	-	-	-	-	-
-	-	-	-	-	-	-	A	T	S	R	S	N	T	S	L	-	-	-	-	-	-	-	-	-	-	-	-	-	-	-	-	-	-	-	-	-	-	-	-	-	-	-	-	-	-	-	-	-	-
-	-	-	-	-	-	-	-	I	-	-	-	-	I	K	P	-	-	-	-	-	H	-	-	-	-	-	-	-	-	-	-	-	-	-	-	-	-	-	-	-	-	-	-	-	-	-	-	-	-
-	-	-	-	-	-	-	-	G	-	-	-	-	G	H	R	-	-	-	-	-	H	-	-	-	-	-	-	-	-	-	-	-	-	-	-	-	-	-	-	-	-	-	-	-	-	-	-	-	-
-	-	-	V	A	S	P	V	-	G	K	C	-	-	-	L	-	-	-	-	-	-	-	-	-	-	-	-	-	-	-	-	-	-	-	-	-	-	-	-	-	-	-	-	-	-	-	-	-	-
-	-	-	T	S	S	N	-	-	-	-	-	-	-	-	-	-	-	-	-	-	-	-	-	-	-	-	-	-	-	-	-	-	-	-	-	-	-	-	-	-	-	-	-	-	-	-	-	-	-
-	-	-	-	-	-	-	E	Q	-	-	-	-	S	K	P	-	-	-	-	-	H	-	-	-	-	-	-	-	-	-	-	-	-	-	-	-	-	-	-	-	-	-	-	-	-	-	-	-	-
-	-	-	-	-	I	P	P	G	-	-	-	-	V	K	P	-	-	-	-	-	H	-	-	-	-	-	-	-	-	-	-	-	-	-	-	-	-	-	-	-	-	-	-	-	-	-	-	-	-
-	-	-	-	-	-	A	E	P	-	-	-	-	T	R	P	-	-	-	-	-	H	-	-	-	-	-	-	-	-	-	-	-	-	-	-	-	-	-	-	-	-	-	-	-	-	-	-	-	-
-	-	-	P	T	S	A	I	-	A	H	C	-	-	-	L	-	-	-	-	-	-	-	-	-	-	-	-	-	-	-	-	-	-	-	-	-	-	-	-	-	-	-	-	-	-	-	-	-	-
-	-	-	C	H	S	N	F	I	H	S	N	V	A	T	W	-	-	-	-	-	-	-	-	-	-	-	-	-	-	-	-	-	-	-	-	-	-	-	-	-	-	-	-	-	-	-	-	-	-
-	-	-	T	A	P	-	-	-	-	-	-	-	-	-	-	-	-	-	-	-	-	-	-	-	-	-	-	-	-	-	-	-	-	-	-	-	-	-	-	-	-	-	-	-	-	-	-	-	-
-	-	-	V	P	S	P	M	G	R	P	A	A	P	R	F	-	-	-	-	-	-	-	-	-	-	-	-	-	-	-	-	-	-	-	-	-	-	-	-	-	-	-	-	-	-	-	-	-	-
[truncated: 1,776 more rows]

## Sheet: SiSnRK1
SnRK1 protein from S. lycopersicum
1	2	3	4	5	6	7	8	9	10	11	12	13	14	15	16	17	18	19	20	21	22	23		24	25	26	27	28	29	30	31	32	33	34	35	36	37	38	39	40	41	42			43	44	45	46	47
M	D	G	T	A	V	Q	G	T	S	S	V	D	S	F	L	R	N	Y	K	L	G	K	-	T	L	G	I	G	S	F	G	K	V	K	I	A	E	H	T	L	T	G	-	-	H	K	V	A	V
M	D	G	S	G	G	Q	G	S	S	S	V	D	M	F	L	R	N	Y	K	L	G	K	-	T	L	G	I	G	S	F	G	K	V	K	I	A	E	H	A	L	T	R	-	-	H	K	V	A	I
M	D	G	S	G	T	G	S	R	S	G	V	E	S	I	L	P	N	Y	K	L	G	R	-	T	L	G	I	G	S	F	G	R	V	K	I	A	E	H	A	L	T	G	-	-	H	K	V	A	I
-	-	-	-	-	-	-	-	R	S	G	M	E	S	I	L	P	N	Y	K	M	G	R	-	T	L	G	I	G	S	F	G	R	V	K	I	A	E	H	A	L	T	G	-	-	H	K	V	A	I
-	-	-	-	-	-	K	G	G	G	G	T	E	V	L	L	R	N	Y	K	I	G	K	-	T	L	G	I	G	S	F	G	K	V	K	I	A	E	H	I	L	T	G	-	-	H	K	V	A	V
-	-	G	S	S	G	S	Q	D	S	G	A	D	M	F	L	P	N	Y	K	L	G	K	-	T	L	G	L	G	S	F	G	K	V	K	I	A	E	H	A	L	T	G	-	-	Q	K	V	A	I
M	D	G	S	A	G	Q	G	G	S	S	V	D	M	F	L	R	N	Y	K	L	G	K	-	T	L	G	I	G	S	F	G	K	V	K	I	A	E	H	A	L	T	G	-	-	H	K	V	A	I
-	-	-	-	-	-	-	-	S	R	V	A	S	V	L	L	Q	R	Y	R	L	E	R	-	R	L	G	I	G	S	F	S	K	V	K	S	A	V	H	I	L	T	G	-	-	H	R	V	A	I
-	-	-	-	-	-	-	-	-	-	-	-	S	E	A	L	K	N	Y	Y	L	G	K	-	I	L	G	V	G	T	F	A	K	V	I	I	A	E	H	K	H	T	R	-	-	H	K	V	A	I
-	-	-	-	T	M	E	G	A	G	R	D	A	N	P	L	G	G	Y	R	I	G	K	-	T	L	G	I	G	S	F	G	K	V	K	I	A	E	H	I	L	T	G	-	-	H	K	V	A	I
-	-	-	-	-	-	-	-	-	-	G	T	E	F	F	L	S	N	Y	R	L	G	K	-	T	L	G	I	G	S	F	G	K	V	K	V	A	E	H	I	L	T	G	-	-	H	K	V	A	I
-	-	-	-	-	-	-	-	-	-	-	-	-	D	A	L	K	N	Y	N	V	G	R	-	T	L	G	I	G	T	F	G	K	V	R	I	A	E	H	K	H	T	G	-	-	H	K	V	A	I
-	-	-	-	-	-	-	-	-	-	-	-	-	-	-	-	-	Q	F	I	L	G	K	-	N	L	G	I	G	A	F	G	K	V	K	L	A	T	H	V	V	T	G	-	-	H	K	V	A	V
-	-	-	-	-	-	-	-	-	-	-	-	-	-	-	-	G	S	Y	I	L	G	K	-	T	L	G	V	G	S	F	G	K	V	K	L	A	E	H	E	Q	T	G	-	-	K	K	V	A	V
-	-	-	-	-	-	-	-	-	-	-	-	-	-	-	I	G	H	Y	T	L	G	A	-	T	L	G	V	G	T	F	G	K	V	K	I	G	E	H	Q	L	T	K	-	-	H	K	V	A	V
-	-	-	-	-	-	-	-	-	-	-	-	-	-	-	-	G	H	Y	I	L	G	Q	-	T	L	G	V	G	T	F	G	K	V	K	I	G	E	H	Q	L	T	K	-	-	H	K	V	A	V
-	-	-	-	-	-	-	-	-	-	-	-	-	-	-	I	G	H	Y	T	L	G	Q	-	T	L	G	V	G	T	F	G	K	V	K	I	G	E	H	Q	L	T	K	-	-	H	K	V	A	V
-	-	-	-	-	-	-	-	-	-	-	-	-	-	-	-	G	H	Y	N	L	G	Q	-	T	L	G	V	G	T	F	G	K	V	K	I	G	E	H	Q	M	T	K	-	-	H	K	V	A	V
-	-	-	-	-	-	-	-	-	-	-	-	-	-	-	-	G	H	Y	I	L	G	D	-	T	L	G	V	G	T	F	G	K	V	K	V	G	K	H	E	L	T	G	-	-	H	K	V	A	V
-	-	-	-	-	-	-	-	-	-	-	-	-	-	-	I	G	H	Y	I	L	G	E	-	T	L	G	I	G	T	F	G	K	V	K	T	A	R	H	Q	L	T	G	-	-	H	K	V	A	V
-	-	-	-	-	-	-	-	-	-	-	-	-	-	-	-	G	H	Y	V	L	G	E	-	T	L	G	V	G	T	F	G	K	V	K	I	G	E	H	Q	L	T	G	-	-	H	K	V	A	I
-	-	-	-	-	-	-	-	-	-	-	-	-	-	-	-	G	Q	Y	V	L	G	A	-	T	L	G	V	G	S	F	G	K	V	K	R	A	R	H	E	F	T	G	-	-	H	E	V	A	V
-	-	-	-	-	-	-	-	-	-	-	-	-	-	-	-	G	H	Y	I	L	G	D	-	T	L	G	V	G	T	F	G	K	V	K	V	G	K	H	E	L	T	G	-	-	H	K	V	A	V
-	-	-	-	-	-	-	-	-	-	-	-	-	-	-	I	G	H	Y	I	L	G	E	-	T	L	G	M	G	T	F	G	K	V	K	M	G	E	H	L	L	T	K	-	-	H	K	V	A	V
-	-	-	-	-	-	-	-	-	-	-	-	-	-	Y	V	G	S	Y	R	I	E	E	-	T	L	G	K	G	S	F	G	K	V	K	L	A	T	H	M	R	T	G	-	-	I	K	V	A	I
-	-	-	-	-	-	-	-	-	-	-	-	-	-	-	-	-	P	Y	F	L	G	K	-	T	L	G	V	G	S	F	G	K	V	K	L	G	E	H	E	L	C	D	-	-	Q	K	V	A	V
-	-	-	-	-	-	-	-	-	-	-	-	-	-	-	V	N	H	Y	E	L	G	E	-	T	I	G	S	G	S	F	G	K	V	K	K	A	R	H	K	I	T	G	-	-	H	E	V	A	I
-	-	-	-	-	-	-	-	-	-	-	-	-	-	-	I	G	H	Y	L	L	G	A	-	T	L	G	T	G	T	F	G	K	V	K	I	G	E	H	Q	I	T	R	-	-	L	K	V	A	V
-	-	-	-	-	-	-	-	-	-	-	-	-	-	-	-	A	S	Y	K	M	A	Y	-	T	I	G	V	G	T	F	G	R	V	K	L	A	T	H	E	V	T	G	-	-	Q	K	V	A	I
-	-	-	-	-	-	-	-	-	-	-	-	-	-	-	I	G	K	Y	Q	I	V	K	-	N	L	G	E	G	S	F	G	K	V	K	L	A	Y	H	T	G	T	G	-	-	Q	R	V	A	L
-	-	-	-	-	-	-	-	-	-	-	-	-	-	M	I	G	S	Y	V	I	R	E	-	T	I	G	R	G	S	F	G	K	V	K	K	G	R	H	V	H	T	G	-	-	E	Y	V	A	I
-	-	-	-	-	-	-	-	-	-	-	-	-	-	-	I	E	H	Y	L	V	G	K	-	T	L	G	C	G	A	S	G	K	V	K	L	A	K	H	D	I	T	G	-	-	K	E	V	A	I
-	-	-	-	-	-	-	-	-	-	-	-	-	-	-	I	G	N	F	I	I	Q	E	-	T	I	G	K	G	A	F	G	A	V	K	K	G	T	H	I	Q	T	G	-	-	Y	N	V	A	I
-	-	-	-	-	-	-	-	-	-	-	-	-	-	-	-	D	E	W	K	L	G	K	-	T	I	G	T	G	S	F	G	K	V	K	L	L	V	N	E	V	N	G	-	-	V	E	A	A	V
-	-	-	-	-	-	-	-	-	-	Q	K	N	R	C	I	G	N	Y	T	I	G	K	-	K	L	G	E	G	A	F	G	K	V	R	L	G	I	H	N	L	T	G	-	-	E	K	V	A	I
-	-	-	-	-	-	-	-	-	-	-	-	-	-	D	I	G	D	Y	W	L	G	K	-	T	L	G	K	G	S	S	G	R	V	K	L	G	I	H	K	V	S	G	-	-	E	K	V	A	I
-	-	-	-	-	-	-	-	-	-	-	-	-	-	-	-	G	H	Y	D	L	D	K	-	T	I	G	Q	G	Q	F	G	K	V	K	L	A	T	H	V	L	T	G	-	-	E	R	V	A	V
-	-	-	-	-	-	-	-	-	-	-	-	-	-	-	I	G	N	Y	T	V	G	K	-	E	I	G	Q	G	T	F	G	K	V	K	L	G	M	H	N	L	T	S	-	-	E	K	V	A	I
-	-	-	-	-	-	-	-	-	-	-	-	-	R	I	I	G	D	Y	Q	L	V	K	-	T	L	G	V	G	T	F	G	L	V	K	L	G	L	H	Q	I	T	G	-	-	E	K	V	A	I
-	-	-	-	-	-	-	-	-	-	-	-	-	-	Y	I	G	D	Y	Y	V	G	K	-	T	L	G	K	G	A	S	G	R	V	K	L	G	I	H	K	H	T	G	-	-	E	Q	V	A	I
-	-	-	-	-	-	-	-	-	-	-	-	-	-	-	I	G	D	Y	Y	V	G	K	-	T	L	G	K	G	A	S	G	R	V	K	L	G	I	H	K	H	T	G	-	-	E	Q	V	A	I
-	-	-	-	-	-	-	-	-	S	H	S	A	Q	Y	V	G	P	Y	R	L	E	K	-	T	L	G	K	G	Q	T	G	L	V	K	L	G	V	H	C	I	T	G	-	-	Q	K	V	A	I
-	-	-	-	-	-	-	-	-	-	-	-	-	Q	Y	C	G	P	Y	K	L	E	K	-	T	L	G	K	G	Q	T	G	L	V	K	T	G	T	H	C	I	T	G	-	-	R	K	V	A	I
-	-	-	-	-	-	-	-	-	-	-	-	-	-	-	-	-	-	Y	D	I	E	R	-	T	L	G	K	G	N	F	A	V	V	K	L	A	R	H	R	V	T	K	-	-	T	Q	V	A	I
-	-	-	-	-	-	-	-	-	-	-	-	-	-	-	-	-	P	Y	V	L	G	R	-	T	L	G	V	G	S	T	G	R	V	K	L	G	T	H	I	A	S	G	-	-	K	T	V	A	V
-	-	-	-	-	-	-	-	-	-	-	-	-	-	-	-	-	-	Y	D	I	E	R	-	T	L	G	K	G	N	F	A	V	V	K	L	A	R	H	R	V	T	K	-	-	T	Q	V	A	I
-	-	-	-	-	-	G	G	T	T	E	G	H	Q	Y	V	G	P	Y	R	L	E	R	-	T	L	G	K	G	Q	T	G	L	V	K	L	G	V	H	C	V	L	G	-	-	K	K	V	A	I
-	-	-	-	-	-	-	-	-	-	-	-	-	P	H	I	G	N	Y	R	L	L	K	-	T	I	G	K	G	N	F	A	K	V	K	L	A	R	H	V	L	T	G	-	-	K	E	V	A	V
-	-	-	-	-	-	-	-	T	V	D	V	Q	Q	Y	V	G	P	Y	R	L	E	K	-	T	L	G	K	G	Q	T	G	L	V	K	L	G	I	H	C	V	T	G	-	-	K	N	V	A	I
-	-	-	-	-	-	-	-	-	-	-	-	-	-	-	-	-	-	Y	E	I	I	R	-	T	L	G	K	G	N	F	A	V	V	K	L	A	C	H	K	V	T	K	-	-	T	Q	V	A	I
-	-	-	-	-	-	S	G	A	N	S	E	E	V	H	I	G	R	Y	R	L	I	K	-	T	I	G	K	G	N	F	A	K	V	K	L	A	K	H	V	P	T	G	-	-	K	E	V	A	I
-	-	-	-	-	-	-	-	-	-	-	-	-	-	-	-	-	-	Y	E	I	I	R	-	T	L	G	K	G	N	F	A	V	V	K	L	A	K	H	K	V	T	K	-	-	T	Q	V	A	I
-	-	-	-	-	-	-	-	-	-	-	-	-	-	-	-	-	-	Y	D	I	E	R	-	T	L	G	K	G	N	F	A	V	V	K	L	A	R	H	R	V	T	K	-	-	T	Q	V	A	I
-	-	-	-	-	-	-	-	-	-	-	-	-	-	-	L	Q	N	Y	V	V	D	K	-	T	L	G	Q	G	T	F	G	K	V	K	M	G	I	H	K	C	T	N	-	-	E	K	V	A	I
-	-	-	-	-	-	-	-	-	-	-	-	-	-	-	V	G	N	Y	I	I	G	K	-	T	I	G	E	G	S	F	S	K	V	R	L	G	T	H	V	L	T	N	-	-	E	R	I	A	L
-	-	-	-	-	-	-	-	-	-	-	-	-	Q	Y	V	G	P	Y	K	L	E	K	-	T	L	G	K	G	Q	T	G	L	V	K	L	G	V	H	C	V	S	G	-	-	K	K	V	A	I
-	-	-	-	-	-	-	-	-	-	-	-	-	-	-	V	G	N	Y	R	L	F	K	-	T	I	G	K	G	N	F	A	K	V	K	L	A	R	H	T	L	T	G	-	-	K	E	V	A	V
-	-	-	-	-	-	-	-	R	S	S	D	E	P	H	V	G	R	Y	R	L	L	K	-	T	I	G	K	G	N	F	A	K	V	K	L	A	K	H	L	P	T	G	-	-	K	E	V	A	V
-	-	-	-	-	-	-	-	-	-	-	-	-	P	H	I	G	N	Y	R	L	L	K	-	T	I	G	K	G	N	F	A	K	V	K	L	A	R	H	I	L	T	G	-	-	R	E	V	A	I
-	-	-	-	-	-	-	-	-	S	E	Q	D	V	H	V	G	K	Y	K	L	L	K	-	T	I	G	K	G	N	F	A	K	V	K	L	A	K	H	V	I	T	G	-	-	H	E	V	A	I
-	-	-	-	-	-	-	-	-	-	-	-	-	-	H	V	G	N	Y	R	L	L	K	-	T	I	G	K	G	N	F	A	K	V	K	L	A	R	H	T	L	T	G	-	-	R	E	V	A	V
-	-	-	-	-	-	-	-	-	-	-	-	-	P	H	I	G	K	Y	R	L	I	K	-	T	I	G	K	G	N	F	A	K	V	K	L	A	K	H	V	P	T	G	-	-	R	E	V	A	I
-	-	-	-	-	-	-	-	-	-	-	-	E	P	H	I	G	K	Y	R	L	I	K	-	T	I	G	K	G	N	F	A	K	V	K	L	A	K	H	V	P	T	G	-	-	R	E	V	A	I
-	-	-	-	-	-	-	-	-	-	-	-	-	-	-	-	-	-	Y	D	I	E	R	-	T	I	G	K	G	N	F	A	V	V	K	L	A	R	H	R	I	T	K	-	-	T	E	V	A	I
-	-	-	-	-	-	-	-	-	-	-	-	C	Q	F	V	G	P	Y	R	L	E	K	-	T	L	G	K	G	Q	T	G	L	V	K	L	G	V	H	C	V	L	G	-	-	R	K	V	A	I
-	-	-	-	-	-	-	-	-	-	-	-	-	-	-	-	-	-	-	-	-	-	-	-	-	-	-	-	-	-	-	G	R	V	W	E	A	R	H	L	R	T	G	-	-	L	R	V	A	I
-	-	-	-	-	-	-	-	-	-	-	-	-	-	-	-	-	-	-	-	-	-	-	-	-	-	-	-	-	-	-	-	-	V	K	L	G	V	H	C	V	L	G	-	-	K	K	V	A	I
-	-	-	-	-	-	-	-	-	-	-	-	-	-	-	-	-	P	Y	E	I	E	R	-	T	I	G	K	G	N	F	A	V	V	K	L	A	T	H	I	I	T	R	-	-	A	K	V	A	I
-	-	-	-	-	-	-	-	-	-	-	-	-	-	-	-	-	-	-	-	-	-	-	-	-	-	-	-	-	-	-	G	L	V	K	L	G	I	H	C	I	T	G	-	-	Q	K	V	A	I
-	-	-	-	-	-	-	-	-	S	D	E	Q	P	H	I	G	N	Y	R	L	L	K	-	T	I	G	K	G	N	F	A	K	V	K	L	A	R	H	V	L	T	C	-	-	R	E	V	A	I
-	-	-	-	-	-	-	-	-	-	-	-	-	-	-	-	-	P	W	K	L	G	K	-	T	L	G	R	G	A	T	G	R	V	L	L	G	V	H	Q	Q	T	G	-	-	Q	K	A	A	V
-	-	-	-	-	-	-	-	-	-	-	-	-	-	-	-	-	-	Y	D	I	E	R	-	T	I	G	K	G	N	F	A	V	V	K	L	A	R	H	R	I	T	K	-	-	T	E	V	A	I
-	-	-	-	-	-	-	-	-	-	S	E	E	P	H	I	G	K	Y	R	L	L	K	-	T	I	G	K	G	N	F	A	K	V	K	L	A	K	H	I	P	T	G	-	-	K	E	V	A	I
-	-	-	-	-	-	-	-	-	-	-	-	-	D	I	I	G	E	Y	V	L	G	E	-	T	I	G	K	G	T	F	G	K	V	K	L	G	L	H	L	L	T	G	-	-	E	K	V	A	V
-	-	-	-	-	-	-	-	-	V	E	S	L	V	R	V	G	Y	Y	E	M	E	K	-	T	I	G	K	G	N	F	A	V	V	K	L	A	T	H	I	I	T	K	-	-	S	K	V	A	I
-	-	-	-	-	-	-	-	-	-	-	-	-	-	-	-	-	-	Y	H	L	R	E	-	T	I	G	S	G	G	F	A	K	V	K	L	A	Y	H	A	L	T	G	-	-	E	K	V	A	I
-	-	-	-	-	-	-	-	-	-	-	-	-	-	-	V	G	K	Y	K	L	I	R	-	T	L	G	R	G	N	F	A	K	V	K	L	A	Q	H	I	T	T	G	-	-	K	E	V	A	V
-	-	R	V	Q	G	R	S	R	T	A	D	D	P	H	I	G	K	Y	K	L	L	K	-	T	I	G	K	G	N	F	A	K	V	K	L	A	K	H	I	P	T	G	-	-	I	E	V	A	I
-	-	-	-	-	-	-	-	-	-	-	-	-	-	-	-	-	P	W	R	L	G	K	-	T	L	G	R	G	A	T	G	R	V	L	L	A	T	N	Q	N	T	G	-	-	Q	K	A	A	V
-	-	-	T	A	G	T	A	K	V	K	A	P	I	R	V	G	F	Y	D	I	S	R	-	T	L	G	K	G	N	Y	A	V	V	K	L	A	K	H	R	I	T	K	-	-	T	E	V	A	I
-	-	-	-	-	-	-	-	-	-	-	-	-	-	-	I	G	N	Y	V	F	Q	K	-	T	V	G	E	G	N	F	A	K	V	K	L	A	K	H	K	L	T	G	-	-	V	E	V	A	I
-	-	R	V	Q	G	R	S	R	A	A	D	D	P	H	I	G	K	Y	K	L	I	K	-	T	I	G	K	G	N	F	A	K	V	K	L	A	K	H	I	P	T	G	-	-	I	E	V	A	I
-	-	-	-	-	-	-	-	-	-	-	-	-	-	-	-	-	-	Y	H	F	I	R	-	Q	I	G	Q	G	T	T	G	K	V	K	L	A	F	D	K	V	N	N	-	-	R	H	V	A	V
-	-	-	-	-	-	-	-	-	-	-	-	-	-	-	-	G	Y	Y	K	L	E	K	-	T	I	G	K	G	N	F	A	V	V	K	L	A	T	H	V	V	T	R	-	-	T	K	V	A	I
-	-	-	-	-	-	-	-	-	-	-	-	-	-	-	-	-	-	Y	D	I	E	E	-	T	I	G	K	G	N	F	A	V	V	K	L	A	K	H	R	M	T	K	-	-	S	R	V	A	I
-	-	-	-	-	-	-	-	-	I	D	K	L	V	R	V	G	Y	Y	K	L	E	R	-	T	I	G	K	G	N	F	A	V	V	K	L	A	T	H	I	V	T	N	-	-	T	K	V	A	I
-	-	-	-	-	-	-	-	-	K	K	T	K	T	H	I	G	P	W	R	L	G	R	-	T	L	G	R	G	S	S	G	R	V	R	L	A	R	H	S	H	T	G	-	-	Q	L	A	A	V
-	-	-	-	-	-	-	-	-	-	-	-	-	-	-	-	-	Y	Y	E	M	E	K	-	T	I	G	K	G	Y	F	A	V	V	K	L	A	K	H	V	V	T	N	-	-	S	K	V	A	I
-	-	-	-	-	-	-	-	-	-	-	-	-	-	-	-	-	I	Y	K	I	I	K	-	T	L	G	K	G	N	F	A	K	V	K	L	A	L	H	M	P	T	G	-	-	R	E	V	A	I
-	-	-	-	-	-	-	-	-	-	-	-	-	-	-	-	-	R	Y	E	M	G	R	-	V	L	G	H	G	N	F	G	R	V	H	V	A	R	D	L	R	T	G	-	-	K	S	V	A	V
-	-	-	-	-	-	-	-	-	-	-	-	-	-	-	-	-	-	Y	D	V	E	R	-	T	I	G	C	G	G	F	A	K	V	K	L	A	T	H	I	A	T	G	-	-	E	K	V	A	I
-	-	-	-	-	-	-	-	-	-	S	T	S	E	L	L	K	H	Y	E	V	Y	E	-	T	I	G	S	G	G	F	A	K	V	K	L	G	R	H	I	L	T	G	-	-	E	K	V	A	I
-	-	-	-	-	-	-	-	-	-	-	-	-	-	-	V	G	P	W	R	L	G	R	-	T	L	G	R	G	S	T	G	R	V	R	L	A	K	H	S	I	T	G	-	-	Q	L	A	A	V
-	-	G	T	N	L	R	R	R	T	T	I	D	A	T	T	G	H	W	D	L	G	K	-	T	I	G	A	G	S	M	G	K	V	K	L	A	R	N	K	E	T	G	-	-	E	Q	V	A	V
-	-	-	-	-	-	-	-	-	V	N	K	L	I	R	V	G	Y	Y	E	L	E	K	-	T	I	G	K	G	N	F	A	V	V	K	M	A	T	H	V	V	T	K	-	-	S	K	V	A	I
-	-	-	-	-	-	-	-	-	-	-	-	-	-	-	-	-	-	Y	K	I	I	K	-	T	L	G	K	G	N	F	A	K	V	K	L	A	I	H	L	P	T	G	-	-	R	E	V	A	I
-	-	-	-	-	-	-	-	-	-	-	-	-	-	-	I	G	P	W	K	L	G	E	-	T	L	G	S	G	S	T	G	K	V	L	L	A	S	N	E	T	T	K	-	-	Q	Q	A	A	V
-	-	-	-	-	-	-	-	-	-	-	-	-	-	-	-	G	T	W	A	L	G	K	-	T	I	G	A	G	S	M	G	K	V	K	L	A	K	H	N	E	N	G	-	-	E	Q	V	A	V
-	-	-	-	-	-	-	-	-	-	-	F	G	S	L	L	P	G	Y	T	V	G	K	-	V	I	G	E	G	G	F	C	Q	V	R	I	A	V	H	H	L	S	Q	-	-	R	K	V	A	V
-	-	-	-	-	-	-	-	-	-	-	-	-	-	-	V	D	F	Y	T	F	G	R	-	T	L	G	E	G	A	Y	G	K	V	K	L	G	T	H	R	L	T	G	-	-	E	M	V	A	I
-	-	-	-	-	-	-	-	-	-	-	-	-	P	H	I	G	N	Y	R	L	L	K	-	T	I	G	K	G	N	F	A	K	V	K	L	A	R	H	I	L	T	G	-	-	R	E	V	A	I
-	-	-	-	-	-	-	-	-	-	-	-	-	-	Q	L	Q	Q	Y	Q	V	G	E	-	T	L	G	V	G	A	H	G	E	V	K	R	A	T	H	K	L	S	G	-	-	Q	S	V	A	I
-	-	-	-	-	-	-	-	-	-	-	-	-	-	-	-	-	P	W	K	L	G	K	-	T	L	G	K	G	A	T	G	R	V	F	L	A	T	N	V	E	N	N	-	-	Q	K	A	A	V
-	-	-	-	-	-	-	-	-	-	S	I	T	A	Q	T	G	T	W	A	L	G	K	-	T	I	G	Q	G	S	M	G	K	V	K	L	A	R	N	V	E	T	G	-	-	E	Q	A	A	V
-	-	-	-	-	-	-	-	-	-	-	-	-	-	-	-	-	-	-	-	-	N	E	-	K	L	G	E	G	G	F	A	E	V	H	L	A	E	H	R	P	T	G	-	-	I	K	V	A	I
-	-	-	-	-	-	-	-	-	-	-	-	-	-	-	-	-	L	Y	D	L	E	E	-	T	L	G	S	G	H	F	A	V	V	K	L	A	R	H	V	F	T	G	-	-	E	K	V	A	V
S	G	A	A	A	G	Y	K	S	S	Y	D	G	K	I	A	G	M	Y	D	L	E	E	-	T	L	G	R	G	H	F	A	I	V	K	L	A	R	H	V	F	T	G	-	-	Q	K	V	A	V
-	-	-	-	-	-	-	-	-	-	-	-	-	-	-	-	-	D	Y	V	V	E	R	-	V	L	G	S	G	S	C	G	K	V	K	L	A	R	N	M	Q	T	G	-	-	Q	F	A	A	I
-	-	-	-	-	-	-	-	-	-	-	-	-	-	-	-	-	-	Y	D	L	E	E	-	T	L	G	R	G	H	F	A	V	V	K	L	A	K	H	V	F	T	G	-	-	E	K	V	A	V
-	-	-	-	-	-	-	-	-	-	-	-	-	-	F	I	G	P	Y	K	I	G	K	-	A	I	G	R	G	N	F	A	V	V	R	L	A	K	H	G	I	A	K	-	-	I	K	V	A	I
-	-	-	-	-	-	-	-	-	-	-	-	-	-	-	-	-	L	Y	D	L	E	R	-	T	L	G	K	G	H	F	A	V	V	K	L	A	R	H	V	F	T	G	-	-	Q	R	V	A	V
-	-	-	-	-	-	-	-	-	-	-	S	N	R	I	L	G	D	Y	T	L	S	K	-	S	L	G	A	G	S	M	G	K	V	K	L	A	T	H	N	V	T	G	-	-	E	K	Y	A	V
-	-	-	-	-	-	-	-	-	-	-	-	-	-	-	-	-	L	Y	D	M	E	E	-	T	L	G	R	G	H	F	A	V	V	K	L	A	R	H	V	F	T	G	-	-	E	K	V	A	V
-	-	-	-	-	-	Q	R	Q	S	S	R	V	R	L	I	G	D	Y	A	L	G	K	-	T	L	G	A	G	S	M	G	K	V	K	L	A	H	H	I	V	T	G	-	-	E	R	V	A	I
-	-	-	-	-	-	-	-	-	-	-	-	-	-	R	L	G	N	Y	M	I	D	D	V	V	L	G	Q	G	H	Y	A	V	V	R	L	A	T	H	T	P	T	M	-	-	E	K	V	A	I
-	-	-	-	-	-	-	-	-	-	-	-	-	-	-	-	-	L	Y	D	L	E	E	-	T	L	G	R	G	H	F	A	V	V	K	L	A	R	H	V	F	T	G	-	-	E	K	V	A	V
-	-	-	-	-	-	-	-	-	-	-	-	-	-	-	-	-	-	Y	A	V	H	D	-	E	L	G	S	G	G	F	G	K	V	R	L	A	T	H	L	L	T	N	-	-	Q	K	V	A	I
-	-	-	-	-	-	-	-	-	-	-	-	-	-	-	-	G	K	Y	K	L	V	R	-	T	I	G	K	G	N	F	A	K	V	K	L	A	I	H	M	A	T	G	-	-	V	E	V	A	I
-	-	-	-	-	-	-	-	-	-	-	E	A	L	L	R	N	S	Y	K	I	L	N	-	T	I	C	Q	G	S	F	G	E	V	K	L	A	W	H	L	L	T	Q	-	-	T	Q	V	A	L
-	-	-	-	-	-	-	-	-	-	-	-	-	-	-	I	G	F	Y	R	L	G	K	-	E	L	G	A	G	N	F	S	K	V	K	L	G	V	H	V	L	T	K	-	-	E	K	V	A	V
-	-	-	-	-	-	-	-	-	-	-	-	-	-	-	-	-	-	Y	D	L	E	H	-	T	I	G	Q	G	H	F	A	V	V	K	L	A	K	H	V	F	T	G	-	-	E	R	V	A	V
-	-	-	-	-	-	-	-	-	-	-	-	-	-	-	-	-	-	-	-	-	-	-	-	V	I	G	R	G	A	F	G	Q	V	K	L	A	Q	H	L	L	T	G	-	-	T	Q	V	A	V
-	-	-	-	-	-	-	-	-	-	-	-	-	-	-	-	-	L	Y	D	L	G	P	-	T	I	G	R	G	H	Y	A	V	V	K	V	A	Q	H	V	F	T	G	-	-	E	K	V	A	V
-	-	-	-	-	-	-	-	-	-	-	-	-	-	-	-	-	-	Y	D	L	D	K	-	T	L	G	R	G	H	F	A	V	V	K	L	A	R	H	V	F	T	G	-	-	E	K	V	A	V
-	-	-	-	-	-	-	-	-	-	-	-	-	-	-	-	-	-	Y	D	L	E	H	-	T	I	G	Q	G	H	F	A	V	V	K	L	A	R	H	V	F	T	G	-	-	E	R	V	A	V
-	-	-	-	-	-	-	-	-	-	-	-	-	-	C	I	D	D	Y	E	F	H	R	-	S	L	G	K	G	S	M	G	K	V	K	L	G	V	H	V	V	S	G	-	-	E	K	V	A	V
-	-	-	-	-	-	-	-	-	-	-	-	-	-	-	-	-	S	Y	V	L	G	S	-	T	L	G	E	G	E	F	G	K	V	K	L	G	W	R	K	D	G	N	F	P	S	Q	V	A	I
-	-	-	-	-	-	-	-	-	-	-	-	-	-	-	V	G	N	Y	S	L	G	R	-	L	I	G	K	G	S	F	G	R	V	Y	L	A	H	H	K	L	T	N	-	G	S	K	V	V	L
-	-	-	-	-	-	-	-	-	-	-	-	-	-	-	L	E	S	Y	Q	I	K	Y	-	N	I	G	K	G	G	F	A	Q	V	Y	Y	A	I	H	K	L	T	G	-	-	T	K	V	A	I
-	-	-	-	-	-	-	-	-	-	-	-	-	T	H	I	G	P	W	Q	L	G	K	-	T	L	G	K	G	S	S	A	R	V	R	L	A	R	H	R	L	T	H	-	-	Q	S	V	A	V
-	-	-	-	-	-	-	-	-	-	-	-	-	-	-	-	-	-	-	-	-	-	-	-	-	-	-	-	-	-	-	-	-	-	-	-	-	-	-	-	-	-	-	-	-	-	-	-	-	-
-	-	-	-	-	-	-	-	-	-	-	P	E	S	F	Y	S	Q	Y	V	V	L	K	-	T	I	G	S	G	A	F	A	K	V	K	L	A	H	H	R	L	T	G	-	-	T	P	V	A	V
-	-	-	-	-	-	-	-	-	-	-	-	-	-	-	-	-	-	Y	R	I	R	G	-	E	L	G	S	G	N	F	S	Q	V	K	L	G	I	H	A	L	T	K	-	-	E	K	V	A	I
-	-	-	-	-	-	-	-	-	-	-	-	X	T	F	H	S	Q	Y	K	V	L	K	-	T	I	G	K	G	S	H	A	K	V	L	L	A	H	R	R	L	T	G	-	-	T	X	V	A	V
-	-	-	-	-	-	-	-	-	-	P	D	E	I	L	K	A	Q	Y	W	L	L	R	-	T	I	G	E	G	Y	F	G	Y	V	K	L	A	Y	H	H	L	T	R	-	-	T	Q	V	A	V
-	-	-	-	-	-	-	-	-	-	-	-	-	-	-	-	G	S	Y	L	I	G	K	-	M	I	N	K	G	S	F	A	K	V	M	E	G	L	H	I	G	T	G	-	-	E	K	V	A	I
-	-	-	-	-	-	-	-	-	-	-	-	-	-	-	-	-	-	Y	T	I	R	G	-	K	I	G	S	G	N	F	S	Q	V	K	L	G	I	H	T	L	T	K	-	-	E	K	V	A	I
-	-	-	-	-	-	-	-	-	-	E	E	G	N	F	H	S	Q	Y	Q	V	L	G	-	T	I	G	Q	G	G	N	A	K	V	L	L	A	H	H	R	L	T	G	-	-	T	P	V	A	V
-	-	-	-	-	-	-	-	-	-	-	-	-	-	-	L	D	H	Y	R	L	G	K	-	M	L	G	F	E	S	T	G	K	V	N	L	A	T	H	K	V	T	G	-	-	E	K	V	V	V
-	-	-	-	-	-	-	-	-	-	-	-	-	-	-	-	G	S	Y	L	V	G	K	-	M	I	N	K	G	S	F	A	K	V	M	L	G	M	N	I	S	T	G	-	-	E	K	V	A	I
-	-	-	-	-	-	-	-	-	-	-	-	-	-	-	-	G	S	Y	L	V	G	K	-	M	I	N	K	G	S	F	A	K	V	M	E	G	L	H	I	G	T	G	-	-	E	K	V	A	I
-	-	-	-	-	-	-	-	-	-	-	-	-	-	-	L	G	D	Y	Y	L	S	K	-	T	I	G	S	G	S	M	G	K	V	K	L	G	I	H	K	D	T	N	-	-	E	R	V	A	V
-	-	-	-	-	-	-	-	-	-	-	-	-	-	-	V	G	N	Y	T	L	G	K	-	L	I	G	K	G	S	F	G	K	V	Y	L	A	S	H	K	L	S	N	-	G	S	R	V	V	L
-	-	-	-	-	-	-	-	-	-	-	-	-	-	-	-	-	K	Y	H	L	G	D	-	V	L	G	N	G	N	F	A	T	V	K	L	A	V	D	R	K	T	G	-	-	A	K	Y	A	I
-	-	-	-	-	-	-	-	-	-	T	I	E	D	V	E	S	F	Y	R	L	D	K	-	Q	L	G	Q	G	A	H	G	Y	V	R	L	G	Y	H	L	L	T	N	-	-	E	E	V	A	L
-	-	-	-	-	-	-	-	-	-	-	-	-	-	-	-	G	S	Y	L	I	G	K	-	M	I	N	K	G	S	F	A	K	V	M	E	G	L	H	I	G	T	G	-	-	E	K	V	A	I
-	-	-	-	-	-	-	-	-	-	-	-	-	-	-	-	-	K	Y	D	I	K	A	-	L	I	G	R	G	S	F	S	R	V	V	R	V	E	H	R	M	T	K	-	-	Q	P	Y	A	I
-	-	-	-	-	-	-	-	-	-	-	E	L	S	E	I	G	N	Y	K	I	S	K	-	F	I	G	E	G	S	F	G	K	V	Y	L	A	T	H	R	L	T	H	-	-	Q	K	V	V	L
-	-	-	-	-	-	-	-	-	-	-	-	-	-	-	-	-	K	Y	K	F	G	R	-	T	L	G	A	G	T	Y	G	V	V	R	E	A	E	S	P	E	-	-	-	-	G	K	V	A	I
-	-	-	-	-	-	-	-	-	-	-	-	-	K	Y	I	N	H	Y	E	I	I	K	-	E	L	G	R	G	M	H	G	K	V	K	L	G	R	D	T	V	T	R	-	-	E	L	L	A	I
48	49	50	51	52	53	54	55	56	57	58																									59	60	61	62	63	64	65	66	67	68	69	70	71		72
K	I	L	N	R	R	K	I	R	N	M	-	-	-	-	-	-	-	-	-	-	-	-	-	-	-	-	-	-	-	-	-	-	-	-	D	M	E	E	K	V	R	R	E	I	K	I	L	-	R
K	I	L	N	R	R	K	I	K	N	M	-	-	-	-	-	-	-	-	-	-	-	-	-	-	-	-	-	-	-	-	-	-	-	-	D	M	E	E	K	V	R	R	E	I	K	I	L	-	R
K	I	L	N	R	R	K	I	K	N	M	-	-	-	-	-	-	-	-	-	-	-	-	-	-	-	-	-	-	-	-	-	-	-	-	E	M	E	E	K	V	R	R	E	I	K	I	L	-	R
K	I	L	N	R	R	K	I	K	S	L	-	-	-	-	-	-	-	-	-	-	-	-	-	-	-	-	-	-	-	-	-	-	-	-	E	M	E	E	K	V	R	R	E	I	K	I	L	-	R
K	I	L	N	R	R	K	I	K	S	M	-	-	-	-	-	-	-	-	-	-	-	-	-	-	-	-	-	-	-	-	-	-	-	-	E	M	E	E	K	V	K	R	E	I	K	I	L	-	R
K	I	L	N	R	R	K	M	K	D	M	-	-	-	-	-	-	-	-	-	-	-	-	-	-	-	-	-	-	-	-	-	-	-	-	K	M	E	E	K	V	R	R	E	I	K	L	L	-	R
K	I	L	N	R	R	K	I	K	N	M	-	-	-	-	-	-	-	-	-	-	-	-	-	-	-	-	-	-	-	-	-	-	-	-	E	M	E	E	K	V	R	R	E	I	K	I	L	-	R
K	I	L	N	R	R	K	M	E	K	L	-	-	-	-	-	-	-	-	-	-	-	-	-	-	-	-	-	-	-	-	-	-	-	-	E	M	E	E	K	V	C	R	E	I	K	I	L	-	K
K	V	L	N	R	R	Q	M	R	A	P	-	-	-	-	-	-	-	-	-	-	-	-	-	-	-	-	-	-	-	-	-	-	-	-	E	M	E	E	K	A	K	R	E	I	K	I	L	-	R
K	I	L	N	R	R	K	I	R	S	M	-	-	-	-	-	-	-	-	-	-	-	-	-	-	-	-	-	-	-	-	-	-	-	-	E	M	E	E	K	V	K	R	E	I	K	I	L	-	R
K	I	L	N	R	K	K	I	R	Q	M	-	-	-	-	-	-	-	-	-	-	-	-	-	-	-	-	-	-	-	-	-	-	-	-	D	M	E	D	K	V	R	R	E	I	K	I	L	-	R
K	I	L	N	R	R	Q	M	R	T	L	-	-	-	-	-	-	-	-	-	-	-	-	-	-	-	-	-	-	-	-	-	-	-	-	E	M	E	E	K	A	K	R	E	I	K	I	L	-	R
K	I	L	N	K	A	K	I	K	Q	L	-	-	-	-	-	-	-	-	-	-	-	-	-	-	-	-	-	-	-	-	-	-	-	-	G	M	E	E	K	V	Q	R	E	I	N	I	L	-	H
K	I	L	N	R	Q	K	I	K	S	L	-	-	-	-	-	-	-	-	-	-	-	-	-	-	-	-	-	-	-	-	-	-	-	-	G	M	D	E	K	V	Q	R	E	I	K	I	L	-	K
K	I	L	N	R	Q	K	I	K	S	L	-	-	-	-	-	-	-	-	-	-	-	-	-	-	-	-	-	-	-	-	-	-	-	-	D	V	V	G	K	I	R	R	E	I	Q	N	L	-	K
K	I	L	N	R	Q	K	I	K	S	L	-	-	-	-	-	-	-	-	-	-	-	-	-	-	-	-	-	-	-	-	-	-	-	-	D	V	V	G	K	I	R	R	E	I	Q	N	L	-	K
K	I	L	N	R	Q	K	I	K	S	L	-	-	-	-	-	-	-	-	-	-	-	-	-	-	-	-	-	-	-	-	-	-	-	-	D	V	V	G	K	I	R	R	E	I	Q	N	L	-	K
K	I	L	N	R	Q	K	I	K	S	L	-	-	-	-	-	-	-	-	-	-	-	-	-	-	-	-	-	-	-	-	-	-	-	-	D	V	V	S	K	I	R	R	E	I	Q	N	L	-	K
K	I	L	N	R	Q	K	I	R	S	L	-	-	-	-	-	-	-	-	-	-	-	-	-	-	-	-	-	-	-	-	-	-	-	-	D	V	V	G	K	I	R	R	E	I	Q	N	L	-	K
K	I	L	N	R	Q	K	I	K	N	L	-	-	-	-	-	-	-	-	-	-	-	-	-	-	-	-	-	-	-	-	-	-	-	-	D	V	V	G	K	I	R	R	E	I	Q	N	L	-	K
K	I	L	N	R	Q	K	I	K	N	L	-	-	-	-	-	-	-	-	-	-	-	-	-	-	-	-	-	-	-	-	-	-	-	-	D	V	V	G	K	I	R	R	E	I	Q	N	L	-	K
K	I	L	N	R	N	K	I	K	S	L	-	-	-	-	-	-	-	-	-	-	-	-	-	-	-	-	-	-	-	-	-	-	-	-	D	M	V	S	K	I	R	R	E	I	Q	Y	L	-	K
K	I	L	N	R	Q	K	I	R	S	L	-	-	-	-	-	-	-	-	-	-	-	-	-	-	-	-	-	-	-	-	-	-	-	-	D	V	V	G	K	I	R	R	E	I	Q	N	L	-	K
K	I	L	N	R	Q	K	I	K	S	L	-	-	-	-	-	-	-	-	-	-	-	-	-	-	-	-	-	-	-	-	-	-	-	-	D	V	V	S	K	I	K	R	E	I	Q	N	L	-	K
K	V	L	N	K	E	R	I	K	K	L	-	-	-	-	-	-	-	-	-	-	-	-	-	-	-	-	-	-	-	-	-	-	-	-	D	M	S	A	K	V	K	R	E	I	K	I	L	-	H
K	I	L	N	R	K	K	I	Q	L	L	-	-	-	-	-	-	-	-	-	-	-	-	-	-	-	-	-	-	-	-	-	-	-	-	N	M	D	E	K	V	K	R	E	I	N	V	L	-	N
K	I	L	N	R	K	K	I	K	S	M	-	-	-	-	-	-	-	-	-	-	-	-	-	-	-	-	-	-	-	-	-	-	-	-	E	V	V	N	K	T	R	R	E	I	E	N	A	-	L
K	I	L	N	R	Q	K	I	K	S	L	-	-	-	-	-	-	-	-	-	-	-	-	-	-	-	-	-	-	-	-	-	-	-	-	D	V	X	X	X	X	X	X	X	X	X	N	S	-	K
K	I	I	N	R	A	K	M	Q	S	L	-	-	-	-	-	-	-	-	-	-	-	-	-	-	-	-	-	-	-	-	-	-	-	-	D	M	S	G	K	L	L	R	E	I	S	I	L	Q	K
K	M	I	N	R	K	T	L	S	K	S	-	-	-	-	-	-	-	-	-	-	-	-	-	-	-	-	-	-	-	-	-	-	-	-	D	M	Q	G	R	I	E	R	E	I	S	Y	L	-	R
K	I	L	N	R	Q	K	L	K	S	A	-	-	-	-	-	-	-	-	-	-	-	-	-	-	-	-	-	-	-	-	-	-	-	-	N	M	D	K	K	I	H	R	E	I	E	I	L	-	Q
K	I	I	N	K	K	K	M	T	V	K	-	-	-	-	-	-	-	-	-	-	-	-	-	-	-	-	-	-	-	-	-	-	-	-	K	M	S	N	K	I	K	R	E	I	R	L	L	-	R
K	I	L	N	R	G	R	M	K	G	L	-	-	-	-	-	-	-	-	-	-	-	-	-	-	-	-	-	-	-	-	-	-	-	-	G	T	V	I	K	T	R	N	E	I	D	N	L	-	Q
K	I	V	S	R	E	K	I	K	R	L	-	-	-	-	-	-	-	-	-	-	-	-	-	-	-	-	-	-	-	-	-	-	-	-	R	I	V	D	K	T	R	R	E	I	E	N	L	-	R
K	I	L	E	K	E	K	I	I	D	V	-	-	-	-	-	-	-	-	-	-	-	-	-	-	-	-	-	-	-	-	-	-	-	-	T	D	V	E	R	V	S	R	E	I	H	I	L	-	K
K	I	I	S	K	S	H	L	A	T	N	-	-	-	-	-	-	-	-	-	-	-	-	-	-	-	-	-	-	-	-	-	-	-	A	S	V	E	R	A	V	K	R	E	I	A	I	M	-	K
K	I	I	L	K	S	K	L	D	E	D	-	-	-	-	-	-	-	-	-	-	-	-	-	-	-	-	-	-	-	-	-	-	-	-	-	T	L	K	K	V	Y	R	E	V	R	I	M	-	K
K	V	L	E	K	A	K	I	A	D	V	-	-	-	-	-	-	-	-	-	-	-	-	-	-	-	-	-	-	-	-	-	-	-	-	A	D	V	E	R	V	A	R	E	I	Y	I	L	-	K
K	I	L	E	K	E	R	I	I	E	V	-	-	-	-	-	-	-	-	-	-	-	-	-	-	-	-	-	-	-	-	-	-	-	-	A	D	V	E	R	V	S	R	E	I	H	I	L	-	K
K	I	I	S	K	A	H	L	A	A	N	-	-	-	-	-	-	-	-	-	-	-	-	-	-	-	-	-	-	-	-	-	-	-	P	A	I	E	K	A	V	R	R	E	I	A	I	M	-	K
K	I	I	S	K	A	H	L	A	A	N	-	-	-	-	-	-	-	-	-	-	-	-	-	-	-	-	-	-	-	-	-	-	-	P	A	I	E	K	A	V	R	R	E	I	A	I	M	-	K
K	I	V	N	R	E	K	L	S	E	S	-	-	-	-	-	-	-	-	-	-	-	-	-	-	-	-	-	-	-	-	-	-	-	-	-	V	L	M	K	V	E	R	E	I	A	I	L	-	K
K	I	V	N	K	E	K	L	S	D	S	-	-	-	-	-	-	-	-	-	-	-	-	-	-	-	-	-	-	-	-	-	-	-	-	-	V	L	Q	K	V	E	R	E	I	A	I	M	-	K
K	I	I	D	K	T	R	L	D	P	G	-	-	-	-	-	-	-	-	-	-	-	-	-	-	-	-	-	-	-	-	-	-	-	-	-	N	L	E	K	I	Y	R	E	V	Q	I	M	-	K
K	I	I	N	K	A	S	L	A	S	T	-	-	-	-	-	-	-	-	-	-	-	-	-	-	-	-	-	-	-	-	-	-	-	P	D	L	L	R	K	I	E	R	E	I	A	I	M	-	K
K	I	I	D	K	T	R	L	D	S	S	-	-	-	-	-	-	-	-	-	-	-	-	-	-	-	-	-	-	-	-	-	-	-	-	-	N	L	E	K	I	Y	R	E	V	Q	I	M	-	K
K	I	I	N	R	E	K	L	S	E	S	-	-	-	-	-	-	-	-	-	-	-	-	-	-	-	-	-	-	-	-	-	-	-	-	-	V	L	M	K	V	E	R	E	I	A	I	M	-	K
K	I	I	D	K	T	Q	L	N	S	S	-	-	-	-	-	-	-	-	-	-	-	-	-	-	-	-	-	-	-	-	-	-	-	-	-	S	L	Q	K	L	F	R	E	V	R	I	M	-	K
K	I	I	N	R	E	K	L	S	E	S	-	-	-	-	-	-	-	-	-	-	-	-	-	-	-	-	-	-	-	-	-	-	-	-	-	V	L	L	K	V	E	R	E	I	A	I	M	-	K
K	I	I	D	K	K	R	L	E	P	S	-	-	-	-	-	-	-	-	-	-	-	-	-	-	-	-	-	-	-	-	-	-	-	-	-	D	L	K	K	I	Y	R	E	V	E	V	M	-	K
K	I	I	D	K	T	Q	L	N	P	S	-	-	-	-	-	-	-	-	-	-	-	-	-	-	-	-	-	-	-	-	-	-	-	-	-	S	L	Q	K	L	F	R	E	V	R	I	M	-	K
K	I	I	D	K	T	R	L	N	P	S	-	-	-	-	-	-	-	-	-	-	-	-	-	-	-	-	-	-	-	-	-	-	-	-	-	N	L	E	K	I	Y	R	E	V	Q	I	M	-	K
K	I	I	D	K	T	R	L	D	S	S	-	-	-	-	-	-	-	-	-	-	-	-	-	-	-	-	-	-	-	-	-	-	-	-	-	N	L	E	K	I	Y	R	E	V	Q	I	M	-	K
K	I	L	E	K	E	K	I	E	N	E	-	-	-	-	-	-	-	-	-	-	-	-	-	-	-	-	-	-	-	-	-	-	-	-	A	D	Y	V	R	I	Q	R	E	I	H	I	L	-	R
K	I	I	E	K	S	K	I	T	E	A	-	-	-	-	-	-	-	-	-	-	-	-	-	-	-	-	-	-	-	-	-	-	-	-	A	D	I	E	R	I	T	R	E	I	Q	I	L	-	K
K	I	I	N	K	E	K	L	S	E	S	-	-	-	-	-	-	-	-	-	-	-	-	-	-	-	-	-	-	-	-	-	-	-	-	-	V	L	M	K	V	E	R	E	I	A	I	M	-	K
K	I	I	D	K	T	Q	L	N	S	S	-	-	-	-	-	-	-	-	-	-	-	-	-	-	-	-	-	-	-	-	-	-	-	-	-	S	L	Q	K	L	F	R	E	V	R	I	M	-	K
K	I	V	D	K	T	Q	L	N	P	S	-	-	-	-	-	-	-	-	-	-	-	-	-	-	-	-	-	-	-	-	-	-	-	-	-	S	L	Q	K	L	F	R	E	V	R	I	M	-	K
K	I	I	D	K	T	Q	L	N	P	T	-	-	-	-	-	-	-	-	-	-	-	-	-	-	-	-	-	-	-	-	-	-	-	-	-	S	L	Q	K	L	F	R	E	V	R	I	M	-	K
K	I	I	D	K	T	A	L	N	P	S	-	-	-	-	-	-	-	-	-	-	-	-	-	-	-	-	-	-	-	-	-	-	-	-	-	S	L	Q	K	L	F	R	E	V	K	I	M	-	K
K	I	I	D	K	T	Q	L	N	P	T	-	-	-	-	-	-	-	-	-	-	-	-	-	-	-	-	-	-	-	-	-	-	-	-	-	S	L	Q	K	L	F	R	E	V	S	V	M	-	K
K	I	I	D	K	T	Q	L	N	P	S	-	-	-	-	-	-	-	-	-	-	-	-	-	-	-	-	-	-	-	-	-	-	-	-	-	S	L	Q	K	L	F	R	E	V	R	I	M	-	K
K	I	I	D	K	T	Q	L	N	P	S	-	-	-	-	-	-	-	-	-	-	-	-	-	-	-	-	-	-	-	-	-	-	-	-	-	S	L	Q	K	L	F	R	E	V	R	I	M	-	K
K	I	I	D	K	S	Q	L	D	A	G	-	-	-	-	-	-	-	-	-	-	-	-	-	-	-	-	-	-	-	-	-	-	-	-	-	N	L	Q	K	V	Y	R	E	V	D	I	M	-	K
K	I	I	N	R	E	K	L	S	E	S	-	-	-	-	-	-	-	-	-	-	-	-	-	-	-	-	-	-	-	-	-	-	-	-	-	V	L	M	K	V	E	R	E	I	A	I	M	-	K
K	I	L	C	H	A	K	M	R	A	A	-	-	-	-	-	-	-	-	-	-	-	-	-	-	-	-	-	-	-	-	-	-	-	-	-	-	K	L	K	P	E	R	E	P	R	V	M	-	R
K	I	I	N	R	E	K	L	S	E	S	-	-	-	-	-	-	-	-	-	-	-	-	-	-	-	-	-	-	-	-	-	-	-	-	-	V	L	I	K	V	E	R	E	I	A	I	M	-	K
K	I	V	D	K	T	Q	L	D	D	E	-	-	-	-	-	-	-	-	-	-	-	-	-	-	-	-	-	-	-	-	-	-	-	-	-	N	L	K	K	I	F	R	E	V	Q	I	M	-	K
K	I	V	N	R	E	K	L	S	E	S	-	-	-	-	-	-	-	-	-	-	-	-	-	-	-	-	-	-	-	-	-	-	-	-	-	V	L	M	K	V	E	R	E	I	A	I	L	-	K
K	I	I	D	K	T	Q	L	N	P	T	-	-	-	-	-	-	-	-	-	-	-	-	-	-	-	-	-	-	-	-	-	-	-	-	-	S	L	Q	K	L	F	R	E	V	R	I	M	-	K
K	V	V	L	K	L	E	L	N	E	D	-	-	-	-	Y	D	R	P	Q	-	-	-	-	-	-	-	-	D	R	-	-	-	K	G	G	L	P	Y	G	I	E	R	E	I	I	I	M	-	K
K	I	I	D	K	T	H	L	D	E	V	-	-	-	-	-	-	-	-	-	-	-	-	-	-	-	-	-	-	-	-	-	-	-	-	-	N	L	E	K	V	Y	R	E	V	Q	I	M	-	K
K	I	I	D	K	T	Q	L	N	Q	G	-	-	-	-	-	-	-	-	-	-	-	-	-	-	-	-	-	-	-	-	-	-	-	-	-	S	L	Q	K	L	F	R	E	V	R	I	M	-	K
K	I	L	E	K	K	R	I	V	L	A	-	-	-	-	-	-	-	-	-	-	-	-	-	-	-	-	-	-	-	-	-	-	-	-	A	D	V	E	R	V	A	R	E	I	K	I	L	-	K
K	I	V	D	K	T	K	L	T	P	E	-	-	-	-	-	-	-	-	-	-	-	-	-	-	-	-	-	-	-	-	-	-	-	-	-	N	L	K	K	V	F	R	E	I	H	V	M	-	R
K	I	M	D	K	R	S	L	G	E	-	-	-	-	-	-	-	-	-	-	-	-	-	-	-	-	-	-	-	-	-	-	-	-	-	-	D	L	P	R	V	K	T	E	I	E	A	M	-	K
K	V	I	D	K	G	Q	L	N	Q	A	-	-	-	-	-	-	-	-	-	-	-	-	-	-	-	-	-	-	-	-	-	-	-	-	-	S	M	S	K	L	S	R	E	V	S	L	M	-	K
K	I	I	D	K	T	A	L	N	P	S	-	-	-	-	-	-	-	-	-	-	-	-	-	-	-	-	-	-	-	-	-	-	-	-	-	S	L	H	K	L	F	R	E	V	K	I	M	-	K
K	V	V	S	K	S	E	L	Q	D	D	-	-	-	E	L	N	R	K	S	-	-	-	-	-	-	-	-	G	D	-	-	-	E	G	G	L	P	Y	G	I	E	R	E	I	I	I	M	-	K
K	I	I	D	K	S	R	L	D	E	A	-	-	-	-	-	-	-	-	-	-	-	-	-	-	-	-	-	-	-	-	-	-	-	-	-	N	L	Q	K	I	Y	R	E	V	Q	I	M	-	K
K	V	I	D	K	T	T	L	D	E	K	-	-	-	-	-	-	-	-	-	-	-	-	-	-	-	-	-	-	-	-	-	-	-	-	-	K	L	S	K	L	Y	R	E	V	R	I	M	-	K
K	I	I	D	K	T	A	L	N	P	T	-	-	-	-	-	-	-	-	-	-	-	-	-	-	-	-	-	-	-	-	-	-	-	-	-	S	L	N	K	L	F	R	E	V	K	I	M	-	K
K	I	V	K	K	S	L	F	Q	N	R	-	-	-	-	-	-	-	-	-	-	-	-	-	-	-	-	-	-	-	-	-	-	-	P	N	L	E	V	K	I	Q	R	E	I	A	L	M	-	R
K	I	I	N	K	T	A	L	D	E	E	-	-	-	-	-	-	-	-	-	-	-	-	-	-	-	-	-	-	-	-	-	-	-	-	-	N	L	T	K	I	F	R	E	T	A	I	M	-	K
K	I	I	D	K	S	R	L	D	E	S	-	-	-	-	-	-	-	-	-	-	-	-	-	-	-	-	-	-	-	-	-	-	-	-	-	N	L	I	K	I	K	R	E	V	Q	I	M	-	K
K	I	I	D	K	T	A	L	D	E	D	-	-	-	-	-	-	-	-	-	-	-	-	-	-	-	-	-	-	-	-	-	-	-	-	-	N	L	T	K	I	F	R	E	T	A	I	L	-	K
K	I	V	P	K	A	V	V	A	D	A	-	-	-	-	V	N	A	A	N	-	-	-	-	-	-	-	-	G	E	E	H	G	A	T	G	L	P	Y	G	I	E	R	E	V	I	I	M	-	K
K	I	I	D	K	T	Q	L	K	K	D	-	-	-	-	-	-	-	-	-	-	-	-	-	-	-	-	-	-	-	-	-	-	-	-	-	D	L	K	K	T	F	R	E	I	Q	I	M	-	S
K	V	I	D	K	T	Q	L	N	T	S	-	-	-	-	-	-	-	-	-	-	-	-	-	-	-	-	-	-	-	-	-	-	-	-	-	A	R	Q	K	L	Y	R	E	V	R	I	M	-	K
K	V	L	A	K	E	K	V	V	R	A	-	-	-	-	-	-	-	-	-	-	-	-	-	-	-	-	-	-	-	-	-	-	-	-	G	M	M	E	Q	M	K	R	E	I	A	V	M	-	K
K	I	M	E	K	S	V	L	K	D	-	-	-	-	-	-	-	-	-	-	-	-	-	-	-	-	-	-	-	-	-	-	-	-	-	-	D	L	P	R	V	K	L	E	L	K	A	L	-	K
K	I	M	E	K	K	D	L	G	D	-	-	-	-	-	-	-	-	-	-	-	-	-	-	-	-	-	-	-	-	-	-	-	-	-	-	D	L	P	R	V	K	I	E	I	E	A	M	-	K
K	I	V	P	K	L	N	H	E	N	A	-	-	-	N	K	R	L	K	N	-	-	-	-	-	-	-	-	G	V	K	V	D	N	N	G	L	P	Y	G	I	E	R	E	I	I	V	M	-	K
K	I	V	P	R	Q	S	T	D	E	H	-	-	-	-	-	-	-	-	-	-	-	-	-	R	N	A	Q	D	R	E	R	A	D	H	S	K	E	V	R	T	A	R	E	A	A	I	V	-	T
K	I	I	D	K	T	K	L	N	E	E	-	-	-	-	-	-	-	-	-	-	-	-	-	-	-	-	-	-	-	-	-	-	-	-	-	N	L	A	K	I	F	R	E	V	H	I	M	-	K
K	L	I	D	K	T	T	L	N	T	I	-	-	-	-	-	-	-	-	-	-	-	-	-	-	-	-	-	-	-	-	-	-	-	-	-	A	R	Q	K	L	H	R	E	V	M	I	M	-	K
K	V	I	S	K	A	V	F	E	A	M	-	-	-	N	N	S	E	S	N	-	-	-	-	-	-	-	-	G	D	-	-	A	T	N	A	L	P	Y	N	I	E	Q	E	I	I	I	M	-	K
K	I	V	P	R	L	S	Q	D	Q	H	-	-	-	-	-	-	-	-	-	-	-	-	-	Q	S	A	A	D	R	E	R	A	D	H	S	K	E	V	R	T	A	R	E	A	A	I	V	-	S
K	V	I	D	R	A	K	L	T	D	P	-	-	-	-	-	-	-	-	-	-	-	-	-	-	-	-	-	-	-	-	-	-	-	-	N	E	A	K	R	M	Q	R	E	I	R	V	M	-	K
K	T	F	E	K	S	K	L	T	E	P	-	-	-	-	-	-	-	-	-	-	-	-	-	-	-	-	-	-	-	-	-	-	-	-	T	A	R	K	R	V	A	R	E	V	R	I	L	-	K
K	I	I	D	K	T	Q	L	N	P	T	-	-	-	-	-	-	-	-	-	-	-	-	-	-	-	-	-	-	-	-	-	-	-	-	-	S	L	Q	K	V	S	R	E	-	-	-	-	-	-
K	F	V	P	R	E	D	C	K	D	G	-	-	-	-	-	-	-	-	-	-	-	-	-	-	-	-	-	-	-	-	-	-	-	-	-	-	-	G	K	R	L	T	E	V	A	A	L	-	R
K	I	V	S	K	A	A	L	T	H	D	Q	S	Q	D	N	E	E	Q	D	-	-	-	-	-	-	-	-	C	D	-	-	-	S	A	G	L	S	Y	G	I	E	R	E	I	I	I	M	-	K
K	I	I	P	R	Q	T	A	D	E	H	-	-	-	-	-	-	-	-	-	-	-	-	-	G	N	P	K	D	-	E	R	A	D	R	S	K	E	I	R	T	A	R	E	A	A	M	V	-	S
K	V	M	N	K	R	M	L	E	K	M	-	-	-	-	-	-	-	-	-	-	-	-	-	-	-	-	-	-	-	-	-	-	-	-	G	D	L	H	R	A	Y	R	E	I	E	A	M	-	K
K	V	I	D	K	T	K	L	D	E	V	-	-	-	-	-	-	-	-	-	-	-	-	-	-	-	-	-	-	-	-	-	-	-	-	-	S	R	A	H	L	F	Q	E	V	R	C	M	-	K
K	V	I	D	K	N	K	L	D	D	I	-	-	-	-	-	-	-	-	-	-	-	-	-	-	-	-	-	-	-	-	-	-	-	-	-	S	R	A	H	L	F	Q	E	V	R	C	M	-	K
K	I	I	K	K	S	F	F	E	S	K	-	-	-	-	-	-	-	-	-	-	-	-	-	-	-	-	-	-	-	-	-	-	-	P	N	I	K	E	K	I	Q	R	E	V	A	V	M	-	R
K	V	I	D	K	S	K	L	D	D	V	-	-	-	-	-	-	-	-	-	-	-	-	-	-	-	-	-	-	-	-	-	-	-	-	-	S	K	A	H	L	F	Q	E	V	R	C	M	-	K
K	I	I	D	K	T	R	I	D	E	E	-	-	-	-	-	-	-	-	-	-	-	-	-	-	-	-	-	-	-	-	-	-	-	-	-	N	L	Q	K	I	E	R	E	I	S	I	L	-	K
K	V	I	D	K	S	K	L	A	G	E	-	-	-	-	-	-	-	-	-	-	-	-	-	-	-	-	-	-	-	-	-	-	-	-	-	A	A	G	Q	L	L	Q	E	V	R	C	M	-	K
K	I	L	P	R	T	V	P	N	A	S	-	-	-	-	S	N	S	H	Q	T	P	E	Q	A	-	-	A	K	Q	A	N	K	D	A	S	K	E	I	R	T	L	R	E	A	A	L	S	-	M
K	V	I	D	K	T	K	L	D	E	I	-	-	-	-	-	-	-	-	-	-	-	-	-	-	-	-	-	-	-	-	-	-	-	-	-	S	R	S	H	L	F	Q	E	V	R	C	M	-	K
K	I	V	P	R	A	P	P	P	D	P	-	-	-	-	-	-	-	H	A	T	G	P	E	A	-	-	A	K	Q	A	A	K	D	A	N	K	E	L	R	T	V	R	E	A	A	M	A	-	M
K	C	F	E	K	A	S	L	D	I	P	-	-	-	-	-	-	-	-	-	-	-	-	-	-	-	-	-	-	-	-	-	-	-	-	-	D	T	L	K	M	R	R	E	I	S	V	V	-	S
K	V	I	D	K	S	K	L	D	E	V	-	-	-	-	-	-	-	-	-	-	-	-	-	-	-	-	-	-	-	-	-	-	-	-	-	S	R	A	H	L	C	Q	E	V	R	C	M	-	K
K	I	I	D	K	K	Q	L	G	H	-	-	-	-	-	-	-	-	-	-	-	-	-	-	-	-	-	-	-	-	-	-	-	-	-	-	D	L	P	R	V	Q	T	E	M	D	A	L	-	R
K	I	I	K	K	Q	N	L	D	W	T	-	-	-	-	-	-	-	-	-	-	-	-	-	-	-	-	-	-	-	-	-	-	-	-	-	V	N	D	R	L	K	R	E	V	N	I	L	-	Q
K	V	L	P	K	N	S	-	-	-	-	-	-	-	-	-	-	-	-	-	-	-	-	-	-	-	-	-	-	-	-	-	-	-	-	-	-	-	S	I	V	T	S	E	I	E	I	M	-	K
K	I	M	E	K	S	K	M	D	Q	-	-	-	-	-	-	-	-	-	-	-	-	-	-	-	-	-	-	-	-	-	-	-	-	-	K	A	Q	R	L	L	T	R	E	I	Q	S	M	-	E
K	I	I	D	K	S	N	L	D	C	E	-	-	-	-	-	-	-	-	-	-	-	-	-	-	-	-	-	-	-	-	-	-	-	-	-	S	M	E	H	V	M	Q	E	V	R	C	M	-	K
K	I	I	R	K	T	G	-	-	-	-	-	-	-	-	-	-	-	-	-	-	-	-	-	-	-	-	-	-	-	-	-	-	-	-	S	C	V	M	I	S	Q	R	E	M	R	I	L	-	K
K	V	I	D	K	T	K	L	D	A	P	-	-	-	-	-	-	-	-	-	-	-	-	-	-	-	-	-	-	-	-	-	-	-	-	-	S	R	E	H	L	F	Q	E	V	V	C	M	-	K
K	V	I	D	K	T	K	L	D	T	V	-	-	-	-	-	-	-	-	-	-	-	-	-	-	-	-	-	-	-	-	-	-	-	-	-	A	T	G	H	L	F	Q	E	V	R	C	M	-	K
K	I	I	D	K	S	N	L	D	A	E	-	-	-	-	-	-	-	-	-	-	-	-	-	-	-	-	-	-	-	-	-	-	-	-	-	A	T	A	H	V	M	Q	E	V	R	C	M	-	K
K	I	V	R	R	A	N	F	Q	I	N	G	F	T	S	S	G	K	P	R	T	K	E	Q	M	-	-	M	K	E	K	V	K	E	E	I	R	E	L	R	T	I	R	E	A	H	I	M	-	M
K	L	I	K	R	E	S	I	Q	K	D	-	-	-	-	-	-	-	-	-	-	-	-	-	-	-	-	-	-	-	-	-	-	-	S	D	S	E	I	K	I	H	R	E	I	N	S	L	-	K
K	S	A	N	K	D	D	-	-	-	-	-	-	-	-	-	-	-	-	-	-	-	-	-	-	-	-	-	-	-	-	-	-	-	-	-	-	-	S	N	L	A	R	E	I	H	H	H	-	R
K	I	I	P	K	S	K	F	S	D	D	-	-	-	-	-	-	-	-	-	-	-	-	-	-	-	-	-	-	-	-	-	-	-	T	D	S	K	I	R	I	Q	R	E	I	E	I	L	-	R
K	I	I	S	K	R	T	A	C	L	S	Q	A	G	S	I	A	Q	L	D	K	V	E	R	E	-	L	P	E	E	E	D	G	F	R	R	L	P	V	T	V	E	R	E	I	A	I	M	-	K
-	-	-	-	-	-	-	-	-	-	-	-	-	-	-	-	-	-	-	-	-	-	-	-	-	-	-	-	-	-	-	A	K	D	H	S	K	E	V	R	T	I	R	E	G	S	L	Q	-	I
K	V	L	Q	K	R	K	M	W	C	F	-	-	-	-	-	-	-	-	-	-	-	-	-	-	-	-	-	-	-	-	-	-	-	-	-	-	-	-	A	V	M	N	E	V	N	I	M	-	K
K	I	L	D	K	T	K	L	D	Q	K	-	-	-	-	-	-	-	-	-	-	-	-	-	-	-	-	-	-	-	-	-	-	-	-	-	T	Q	R	L	L	S	R	E	I	S	S	M	-	E
K	V	P	R	K	D	K	-	-	-	-	-	-	-	-	-	-	-	-	-	-	-	-	-	-	-	-	-	-	-	-	-	-	-	-	Q	W	F	W	P	A	M	T	E	A	N	I	M	-	R
K	L	Q	Q	K	W	E	-	-	-	-	-	-	-	-	-	-	-	-	-	-	-	-	-	-	-	-	-	-	-	-	-	-	-	-	-	N	S	S	Y	L	A	N	E	V	S	I	L	-	K
K	V	I	D	K	K	K	A	R	Q	D	-	-	-	-	-	-	-	-	-	-	-	-	-	-	-	-	-	-	-	-	-	-	-	S	Y	V	L	K	N	M	K	R	E	P	R	I	H	-	Q
K	I	L	D	K	S	K	L	D	H	T	-	-	-	-	-	-	-	-	-	-	-	-	-	-	-	-	-	-	-	-	-	-	-	-	-	T	Q	R	L	L	S	S	E	I	S	S	M	-	E
K	V	L	R	K	D	K	-	-	-	-	-	-	-	-	-	-	-	-	-	-	-	-	-	-	-	-	-	-	-	-	-	-	-	-	Q	W	F	Q	P	A	M	M	E	A	N	I	M	-	R
K	I	V	P	R	F	Y	P	P	I	E	-	-	-	-	V	K	G	V	D	L	P	P	V	A	-	-	S	R	L	A	S	H	D	M	A	R	E	K	R	I	L	R	E	A	S	L	V	-	N
K	V	I	D	K	K	K	A	R	Q	D	-	-	-	-	-	-	-	-	-	-	-	-	-	-	-	-	-	-	-	-	-	-	-	S	Y	V	L	K	N	M	K	R	E	P	R	I	H	-	Q
K	V	I	D	K	K	K	A	R	Q	D	-	-	-	-	-	-	-	-	-	-	-	-	-	-	-	-	-	-	-	-	-	-	-	S	Y	V	L	K	N	M	K	R	E	P	R	I	H	-	Q
K	I	I	P	R	N	P	E	D	S	D	-	-	-	-	K	K	T	G	S	K	S	D	K	A	G	T	E	K	D	G	K	K	P	T	S	K	E	T	R	I	L	R	E	A	S	I	M	-	L
K	S	A	K	K	D	D	-	-	-	-	-	-	-	-	-	-	-	-	-	-	-	-	-	-	-	-	-	-	-	-	-	-	-	-	-	-	-	A	N	L	A	R	E	I	H	H	H	-	R
K	I	I	D	K	K	K	Y	F	M	N	-	-	-	-	-	-	-	-	-	-	-	-	-	-	-	-	-	-	-	-	-	-	S	S	S	R	K	D	A	L	M	D	E	V	K	I	L	-	E
K	F	I	P	R	K	E	F	D	M	H	-	-	-	-	-	-	-	-	-	-	-	-	-	-	-	-	-	-	-	-	-	-	-	-	-	-	-	-	-	-	A	F	E	V	R	A	L	-	R
K	V	I	D	K	K	K	A	R	Q	D	-	-	-	-	-	-	-	-	-	-	-	-	-	-	-	-	-	-	-	-	-	-	-	S	Y	V	L	K	N	M	K	R	E	P	R	I	H	-	Q
K	M	I	D	R	I	Q	-	-	-	-	-	-	-	-	-	-	-	-	-	-	-	-	-	-	-	-	-	-	-	-	-	-	-	-	-	G	K	E	V	F	E	A	E	L	N	V	L	-	R
K	T	G	N	K	R	D	-	-	-	-	-	-	-	-	-	-	-	-	-	-	-	-	-	-	-	-	-	-	-	-	-	-	-	-	-	-	-	P	N	V	V	R	E	V	F	Y	H	-	R
K	I	I	L	K	K	S	V	K	N	N	-	-	-	-	-	-	-	-	-	-	-	-	-	-	-	-	-	-	-	-	-	-	-	-	-	-	E	Q	M	V	Y	D	E	L	H	L	L	-	Q
K	I	I	P	K	T	E	R	R	P	K	-	-	-	-	-	-	-	-	-	-	-	-	-	-	-	-	-	L	G	R	A	N	A	S	S	Q	K	E	K	V	R	R	E	I	A	I	L	-	K
73	74				75		76	77	78					79	80	81	82	83	84	85	86	87						88	89	90	91	92	93	94	95	96	97	98	99	100	101	102		103	104	105	106	107	108
L	F	-	-	-	M	-	H	P	H	-	-	-	-	I	I	R	L	Y	E	V	I	E	-	-	-	-	-	T	P	S	D	I	Y	V	V	M	E	Y	V	K	S	G	-	E	L	F	D	Y	I
L	F	-	-	-	M	-	H	P	H	-	-	-	-	I	I	R	L	Y	E	V	I	E	-	-	-	-	-	T	P	T	D	I	N	V	V	M	E	Y	V	K	S	G	-	E	L	F	D	Y	I
L	F	-	-	-	M	-	H	P	H	-	-	-	-	I	I	R	L	Y	E	V	I	E	-	-	-	-	-	T	P	T	D	I	Y	L	V	M	E	Y	V	N	S	G	-	E	L	F	D	Y	I
L	F	-	-	-	M	-	H	P	H	-	-	-	-	I	I	R	L	Y	E	V	I	E	-	-	-	-	-	T	P	T	D	I	Y	V	V	M	E	Y	V	N	S	G	-	E	L	F	D	Y	I
L	F	-	-	-	M	-	H	P	H	-	-	-	-	I	I	R	L	Y	E	V	I	E	-	-	-	-	-	T	Q	T	D	I	Y	V	V	M	E	Y	V	K	S	G	-	E	L	F	D	Y	I
L	F	-	-	-	M	-	H	P	H	-	-	-	-	I	I	R	L	Y	E	V	I	E	-	-	-	-	-	T	H	R	N	I	Y	V	V	M	E	Y	A	E	S	G	-	E	L	F	D	Y	L
L	F	-	-	-	M	-	H	P	H	-	-	-	-	I	I	R	L	Y	E	V	I	E	-	-	-	-	-	T	P	T	D	I	F	V	V	M	E	Y	V	K	S	G	-	E	L	F	D	Y	I
L	F	-	-	-	M	-	H	P	H	-	-	-	-	I	I	R	L	Y	E	V	I	E	-	-	-	-	-	T	H	S	D	I	Y	L	V	M	E	Y	I	N	S	G	-	E	L	F	D	Y	I
L	F	I	D	L	I	-	H	P	H	-	-	-	-	I	I	R	V	Y	E	V	I	V	-	-	-	-	-	T	P	K	D	I	F	V	V	M	E	Y	C	Q	N	G	-	D	L	L	D	Y	I
L	F	-	-	-	M	-	H	P	H	-	-	-	-	I	I	R	L	Y	E	V	I	D	-	-	-	-	-	T	P	A	D	I	Y	V	V	M	E	Y	V	K	S	G	-	E	L	F	D	Y	I
L	F	-	-	-	M	-	H	P	H	-	-	-	-	I	I	R	L	Y	E	V	I	E	-	-	-	-	-	T	A	H	D	I	Y	V	V	M	E	Y	V	K	S	G	-	E	L	F	D	Y	I
L	F	-	-	-	I	-	H	P	H	-	-	-	-	I	I	R	L	Y	E	V	I	Y	-	-	-	-	-	T	P	T	D	I	F	V	V	M	E	Y	C	K	Y	G	-	E	L	F	D	C	I
L	C	-	-	-	T	-	H	P	H	-	-	-	-	I	I	R	L	Y	E	V	I	D	-	-	-	-	-	T	P	T	D	I	F	L	V	N	E	Y	V	S	G	G	-	E	L	F	D	Y	I
L	F	-	-	-	N	-	H	P	H	-	-	-	-	V	V	R	L	Y	E	V	I	D	-	-	-	-	-	T	P	T	D	I	F	V	V	T	E	Y	I	S	G	G	-	E	L	F	D	F	I
L	F	-	-	-	R	-	H	P	H	-	-	-	-	I	I	K	L	Y	Q	V	I	S	-	-	-	-	-	T	P	T	D	I	F	M	I	M	E	Y	V	S	G	G	-	E	L	F	D	Y	I
L	F	-	-	-	R	-	H	P	H	-	-	-	-	I	I	K	L	Y	Q	V	I	S	-	-	-	-	-	T	P	T	D	I	F	M	I	M	E	Y	V	S	G	G	-	E	L	F	D	Y	I
L	F	-	-	-	R	-	H	P	H	-	-	-	-	I	I	K	L	Y	Q	V	I	S	-	-	-	-	-	T	P	T	D	I	F	M	I	M	E	Y	V	S	G	G	-	E	L	F	D	Y	I
L	F	-	-	-	R	-	H	P	H	-	-	-	-	I	I	K	L	Y	Q	V	I	S	-	-	-	-	-	T	P	T	D	I	F	M	I	M	E	Y	V	S	G	G	-	E	L	F	E	Y	I
L	F	-	-	-	R	-	H	P	H	-	-	-	-	I	I	K	L	Y	Q	V	I	S	-	-	-	-	-	T	P	T	D	I	F	M	V	M	E	Y	V	S	G	G	-	E	L	F	D	Y	I
L	F	-	-	-	R	-	H	P	H	-	-	-	-	I	I	K	M	Y	Q	V	I	S	-	-	-	-	-	T	P	T	D	I	F	M	I	M	E	F	V	S	G	G	-	E	L	F	D	Y	I
L	F	-	-	-	R	-	H	P	H	-	-	-	-	I	I	K	L	Y	Q	V	I	S	-	-	-	-	-	T	P	T	D	I	F	M	I	M	E	Y	V	S	G	G	-	E	L	F	D	Y	I
L	F	-	-	-	R	-	H	P	H	-	-	-	-	I	I	K	L	Y	E	V	I	S	-	-	-	-	-	T	P	T	D	I	F	M	V	M	E	Y	V	S	G	G	-	E	L	F	E	Y	I
L	F	-	-	-	R	-	H	P	H	-	-	-	-	I	I	K	L	Y	Q	V	I	S	-	-	-	-	-	T	P	S	D	I	F	M	V	M	E	Y	V	S	G	G	-	E	L	F	D	Y	I
L	F	-	-	-	R	-	H	P	H	-	-	-	-	I	I	K	L	Y	Q	V	I	S	-	-	-	-	-	T	P	T	D	I	F	M	V	M	E	Y	V	S	G	G	-	E	L	F	D	Y	I
S	F	-	-	-	N	-	H	P	H	-	-	-	-	I	V	R	L	Y	E	V	I	D	-	-	-	-	-	T	P	T	D	I	F	L	V	T	E	Y	V	S	G	G	-	E	L	F	D	Y	I
I	A	-	-	-	N	-	H	P	H	-	-	-	-	I	I	R	L	F	E	V	I	D	-	-	-	-	-	T	L	T	D	I	Y	V	I	T	E	Y	I	P	G	G	-	E	L	F	D	Y	I
R	F	-	-	-	R	-	H	P	H	-	-	-	-	I	I	K	M	Y	Q	V	H	S	-	-	-	-	-	S	P	T	D	L	F	L	V	M	E	Y	V	P	G	G	-	E	L	F	D	Y	I
I	F	-	-	-	F	-	S	N	H	-	-	-	-	E	I	K	L	W	Q	V	I	S	-	-	-	-	-	T	P	S	D	I	F	M	I	M	E	Y	V	S	G	G	-	E	L	F	D	Y	I
L	G	-	-	-	S	-	H	P	H	-	-	-	-	I	I	R	L	Y	E	L	I	D	-	-	-	-	-	T	P	T	D	I	F	V	V	M	E	F	V	P	G	G	-	E	L	F	D	Y	I
L	L	-	-	-	R	-	H	P	H	-	-	-	-	I	I	K	L	Y	D	V	I	K	-	-	-	-	-	S	K	D	E	I	I	M	V	I	E	Y	A	-	G	K	-	E	L	F	D	Y	I
L	F	-	-	-	S	-	H	P	N	-	-	-	-	I	C	R	L	Y	E	V	I	S	-	-	-	-	-	T	P	T	D	M	Y	L	I	M	E	Y	V	E	G	G	-	E	L	Y	D	Y	I
F	F	-	-	-	N	-	H	Q	N	-	-	-	-	I	I	R	L	Y	E	V	L	D	-	-	-	-	-	T	N	T	D	I	F	V	V	T	E	Y	I	S	G	G	-	D	L	Y	D	V	I
K	L	-	-	-	S	-	H	P	H	-	-	-	-	I	T	R	L	F	R	V	I	S	-	-	-	-	-	T	P	S	D	I	F	L	V	M	E	L	V	S	G	G	-	E	L	F	S	Y	I
L	F	-	-	-	R	-	H	P	H	-	-	-	-	I	V	Q	L	Y	E	V	Y	A	-	-	-	-	-	L	P	F	D	I	V	M	I	M	E	Y	V	S	G	G	-	D	M	S	Q	Y	L
L	I	-	-	-	K	-	H	P	H	-	-	-	-	I	V	Q	L	Y	E	I	I	E	-	-	-	-	-	T	P	N	Q	I	F	L	V	M	E	F	I	S	G	G	-	E	V	Y	D	Y	I
L	I	-	-	-	H	-	H	P	N	-	-	-	-	I	M	S	L	L	D	V	I	D	L	S	-	-	-	D	S	P	N	L	Y	L	I	L	E	Y	V	Q	G	G	-	E	L	F	D	Y	L
L	L	-	-	-	N	-	H	P	N	-	-	-	-	I	I	R	L	Y	E	V	I	E	-	-	-	-	-	T	E	K	V	L	F	L	V	M	E	Y	A	S	G	G	-	E	V	L	D	F	I
L	I	-	-	-	R	-	H	Q	N	-	-	-	-	L	I	Q	L	Y	D	I	I	D	-	-	-	-	-	T	P	K	K	I	Y	L	I	M	E	F	A	P	G	G	-	E	L	F	D	Y	I
L	I	-	-	-	R	-	H	R	H	-	-	-	-	V	I	Q	L	Y	E	I	I	E	-	-	-	-	-	T	K	K	H	I	F	L	V	M	E	F	C	D	N	G	-	E	L	F	D	Y	I
L	I	-	-	-	R	-	H	P	N	-	-	-	-	V	M	A	L	V	D	V	I	D	D	A	-	-	-	N	S	S	D	I	N	L	I	L	E	H	V	Q	G	G	-	E	L	F	E	Y	L
L	I	-	-	-	R	-	H	P	N	-	-	-	-	V	M	T	L	V	D	V	I	D	D	P	-	-	-	H	S	S	D	I	N	L	I	L	E	Y	V	Q	G	G	-	E	L	F	E	Y	L
L	I	-	-	-	E	-	H	P	H	-	-	-	-	V	L	K	L	H	D	V	Y	E	-	-	-	-	-	N	N	K	Y	L	Y	L	V	L	E	H	V	S	G	G	-	E	L	F	D	Y	L
L	I	-	-	-	E	-	H	P	H	-	-	-	-	V	L	H	L	Y	D	V	Y	E	-	-	-	-	-	N	K	K	Y	L	Y	L	L	L	E	H	V	S	G	G	-	E	L	F	D	Y	L
L	L	-	-	-	N	-	H	P	H	-	-	-	-	I	I	K	L	Y	Q	V	M	E	-	-	-	-	-	T	K	D	M	L	Y	I	V	T	E	F	A	K	N	G	-	E	M	F	D	Y	L
L	I	-	-	-	D	-	H	P	N	-	-	-	-	V	M	S	L	Y	D	V	Y	E	-	-	-	-	-	N	S	H	H	L	F	L	I	L	E	H	V	E	G	G	-	E	L	F	D	Y	L
L	L	-	-	-	N	-	H	P	H	-	-	-	-	I	I	K	L	Y	Q	V	M	E	-	-	-	-	-	T	K	D	M	L	Y	I	V	T	E	F	A	K	N	G	-	E	M	F	D	Y	L
L	I	-	-	-	D	-	H	P	H	-	-	-	-	V	L	G	L	T	D	V	Y	E	-	-	-	-	-	N	R	K	Y	L	Y	L	V	L	E	H	V	S	G	G	-	E	L	F	D	Y	L
V	L	-	-	-	N	-	H	P	N	-	-	-	-	I	V	K	L	F	E	V	I	E	-	-	-	-	-	T	E	K	T	L	Y	L	V	M	E	Y	A	S	G	G	-	E	V	F	D	Y	L
L	I	-	-	-	D	-	H	P	H	-	-	-	-	V	L	G	L	S	D	V	Y	E	-	-	-	-	-	N	K	R	Y	L	Y	L	I	L	E	H	V	S	G	G	-	E	L	F	D	Y	L
L	L	-	-	-	N	-	H	P	H	-	-	-	-	I	I	K	L	Y	Q	V	M	E	-	-	-	-	-	T	K	D	M	L	Y	M	V	M	E	Y	A	R	N	G	-	E	M	F	D	Y	L
F	L	-	-	-	D	-	H	P	N	-	-	-	-	I	V	K	L	Y	E	V	I	E	-	-	-	-	-	T	D	K	T	L	Y	L	V	M	E	Y	A	S	G	G	-	E	V	F	D	Y	L
L	L	-	-	-	N	-	H	P	H	-	-	-	-	I	I	K	L	Y	Q	V	M	E	-	-	-	-	-	T	K	D	M	L	Y	I	V	T	E	Y	A	R	N	G	-	E	M	F	D	H	L
L	L	-	-	-	N	-	H	P	H	-	-	-	-	I	V	K	L	Y	Q	V	M	E	-	-	-	-	-	T	K	D	M	L	Y	I	V	T	E	F	A	K	N	G	-	E	M	F	D	Y	L
K	I	-	-	-	R	-	H	P	N	-	-	-	-	I	I	Q	L	Y	E	I	I	E	-	-	-	-	-	S	E	I	K	L	Y	L	I	T	E	Y	A	P	G	G	-	E	L	F	E	H	I
L	L	-	-	-	N	-	H	P	N	-	-	-	-	V	I	K	L	Y	E	I	V	D	-	-	-	-	-	T	P	R	H	V	Y	I	V	Q	E	Y	M	N	N	G	-	E	L	F	D	Y	I
L	I	-	-	-	E	-	H	P	H	-	-	-	-	V	L	G	L	Y	D	V	Y	E	-	-	-	-	-	N	R	K	Y	L	Y	L	I	L	E	H	V	A	G	G	-	E	L	F	D	Y	L
Q	L	-	-	-	N	-	H	P	N	-	-	-	-	I	V	K	L	F	E	V	I	E	-	-	-	-	-	T	E	K	T	L	Y	L	I	M	E	Y	A	S	G	G	-	E	V	F	D	F	L
V	L	-	-	-	D	-	H	P	N	-	-	-	-	I	V	K	L	Y	Q	V	I	E	-	-	-	-	-	T	E	R	T	L	Y	L	V	M	E	Y	A	S	G	G	-	E	V	F	D	Y	L
T	L	-	-	-	N	-	H	P	N	-	-	-	-	I	V	Q	L	F	E	V	I	E	-	-	-	-	-	T	E	K	T	L	Y	L	V	M	E	Y	A	S	G	G	-	E	V	F	D	Y	L
Q	L	-	-	-	D	-	H	P	N	-	-	-	-	I	V	K	L	Y	Q	V	M	E	-	-	-	-	-	T	E	Q	T	L	Y	L	V	L	E	Y	A	S	G	G	-	E	V	F	D	Y	L
I	L	-	-	-	N	-	H	P	N	-	-	-	-	I	V	K	L	F	E	V	I	E	-	-	-	-	-	T	E	K	T	L	Y	L	V	M	E	Y	A	S	G	G	-	E	V	F	D	Y	L
L	L	-	-	-	D	-	H	P	N	-	-	-	-	I	V	K	L	F	E	V	I	E	-	-	-	-	-	T	E	K	T	L	Y	L	V	M	E	Y	A	S	G	G	-	E	V	F	D	Y	L
L	L	-	-	-	D	-	H	P	N	-	-	-	-	I	V	K	L	F	E	V	I	E	-	-	-	-	-	T	E	K	T	L	Y	L	V	M	E	Y	A	S	G	G	-	E	V	F	D	Y	L
R	L	-	-	-	D	-	H	P	H	-	-	-	-	I	I	K	L	Y	Q	V	M	E	-	-	-	-	-	T	K	N	M	I	Y	I	V	S	E	Y	A	S	K	G	-	E	I	F	D	Y	I
L	I	-	-	-	D	-	H	P	H	-	-	-	-	V	L	G	L	S	E	V	Y	E	-	-	-	-	-	N	K	K	Y	L	Y	L	I	L	E	H	V	S	G	G	-	E	L	F	D	Y	L
L	L	S	L	G	R	-	H	P	H	-	-	-	-	V	A	R	F	Y	E	A	I	R	P	P	A	A	G	D	N	Q	Y	T	Y	I	V	M	E	L	A	E	S	G	-	E	L	H	D	H	V
L	I	-	-	-	D	-	H	P	H	-	-	-	-	V	L	G	L	S	D	V	Y	E	-	-	-	-	-	N	K	K	Y	L	Y	L	V	L	E	H	V	S	G	G	-	E	L	F	D	Y	L
M	L	-	-	-	R	-	H	P	H	-	-	-	-	I	I	R	L	Y	Q	V	M	E	-	-	-	-	-	T	E	R	M	I	Y	L	V	T	E	Y	A	S	G	G	-	E	I	F	D	H	L
L	I	-	-	-	E	-	H	P	H	-	-	-	-	V	L	K	L	H	D	V	Y	E	-	-	-	-	-	N	K	K	Y	L	Y	L	V	L	E	H	V	S	G	G	-	E	L	F	D	Y	L
G	L	-	-	-	N	-	H	P	N	-	-	-	-	I	V	K	L	F	E	V	I	E	-	-	-	-	-	T	E	K	T	L	Y	L	V	M	E	Y	A	S	G	G	-	E	V	F	D	Y	L
L	L	-	-	-	T	-	H	P	N	-	-	-	-	V	L	R	L	Y	D	V	W	E	-	-	-	-	-	T	S	K	A	L	Y	L	V	L	E	Y	V	E	G	G	-	E	L	F	D	L	L
H	L	-	-	-	S	-	H	P	N	-	-	-	-	I	I	K	L	Y	Q	V	M	E	-	-	-	-	-	T	K	N	M	V	Y	L	V	S	E	Y	A	S	K	G	-	E	I	F	E	F	I
I	L	-	-	-	D	-	H	P	N	-	-	-	-	I	V	K	L	F	Q	V	I	E	-	-	-	-	-	T	E	K	T	L	Y	L	V	M	E	Y	A	S	G	G	-	E	V	F	D	Y	L
R	N	-	-	-	R	-	H	Q	N	-	-	-	-	V	I	Q	L	Y	E	V	I	D	-	-	-	-	-	S	P	D	R	I	F	L	I	M	E	H	V	D	G	G	-	E	M	F	E	Y	I
R	L	-	-	-	H	-	H	P	H	-	-	-	-	I	I	R	L	Y	Q	V	M	E	-	-	-	-	-	T	E	K	V	I	Y	L	V	T	E	Y	A	S	R	G	-	E	I	F	D	F	L
D	L	-	-	-	C	-	H	Q	H	-	-	-	-	I	C	K	L	Y	Q	V	I	E	-	-	-	-	-	T	E	T	K	F	F	M	I	L	E	Y	C	P	E	G	-	E	L	F	D	Y	I
Q	L	-	-	-	T	-	H	P	N	-	-	-	-	I	V	K	L	Y	E	V	I	E	-	-	-	-	-	S	E	R	H	V	Y	L	V	M	E	F	A	C	N	G	-	E	L	F	E	Y	L
Q	L	-	-	-	D	-	H	P	N	-	-	-	-	I	V	K	L	Y	Q	V	M	E	-	-	-	-	-	T	D	Q	T	L	Y	L	V	M	E	Y	A	S	G	G	-	E	V	F	D	Y	L
L	L	-	-	-	N	-	H	P	N	-	-	-	-	V	L	R	L	Y	D	V	W	E	-	-	-	-	-	T	S	K	A	L	Y	L	V	L	E	Y	V	E	G	G	-	E	L	F	D	L	L
Q	L	-	-	-	D	-	H	P	H	-	-	-	-	I	I	K	L	Y	Q	V	M	E	-	-	-	-	-	T	K	N	M	L	Y	L	V	C	E	Y	A	S	N	G	-	E	M	F	D	Y	I
L	L	-	-	-	H	-	H	P	N	-	-	-	-	I	V	K	L	Y	E	V	I	E	-	-	-	-	-	T	K	S	T	V	F	L	V	M	E	Y	A	S	G	G	-	E	L	Y	D	Y	L
Q	L	-	-	-	D	-	H	P	N	-	-	-	-	I	V	K	L	Y	Q	V	M	E	-	-	-	-	-	N	D	S	T	L	Y	L	V	M	E	Y	A	S	G	G	-	E	V	F	D	Y	L
L	V	-	-	-	D	-	H	P	H	-	-	-	-	L	L	K	L	I	D	I	L	E	-	-	-	-	-	S	P	R	H	L	Y	I	V	T	D	Y	A	V	K	G	-	E	L	F	D	Y	L
K	L	-	-	-	R	-	H	P	H	-	-	-	-	I	T	R	L	Y	E	L	M	E	-	-	-	-	-	T	K	Q	A	I	Y	L	V	T	E	F	A	S	K	G	-	E	I	F	D	H	L
L	L	-	-	-	E	-	H	P	N	-	-	-	-	V	L	K	L	Y	Q	V	M	E	-	-	-	-	-	T	K	N	M	L	Y	I	V	T	E	Y	A	T	K	G	-	E	M	F	A	Y	I
K	L	-	-	-	R	-	H	P	H	-	-	-	-	I	T	R	L	Y	E	L	M	E	-	-	-	-	-	T	N	N	T	I	Y	M	V	T	E	Y	A	S	E	G	-	E	I	F	D	H	L
L	I	-	-	-	E	-	H	A	N	-	-	-	-	V	M	A	L	Y	D	V	W	E	-	-	-	-	-	N	K	G	E	L	Y	L	V	L	E	Y	I	E	G	G	-	E	L	F	D	Y	L
K	L	-	-	-	N	-	H	P	H	-	-	-	-	V	V	R	L	Y	Q	V	M	E	-	-	-	-	-	S	E	K	M	I	Y	L	V	T	E	Y	A	A	G	G	-	E	L	F	D	F	L
L	L	-	-	-	N	-	H	P	N	-	-	-	-	I	V	R	L	F	Q	V	I	E	-	-	-	-	-	S	E	R	T	L	Y	L	V	M	E	Y	A	S	R	G	-	E	L	F	D	H	L
R	V	-	-	-	T	-	H	P	N	-	-	-	-	I	V	E	L	H	E	V	M	A	-	-	-	-	-	T	R	S	K	I	Y	L	A	L	E	L	V	R	G	G	-	E	L	F	A	R	I
T	L	-	-	-	S	-	H	S	H	-	-	-	-	I	C	K	L	Y	Q	V	I	E	-	-	-	-	-	T	D	T	H	F	F	L	I	V	E	Y	C	S	G	G	-	E	L	F	D	H	I
N	L	-	-	-	S	-	H	Q	N	-	-	-	-	V	C	R	L	Y	H	V	I	E	-	-	-	-	-	T	S	S	K	I	Y	M	V	L	E	Y	C	P	G	G	-	E	L	F	D	Y	I
L	I	-	-	-	S	-	H	Q	N	-	-	-	-	I	M	A	L	Y	D	V	W	E	-	-	-	-	-	N	K	N	E	L	Y	L	V	L	E	Y	I	E	G	G	-	E	L	F	D	Y	L
L	V	-	-	-	D	-	H	P	Y	-	-	-	-	I	C	G	M	R	D	V	L	R	-	-	-	-	-	T	N	Y	H	W	Y	M	L	F	E	Y	V	N	G	G	-	Q	M	L	D	Y	I
R	L	-	-	-	R	-	H	P	H	-	-	-	-	I	I	R	L	Y	Q	V	M	E	-	-	-	-	-	T	E	K	M	I	Y	L	V	T	E	Y	A	P	G	G	-	E	I	F	D	H	L
M	L	-	-	-	N	-	H	P	N	-	-	-	-	I	V	R	L	F	Q	V	I	E	-	-	-	-	-	S	E	R	T	L	Y	L	V	M	E	Y	V	S	G	G	-	E	L	F	D	H	L
L	L	-	-	-	N	-	H	P	N	-	-	-	-	V	L	R	L	F	D	V	W	E	-	-	-	-	-	T	N	S	D	L	Y	L	V	L	E	Y	A	E	K	G	-	E	L	F	N	M	L
L	L	-	-	-	N	-	H	P	Y	-	-	-	-	I	C	G	M	R	D	V	V	R	-	-	-	-	-	T	N	Y	H	W	Y	M	L	F	E	Y	V	N	G	G	-	Q	M	L	D	Y	I
H	L	-	-	-	S	-	H	Q	C	-	-	-	-	V	I	K	L	F	E	V	I	E	-	-	-	-	-	S	P	R	H	L	F	L	V	M	E	H	A	P	A	G	-	S	L	L	D	Y	V
A	L	-	-	-	C	-	H	P	N	-	-	-	-	I	I	R	L	F	E	V	V	D	-	-	-	-	-	A	P	Y	R	Q	L	L	I	M	Q	Y	S	S	G	G	-	D	L	C	K	Y	V
-	L	-	-	-	G	-	H	D	P	C	L	C	V	T	V	K	L	F	E	V	I	E	-	-	-	-	-	T	E	K	T	L	Y	L	V	M	E	Y	A	S	A	G	-	E	V	F	D	Y	L
M	L	-	-	-	N	-	H	P	H	-	-	-	-	V	V	R	L	Y	D	V	I	R	-	-	-	-	-	T	S	T	Q	V	L	L	V	L	E	C	L	P	G	G	-	E	L	F	D	Y	L
L	L	-	-	-	N	-	H	N	N	-	-	-	-	V	L	R	L	Y	D	V	W	E	-	-	-	-	-	T	E	K	A	L	Y	L	V	L	E	Y	V	E	G	G	-	E	L	F	D	L	L
L	L	-	-	-	S	-	H	P	Y	-	-	-	-	I	C	G	M	I	D	V	Q	R	-	-	-	-	-	T	N	Y	H	W	Y	M	L	F	E	Y	V	N	G	G	-	Q	M	L	D	Y	I
R	L	-	-	-	G	C	H	Q	H	-	-	-	-	I	C	Q	L	Y	Q	V	V	E	-	-	-	-	-	T	D	E	D	I	F	L	V	L	E	Y	V	S	G	G	-	E	L	F	D	Y	I
L	V	-	-	-	Q	-	H	P	N	-	-	-	-	V	V	R	L	Y	E	V	I	D	-	-	-	-	-	T	Q	T	K	L	Y	L	I	L	E	L	G	D	G	G	-	D	L	Y	D	Y	I
L	V	-	-	-	Q	-	H	P	N	-	-	-	-	V	V	R	L	Y	E	V	I	D	-	-	-	-	-	T	Q	T	K	L	Y	L	I	L	E	L	G	D	G	G	-	D	M	Y	D	Y	I
I	F	-	-	-	K	-	H	S	R	-	-	-	-	L	L	K	L	L	E	I	C	E	-	-	-	-	-	S	P	H	H	I	Y	L	V	L	E	Y	A	S	N	G	-	E	L	F	D	Y	L
L	V	-	-	-	Q	-	H	P	N	-	-	-	-	V	V	R	L	Y	E	V	I	D	-	-	-	-	-	T	A	T	K	L	Y	L	I	L	E	L	G	D	G	G	-	D	L	Y	D	Y	I
T	L	-	-	-	D	-	H	P	N	-	-	-	-	I	V	K	L	Y	E	I	I	R	-	-	-	-	-	S	E	R	Y	I	Y	I	V	T	E	Y	C	G	G	G	-	E	L	Y	E	Y	L
L	V	-	-	-	Q	-	H	P	N	-	-	-	-	V	V	R	L	Y	E	V	I	D	-	-	-	-	-	T	H	A	K	L	Y	L	I	L	E	L	G	D	G	G	-	D	M	F	D	H	I
L	L	-	-	-	H	-	H	P	Y	-	-	-	-	I	C	G	M	R	E	M	I	V	-	-	-	-	-	H	T	H	H	Y	Y	M	V	T	E	Y	V	N	G	G	-	Q	M	L	D	Y	I
L	V	-	-	-	Q	-	H	P	N	-	-	-	-	V	V	R	L	Y	E	V	I	D	-	-	-	-	-	T	Q	T	K	L	Y	L	I	L	E	L	G	D	G	G	-	D	L	Y	D	Y	I
L	V	-	-	-	Q	-	H	P	Y	-	-	-	-	I	C	G	M	R	E	M	L	V	-	-	-	-	-	Q	P	G	Q	Y	L	M	V	L	E	Y	V	A	G	G	-	Q	M	L	D	Y	I
K	L	-	-	-	R	-	H	A	N	-	-	-	-	I	I	R	T	Y	Q	V	L	E	-	-	-	-	-	N	E	I	F	A	F	I	V	M	E	Y	A	A	G	G	-	E	M	F	E	R	I
L	V	-	-	-	Q	-	H	P	N	-	-	-	-	V	V	R	L	Y	E	V	I	D	-	-	-	-	-	T	Q	T	K	L	Y	L	I	L	E	F	G	D	G	G	-	D	L	Y	D	Y	I
N	L	-	-	-	S	-	H	Q	N	-	-	-	-	I	C	R	L	Y	H	Y	I	E	-	-	-	-	-	T	E	D	K	F	F	I	V	M	E	Y	C	S	G	G	-	E	M	F	D	Y	I
K	L	-	-	-	N	-	H	P	N	-	-	-	-	I	V	R	L	L	E	I	I	E	-	-	-	-	-	N	D	E	V	I	C	L	V	Q	E	Y	A	N	G	G	-	E	I	F	D	Y	L
S	L	-	-	-	N	-	H	P	N	-	-	-	-	I	I	Q	L	Y	Q	I	I	D	-	-	-	-	-	T	E	V	N	T	Y	L	V	M	E	Y	V	N	G	R	-	G	L	L	D	R	I
I	L	-	-	-	H	-	H	P	N	-	-	-	-	I	I	R	L	F	E	C	V	E	-	-	-	-	-	T	I	S	R	T	F	L	V	L	E	Y	A	G	G	G	-	E	L	Y	A	F	V
L	V	-	-	-	Q	-	H	A	N	-	-	-	-	I	V	R	L	Y	E	V	I	D	-	-	-	-	-	T	K	T	K	L	F	L	I	L	E	L	G	D	-	Y	-	D	M	H	D	F	I
C	V	-	-	-	H	-	H	P	N	-	-	-	-	I	I	Q	L	Y	E	V	I	D	-	-	-	-	-	T	T	D	V	C	H	F	I	M	E	Y	A	S	G	G	-	N	L	H	K	W	L
L	V	-	-	-	Q	-	H	P	N	-	-	-	-	V	V	R	L	Y	E	V	I	D	-	-	-	-	-	T	V	N	K	L	Y	L	I	L	E	L	G	D	G	G	-	D	L	Y	D	Y	I
L	V	-	-	-	Q	-	H	P	N	-	-	-	-	I	V	R	L	Y	E	V	I	D	-	-	-	-	-	T	Q	T	K	L	Y	L	I	L	E	L	G	D	G	G	-	D	M	F	D	Y	I
L	V	-	-	-	Q	-	H	A	N	-	-	-	-	I	V	R	L	Y	E	V	I	D	-	-	-	-	-	T	N	T	K	L	F	L	I	L	E	L	G	D	-	Y	-	D	M	H	D	F	I
L	L	-	-	-	R	-	H	P	H	-	-	-	-	I	V	Q	L	R	N	L	V	A	-	-	-	-	-	A	G	P	Y	F	Y	I	L	M	D	Y	V	N	G	G	-	Q	L	L	H	Y	I
L	L	-	-	-	N	-	H	P	N	-	-	-	-	I	V	N	L	V	E	V	M	K	-	-	-	-	-	S	G	K	Y	I	G	I	V	L	E	Y	A	S	G	G	-	E	L	F	D	Y	I
Q	F	-	-	-	V	-	H	P	H	-	-	-	-	I	A	R	L	Y	E	V	I	V	-	-	-	-	-	T	E	S	L	V	W	L	V	L	E	Y	C	P	G	D	-	E	L	Y	N	Y	L
K	I	-	-	-	R	-	H	P	F	-	-	-	-	V	A	E	L	F	D	V	V	E	-	-	-	-	-	T	D	D	N	I	C	I	I	M	E	Y	A	Q	N	G	-	T	L	L	N	Y	L
L	I	-	-	-	E	-	H	P	N	-	-	-	-	I	I	K	I	L	D	V	W	E	-	-	-	-	-	N	R	N	E	I	Y	L	I	L	E	Y	C	E	C	K	-	D	M	F	S	W	I
L	L	-	-	-	H	-	H	P	Y	-	-	-	-	V	C	G	M	R	E	M	M	I	-	-	-	-	-	H	Q	N	H	Y	Y	M	V	F	E	Y	I	N	G	G	-	Q	M	L	D	Y	I
L	M	-	-	-	N	-	H	P	N	-	-	-	-	I	I	S	L	L	Q	V	I	E	-	-	-	-	-	A	D	K	R	T	Y	L	I	M	E	L	F	E	G	K	-	E	L	Y	K	Y	V
R	L	-	-	-	H	-	H	P	N	-	-	-	-	V	I	R	L	Y	E	V	V	E	-	-	-	-	-	T	L	A	K	L	H	I	I	M	E	Y	A	N	G	G	-	E	L	F	T	K	I
K	I	-	-	-	N	-	H	P	N	-	-	-	-	I	V	S	L	L	Q	V	I	E	-	-	-	-	-	N	K	T	R	I	Y	L	I	M	E	L	V	E	G	Q	-	Q	L	Y	Q	Y	I
T	L	-	-	-	D	-	H	P	N	-	-	-	-	I	I	R	L	F	Q	V	I	E	-	-	-	-	-	T	V	D	H	V	Y	L	V	M	E	Y	V	S	G	G	-	Q	L	R	Q	H	I
M	V	-	-	-	R	-	H	P	H	-	-	-	-	I	V	V	L	L	E	T	L	E	-	-	-	-	-	T	E	N	S	Y	Y	M	V	M	E	L	C	A	G	G	-	D	L	M	D	R	I
K	L	-	-	-	H	-	H	P	N	-	-	-	-	I	I	R	L	Y	E	V	M	E	-	-	-	-	-	T	F	S	K	L	Y	L	V	M	E	Y	A	N	G	G	-	E	L	F	A	K	I
K	I	-	-	-	N	-	H	P	N	-	-	-	-	I	V	S	L	I	Q	V	I	E	-	-	-	-	-	K	E	T	R	I	Y	L	I	M	E	L	V	E	G	Q	-	V	L	Y	Q	Y	I
L	L	-	-	-	H	-	H	P	Y	-	-	-	-	I	R	E	M	L	E	K	V	V	-	-	-	-	-	D	N	H	H	H	Y	L	V	F	E	H	A	Q	D	S	V	Q	L	L	D	Y	I
L	I	-	-	-	R	-	H	P	N	-	-	-	-	I	V	L	L	L	E	T	L	E	-	-	-	-	-	T	E	N	C	Y	Y	M	A	M	E	L	C	G	G	G	-	D	L	M	D	R	I
M	V	-	-	-	R	-	H	P	H	-	-	-	-	I	V	V	L	L	E	T	L	E	-	-	-	-	-	T	E	N	S	Y	Y	M	A	M	E	L	C	A	G	G	-	D	L	M	D	R	I
L	L	-	-	-	H	-	H	P	N	-	-	-	-	I	V	Q	T	S	Q	V	M	V	-	-	-	-	-	F	P	H	H	Y	Y	M	V	L	E	Y	V	G	G	G	-	Q	L	L	D	Y	I
Q	F	-	-	-	I	-	H	P	H	-	-	-	-	I	A	R	L	Y	E	V	I	V	-	-	-	-	-	T	E	Q	L	V	W	L	V	L	E	Y	C	P	G	D	-	E	L	Y	N	Y	L
S	L	-	-	-	N	-	H	N	N	-	-	-	-	I	I	H	I	Q	E	V	F	N	-	-	-	-	-	T	E	K	T	L	Y	L	V	L	E	L	V	E	G	G	-	E	L	L	N	D	I
M	L	-	-	-	H	-	H	Q	H	-	-	-	-	I	V	R	L	Y	D	V	I	E	-	-	-	-	-	T	S	K	H	V	V	L	V	L	E	Y	M	P	G	G	-	E	L	F	D	H	I
M	V	-	-	-	R	-	H	P	H	-	-	-	-	I	V	V	L	L	E	T	L	E	-	-	-	-	-	T	E	N	S	Y	Y	M	A	M	E	L	C	A	G	G	-	D	L	M	D	R	I
R	V	-	-	-	R	-	H	C	Y	-	-	-	-	I	I	Q	L	V	E	V	F	E	-	-	-	-	-	T	P	D	K	V	Y	M	V	M	E	L	A	T	G	G	-	E	L	F	D	R	I
Q	F	-	-	-	D	-	F	P	Y	-	-	-	-	I	T	K	L	Y	E	V	I	V	-	-	-	-	-	T	E	S	R	V	W	M	V	L	E	Y	C	S	G	H	-	E	L	Y	E	H	L
R	L	-	-	-	K	-	H	P	H	-	-	-	-	I	V	K	F	V	D	W	F	E	-	-	-	-	-	S	R	D	K	F	Y	I	V	T	Q	L	A	T	G	G	-	E	L	F	D	R	I
K	C	-	-	-	V	-	H	P	N	-	-	-	-	V	V	R	L	R	E	V	I	D	D	P	-	-	-	S	S	T	K	V	Y	L	V	L	E	Y	M	S	G	G	-	E	V	P	W	T	D
109			110	111	112	113																114	115	116	117	118	119	120	121	122	123	124	125	126	127	128	129	130	131	132	133	134	135			136		137	138
V	-	-	E	K	G	R	-	-	-	-	-	-	-	-	-	-	-	-	-	-	-	L	Q	E	D	E	A	R	N	F	F	Q	Q	I	I	S	G	V	E	Y	C	H	R	-	-	N	-	M	V
V	-	-	E	K	G	R	-	-	-	-	-	-	-	-	-	-	-	-	-	-	-	L	Q	E	D	E	A	R	N	F	F	Q	Q	I	I	S	G	V	E	Y	C	H	R	-	-	N	-	M	V
V	-	-	E	K	G	R	-	-	-	-	-	-	-	-	-	-	-	-	-	-	-	L	Q	E	D	E	A	R	N	F	F	Q	Q	I	I	S	G	V	E	Y	C	H	R	-	-	N	-	M	V
V	-	-	E	K	G	R	-	-	-	-	-	-	-	-	-	-	-	-	-	-	-	L	Q	E	D	E	A	R	N	F	F	Q	Q	I	I	S	G	V	E	Y	C	H	R	-	-	N	-	M	V
V	-	-	E	K	G	R	-	-	-	-	-	-	-	-	-	-	-	-	-	-	-	L	Q	E	D	E	A	R	R	F	F	Q	Q	I	I	S	G	V	E	Y	C	H	R	-	-	N	-	M	V
I	-	-	E	R	G	R	-	-	-	-	-	-	-	-	-	-	-	-	-	-	-	L	Q	E	D	E	A	R	K	F	F	Q	Q	I	I	S	G	V	E	C	C	H	R	-	-	N	-	M	V
V	-	-	E	K	G	R	-	-	-	-	-	-	-	-	-	-	-	-	-	-	-	L	Q	E	D	E	A	R	K	F	F	Q	Q	I	I	S	G	V	E	Y	C	H	R	-	-	N	-	M	V
V	-	-	E	K	G	R	-	-	-	-	-	-	-	-	-	-	-	-	-	-	-	L	S	D	D	E	A	R	R	F	F	Q	Q	I	I	S	G	V	E	Y	C	H	R	-	-	N	-	Q	V
L	-	-	E	K	R	R	-	-	-	-	-	-	-	-	-	-	-	-	-	-	-	L	Q	E	D	E	A	R	R	T	F	Q	Q	I	I	S	A	V	E	Y	C	H	R	-	-	N	-	K	V
V	-	-	E	K	G	R	-	-	-	-	-	-	-	-	-	-	-	-	-	-	-	L	H	E	E	E	A	R	R	F	F	Q	Q	I	I	S	G	V	E	Y	C	H	R	-	-	N	-	M	V
V	-	-	E	K	G	R	-	-	-	-	-	-	-	-	-	-	-	-	-	-	-	L	M	E	D	E	A	R	R	F	F	Q	Q	I	V	S	G	V	E	Y	C	H	R	-	-	N	-	M	V
V	-	-	E	K	G	R	-	-	-	-	-	-	-	-	-	-	-	-	-	-	-	L	Q	E	D	E	A	R	R	I	F	Q	Q	I	I	S	G	V	E	Y	C	H	R	-	-	N	-	M	V
V	-	-	S	K	G	R	-	-	-	-	-	-	-	-	-	-	-	-	-	-	-	L	S	A	D	E	A	R	N	F	F	H	Q	I	I	S	G	V	E	Y	C	H	F	-	-	Q	-	K	I
V	-	-	E	R	G	R	-	-	-	-	-	-	-	-	-	-	-	-	-	-	-	L	S	E	D	E	A	R	K	F	F	Q	Q	I	I	S	G	V	E	Y	C	H	R	-	-	H	-	M	V
V	-	-	K	R	G	K	-	-	-	-	-	-	-	-	-	-	-	-	-	-	-	L	Q	E	H	E	A	R	R	F	F	Q	Q	I	I	S	G	V	D	Y	C	H	R	-	-	H	-	M	I
V	-	-	K	H	G	K	-	-	-	-	-	-	-	-	-	-	-	-	-	-	-	L	K	E	F	E	A	R	R	F	F	Q	Q	I	I	S	G	V	D	Y	C	H	R	-	-	H	-	M	I
V	-	-	K	H	G	K	-	-	-	-	-	-	-	-	-	-	-	-	-	-	-	L	K	E	Y	E	A	R	R	F	F	Q	Q	I	I	S	G	V	D	Y	C	H	R	-	-	H	-	M	I
V	-	-	K	N	G	K	-	-	-	-	-	-	-	-	-	-	-	-	-	-	-	L	Q	E	H	E	A	R	R	F	F	Q	Q	I	I	S	G	V	D	Y	C	H	R	-	-	H	-	M	I
C	-	-	K	N	G	K	-	-	-	-	-	-	-	-	-	-	-	-	-	-	-	L	D	E	K	E	S	R	R	L	F	Q	Q	I	L	S	G	V	D	Y	C	H	R	-	-	H	-	M	V
V	-	-	K	H	G	K	-	-	-	-	-	-	-	-	-	-	-	-	-	-	-	L	K	E	S	D	A	R	R	F	F	Q	Q	I	I	S	G	V	D	Y	C	H	R	-	-	H	-	M	V
V	-	-	K	H	G	K	-	-	-	-	-	-	-	-	-	-	-	-	-	-	-	L	K	E	H	E	A	R	R	F	F	Q	Q	I	I	S	G	V	D	Y	C	H	R	-	-	H	-	M	V
V	-	-	K	H	G	K	-	-	-	-	-	-	-	-	-	-	-	-	-	-	-	L	S	E	K	D	A	R	R	F	F	Q	Q	I	I	S	G	V	H	Y	C	H	K	-	-	H	-	M	V
C	-	-	K	N	G	R	K	S	H	V	P	G	V	V	K	T	G	S	M	K	E	L	D	E	K	E	S	R	R	L	F	Q	Q	I	L	S	G	V	D	Y	C	H	R	-	-	H	-	M	V
V	-	-	K	H	G	K	-	-	-	-	-	-	-	-	-	-	-	-	-	-	-	L	K	D	Y	E	A	R	R	F	F	Q	Q	I	I	S	G	V	D	Y	C	H	R	-	-	H	-	M	I
V	-	-	R	R	G	R	-	-	-	-	-	-	-	-	-	-	-	-	-	-	-	L	P	E	N	E	A	R	R	F	F	Q	Q	I	I	S	G	V	E	Y	C	H	K	-	-	H	-	G	V
A	-	-	G	K	G	R	-	-	-	-	-	-	-	-	-	-	-	-	-	-	-	L	S	E	D	E	S	R	R	F	F	Q	Q	M	I	A	G	V	D	Y	C	H	K	-	-	H	-	L	V
C	-	-	A	N	G	R	-	-	-	-	-	-	-	-	-	-	-	-	-	-	-	L	P	E	D	E	S	R	R	F	F	Q	Q	I	I	S	G	V	D	C	C	H	R	-	-	Q	-	K	V
V	-	-	K	H	G	K	-	-	-	-	-	-	-	-	-	-	-	-	-	-	-	L	Q	E	H	Q	A	R	R	F	F	Q	Q	I	I	S	G	V	D	Y	C	H	R	-	-	H	-	M	I
V	-	-	Q	R	A	R	-	-	-	-	-	-	-	-	-	-	-	-	-	-	-	L	G	E	V	E	A	R	K	F	F	H	Q	I	I	S	G	V	E	Y	C	H	E	-	-	Q	-	M	V
I	-	-	Q	H	G	R	-	-	-	-	-	-	-	-	-	-	-	-	-	-	-	M	K	E	D	E	A	R	R	F	F	Q	Q	I	I	A	A	V	D	Y	C	H	R	-	-	H	-	K	I
V	-	-	Q	K	G	R	-	-	-	-	-	-	-	-	-	-	-	-	-	-	-	V	R	E	S	E	A	R	Y	I	F	Q	Q	I	V	C	A	I	E	Y	C	H	H	-	-	F	-	R	V
A	-	-	S	K	G	K	-	-	-	-	-	-	-	-	-	-	-	-	-	-	-	L	P	E	Q	E	A	K	R	Y	F	K	Q	I	V	A	G	V	D	Y	C	H	R	-	-	N	-	L	V
T	-	-	K	K	G	F	-	-	-	-	-	-	-	-	-	-	-	-	-	-	-	L	P	V	K	E	S	R	R	Y	F	Q	Q	I	I	S	G	V	S	Y	C	H	K	-	-	H	-	M	I
C	-	-	Q	H	G	K	-	-	-	-	-	-	-	-	-	-	-	-	-	-	-	L	S	E	H	E	A	R	R	L	F	Q	Q	L	I	S	A	V	D	Y	C	H	R	-	-	H	-	K	V
V	-	-	E	K	N	R	-	-	-	-	-	-	-	-	-	-	-	-	-	-	-	L	P	E	A	E	A	C	R	L	F	Q	E	L	I	S	G	I	E	Y	L	H	K	-	-	L	-	Q	I
V	-	-	S	Q	G	R	-	-	-	-	-	-	-	-	-	-	-	-	-	-	-	L	S	E	P	E	A	R	K	Y	F	Q	Q	I	I	F	G	L	D	Y	C	H	R	-	-	H	-	L	I
V	-	-	A	H	G	R	-	-	-	-	-	-	-	-	-	-	-	-	-	-	-	L	Q	E	R	E	A	R	K	F	F	Q	Q	I	V	S	A	V	D	Y	C	H	K	-	-	H	-	H	V
V	-	-	S	K	K	K	-	-	-	-	-	-	-	-	-	-	-	-	-	-	-	L	K	E	K	D	A	C	K	F	F	Q	Q	I	I	S	G	I	E	Y	L	H	K	-	-	V	-	N	I
V	-	-	K	N	E	K	-	-	-	-	-	-	-	-	-	-	-	-	-	-	-	L	D	E	I	E	A	C	R	I	F	Q	E	L	I	S	G	I	E	Y	I	H	K	-	-	L	-	N	I
V	-	-	S	K	G	R	-	-	-	-	-	-	-	-	-	-	-	-	-	-	-	L	S	D	S	E	A	R	R	H	F	Q	Q	I	I	L	G	L	D	F	C	H	H	-	-	H	-	L	I
V	-	-	G	K	G	R	-	-	-	-	-	-	-	-	-	-	-	-	-	-	-	L	G	D	A	E	A	R	K	H	F	Q	H	I	I	L	G	L	D	F	C	H	H	-	-	H	-	L	I
V	-	-	K	K	G	R	-	-	-	-	-	-	-	-	-	-	-	-	-	-	-	L	T	P	K	E	A	R	K	F	F	R	Q	I	I	S	A	L	D	F	C	H	S	-	-	H	-	S	I
V	-	-	R	K	G	R	-	-	-	-	-	-	-	-	-	-	-	-	-	-	-	L	M	A	K	E	A	R	K	F	F	R	Q	I	I	S	A	L	D	F	C	H	A	-	-	H	-	N	I
T	-	-	S	N	G	H	-	-	-	-	-	-	-	-	-	-	-	-	-	-	-	L	S	E	E	E	A	R	K	K	F	W	Q	I	L	S	A	V	E	Y	C	H	S	-	-	H	-	H	I
V	-	-	K	R	G	R	-	-	-	-	-	-	-	-	-	-	-	-	-	-	-	L	P	I	E	E	G	I	K	F	F	R	Q	I	I	S	A	M	D	F	C	H	K	-	-	H	-	C	V
T	-	-	S	N	G	H	-	-	-	-	-	-	-	-	-	-	-	-	-	-	-	L	S	E	N	E	A	R	K	K	F	W	Q	I	L	S	A	V	D	Y	C	H	S	-	-	H	-	H	I
V	-	-	K	K	G	R	-	-	-	-	-	-	-	-	-	-	-	-	-	-	-	L	T	P	K	E	A	R	K	F	F	R	Q	I	I	S	A	L	D	F	C	H	S	-	-	H	-	S	I
V	-	-	A	H	G	R	-	-	-	-	-	-	-	-	-	-	-	-	-	-	-	M	K	E	K	E	A	R	A	K	F	R	Q	I	V	S	A	V	Q	Y	C	H	Q	-	-	K	-	F	I
V	-	-	K	K	G	R	-	-	-	-	-	-	-	-	-	-	-	-	-	-	-	L	T	P	K	E	A	R	R	F	F	R	Q	I	I	S	A	L	D	F	C	H	S	-	-	H	-	L	I
L	-	-	S	S	G	R	-	-	-	-	-	-	-	-	-	-	-	-	-	-	-	L	S	E	S	E	A	R	R	K	F	C	Q	I	L	S	A	V	D	Y	C	H	S	-	-	N	-	H	I
V	-	-	A	H	G	R	-	-	-	-	-	-	-	-	-	-	-	-	-	-	-	M	K	E	K	E	A	R	A	K	F	R	Q	I	V	S	A	V	Q	Y	C	H	Q	-	-	K	-	H	V
T	-	-	S	N	G	R	-	-	-	-	-	-	-	-	-	-	-	-	-	-	-	M	S	E	D	E	A	R	K	K	F	W	Q	I	L	T	A	V	D	Y	C	H	R	-	-	H	-	H	I
T	-	-	S	H	G	H	-	-	-	-	-	-	-	-	-	-	-	-	-	-	-	L	S	E	S	E	A	R	K	K	F	W	Q	I	L	S	A	V	E	Y	C	H	S	-	-	H	-	H	I
V	-	-	S	K	S	R	-	-	-	-	-	-	-	-	-	-	-	-	-	-	-	L	E	E	R	E	A	G	R	I	F	F	Q	L	L	N	A	I	E	Y	I	H	Q	-	-	L	-	G	I
V	-	-	A	K	G	R	-	-	-	-	-	-	-	-	-	-	-	-	-	-	-	L	S	E	K	E	A	C	R	F	L	C	Q	L	L	N	G	L	H	F	L	H	S	-	-	R	-	R	I
V	-	-	K	K	G	R	-	-	-	-	-	-	-	-	-	-	-	-	-	-	-	L	T	P	R	E	A	R	R	F	F	R	Q	I	I	S	A	I	D	F	C	H	S	-	-	Y	-	S	I
V	-	-	A	H	G	R	-	-	-	-	-	-	-	-	-	-	-	-	-	-	-	M	K	E	K	E	A	R	V	K	F	R	Q	I	I	S	A	V	Q	Y	C	H	Q	-	-	K	-	C	I
V	-	-	A	H	G	R	-	-	-	-	-	-	-	-	-	-	-	-	-	-	-	M	K	E	K	E	G	R	A	K	F	R	Q	I	V	S	A	L	Q	Y	C	H	Q	-	-	K	-	K	I
V	-	-	A	H	G	R	-	-	-	-	-	-	-	-	-	-	-	-	-	-	-	M	K	E	K	E	A	R	A	K	F	R	Q	I	V	S	A	V	H	Y	C	H	Q	-	-	K	-	N	I
V	-	-	A	H	G	R	-	-	-	-	-	-	-	-	-	-	-	-	-	-	-	M	K	E	K	E	A	R	A	K	F	R	Q	I	V	S	A	V	Q	Y	L	H	S	-	-	K	-	N	I
V	-	-	A	H	G	R	-	-	-	-	-	-	-	-	-	-	-	-	-	-	-	M	K	E	K	E	A	R	A	K	F	R	Q	I	V	S	A	V	E	Y	C	H	Q	-	-	K	-	R	I
V	-	-	A	H	G	R	-	-	-	-	-	-	-	-	-	-	-	-	-	-	-	M	K	E	K	E	A	R	A	K	F	R	Q	I	V	S	S	V	Q	Y	C	H	Q	-	-	K	-	H	I
V	-	-	A	H	G	R	-	-	-	-	-	-	-	-	-	-	-	-	-	-	-	M	K	E	K	E	A	R	A	K	F	R	Q	I	V	S	A	V	Q	Y	C	H	Q	-	-	K	-	H	I
A	-	-	R	Y	G	R	-	-	-	-	-	-	-	-	-	-	-	-	-	-	-	M	A	E	Q	A	A	R	R	K	F	W	Q	I	L	S	A	V	E	Y	C	H	E	-	-	R	-	R	I
V	-	-	K	K	G	R	-	-	-	-	-	-	-	-	-	-	-	-	-	-	-	L	T	P	K	E	A	R	K	F	F	R	Q	I	I	S	A	L	D	F	C	H	S	-	-	H	-	S	I
A	-	-	V	R	E	R	-	-	-	-	-	-	-	-	-	-	-	-	-	-	-	L	P	E	A	E	A	R	R	I	F	Q	Q	L	A	A	A	V	A	Y	C	H	R	-	-	N	-	R	V
V	-	-	K	K	G	R	-	-	-	-	-	-	-	-	-	-	-	-	-	-	-	L	T	P	K	E	A	R	R	F	F	R	Q	I	I	S	A	L	D	F	C	H	S	-	-	H	-	S	I
V	-	-	A	H	G	R	-	-	-	-	-	-	-	-	-	-	-	-	-	-	-	M	A	E	K	D	A	R	R	K	F	K	Q	I	V	A	A	V	H	F	C	H	C	-	-	R	-	N	I
V	-	-	K	K	G	R	-	-	-	-	-	-	-	-	-	-	-	-	-	-	-	L	T	P	K	E	A	R	K	F	F	R	Q	I	I	S	A	L	D	F	C	H	S	-	-	Y	-	S	I
V	-	-	S	H	G	R	-	-	-	-	-	-	-	-	-	-	-	-	-	-	-	M	K	E	V	E	A	R	A	K	F	R	Q	I	V	S	A	V	H	Y	C	H	T	-	-	K	-	N	I
V	-	-	E	R	G	P	-	-	-	-	-	-	-	-	-	-	-	-	-	-	-	L	Q	E	Q	E	A	I	K	Y	F	R	Q	I	I	L	G	T	A	Y	C	H	A	-	-	L	-	G	I
A	-	-	R	H	G	R	-	-	-	-	-	-	-	-	-	-	-	-	-	-	-	M	P	E	A	V	A	Q	K	K	F	S	Q	I	V	S	A	V	Q	Y	C	H	N	-	-	Q	-	C	I
V	-	-	L	H	G	R	-	-	-	-	-	-	-	-	-	-	-	-	-	-	-	M	K	E	K	E	A	R	A	K	F	R	Q	I	V	S	A	V	Q	Y	C	H	Q	-	-	K	-	R	I
V	-	-	S	H	H	R	-	-	-	-	-	-	-	-	-	-	-	-	-	-	-	I	R	E	T	E	A	A	F	L	F	R	Q	I	V	D	G	L	A	Y	L	H	S	-	-	N	-	E	V
V	-	-	M	N	G	R	-	-	-	-	-	-	-	-	-	-	-	-	-	-	-	M	S	E	D	E	A	R	R	L	F	T	Q	I	L	H	A	V	H	Y	C	H	T	-	-	E	-	G	V
V	-	-	S	K	D	K	-	-	-	-	-	-	-	-	-	-	-	-	-	-	-	L	S	E	E	E	A	R	V	F	F	R	Q	I	V	A	A	V	A	Y	I	H	N	-	-	Q	-	G	Y
V	-	-	S	N	G	R	-	-	-	-	-	-	-	-	-	-	-	-	-	-	-	M	K	E	K	E	A	R	V	K	F	R	Q	I	V	S	A	V	Q	Y	C	H	Q	-	-	K	-	N	I
V	-	-	A	H	G	R	-	-	-	-	-	-	-	-	-	-	-	-	-	-	-	M	K	E	K	E	A	R	A	K	F	R	Q	I	V	S	A	V	Q	Y	L	H	Q	-	-	K	-	S	I
V	-	-	E	R	G	P	-	-	-	-	-	-	-	-	-	-	-	-	-	-	-	L	Q	E	M	E	A	I	K	Y	F	R	Q	I	I	L	G	T	A	Y	C	H	A	-	-	L	-	G	I
A	-	-	N	Y	G	R	-	-	-	-	-	-	-	-	-	-	-	-	-	-	-	I	P	E	A	A	G	R	R	I	F	W	Q	I	L	S	A	V	E	Y	C	H	Q	-	-	R	-	N	I
V	-	-	V	H	G	K	-	-	-	-	-	-	-	-	-	-	-	-	-	-	-	M	K	E	K	E	A	R	A	K	F	R	Q	I	L	S	A	V	S	Y	C	H	K	-	-	K	-	R	V
V	-	-	A	H	G	R	-	-	-	-	-	-	-	-	-	-	-	-	-	-	-	M	K	E	K	E	A	R	A	K	F	R	Q	I	V	S	A	V	Q	Y	L	H	Q	-	-	K	-	N	I
V	-	-	Q	H	R	F	-	-	-	-	-	-	-	-	-	-	-	-	-	-	-	L	P	E	D	V	A	M	N	F	F	R	Q	I	I	Y	G	L	E	Y	L	H	S	-	-	L	-	G	I
V	-	-	A	K	G	R	-	-	-	-	-	-	-	-	-	-	-	-	-	-	-	M	T	E	S	E	A	K	R	I	F	N	Q	I	V	S	A	V	N	Y	C	H	S	-	-	Q	-	G	V
D	-	-	K	H	G	K	-	-	-	-	-	-	-	-	-	-	-	-	-	-	-	L	Q	E	H	E	A	R	R	L	F	W	Q	I	L	S	A	V	E	Y	C	H	K	-	-	H	-	K	I
V	-	-	A	K	G	R	-	-	-	-	-	-	-	-	-	-	-	-	-	-	-	M	H	E	P	E	A	R	R	I	F	N	Q	I	V	S	A	V	S	Y	C	H	S	-	-	Q	-	G	I
I	-	-	K	K	G	R	-	-	-	-	-	-	-	-	-	-	-	-	-	-	-	L	E	E	Y	E	A	A	S	Y	F	L	Q	I	I	N	G	V	D	Y	C	H	R	-	-	F	-	N	I
V	-	-	K	N	G	R	-	-	-	-	-	-	-	-	-	-	-	-	-	-	-	M	D	E	P	A	A	C	H	I	F	K	Q	I	V	E	A	V	S	Y	C	H	N	-	-	N	-	N	I
V	-	-	K	H	G	R	-	-	-	-	-	-	-	-	-	-	-	-	-	-	-	M	R	E	R	D	A	R	G	I	F	R	Q	L	V	S	A	I	Q	Y	C	H	S	-	-	K	-	F	V
V	-	-	R	C	G	R	-	-	-	-	-	-	-	-	-	-	-	-	-	-	-	V	A	E	D	V	A	R	R	Y	F	A	Q	L	V	S	A	V	D	F	C	H	S	-	-	R	-	G	V
V	-	-	E	K	N	R	-	-	-	-	-	-	-	-	-	-	-	-	-	-	-	L	T	E	T	E	S	R	I	F	F	R	Q	I	V	S	A	V	A	Y	L	H	S	-	-	F	-	G	Y
I	-	-	A	K	D	R	-	-	-	-	-	-	-	-	-	-	-	-	-	-	-	L	S	E	E	E	T	R	V	F	F	H	Q	I	I	S	A	M	A	Y	V	H	S	-	-	Q	-	G	Y
I	-	-	R	K	G	K	-	-	-	-	-	-	-	-	-	-	-	-	-	-	-	L	E	E	K	E	A	V	M	Y	F	K	Q	I	I	S	G	I	N	Y	C	H	Q	-	-	F	-	N	I
I	-	-	S	H	G	R	-	-	-	-	-	-	-	-	-	-	-	-	-	-	-	L	K	E	K	Q	A	R	K	F	G	R	Q	I	A	S	A	L	D	Y	C	H	R	-	-	N	-	S	I
V	-	-	R	N	G	R	-	-	-	-	-	-	-	-	-	-	-	-	-	-	-	M	A	E	S	E	A	R	R	V	F	R	Q	I	V	L	A	V	H	Y	L	H	Q	-	-	Q	-	R	V
V	-	-	K	N	G	R	-	-	-	-	-	-	-	-	-	-	-	-	-	-	-	M	Q	E	R	D	A	R	V	L	F	R	Q	L	V	S	A	I	E	Y	C	H	S	-	-	K	-	S	I
V	-	-	E	R	G	P	-	-	-	-	-	-	-	-	-	-	-	-	-	-	-	L	P	E	N	E	A	V	R	A	F	R	Q	I	I	I	G	I	S	Y	C	H	S	-	-	L	-	G	V
I	-	-	S	H	G	R	-	-	-	-	-	-	-	-	-	-	-	-	-	-	-	L	K	E	K	Q	A	R	K	F	A	R	Q	I	A	S	A	L	D	Y	C	H	R	-	-	N	-	S	I
R	-	-	A	R	K	R	-	-	-	-	-	-	-	-	-	-	-	-	-	-	-	L	P	E	A	D	A	C	V	F	F	Q	Q	I	V	A	S	L	E	Y	C	H	S	-	-	R	-	E	V
R	-	-	E	N	R	R	-	-	-	-	-	-	-	-	-	-	-	-	-	-	-	L	H	E	S	E	A	S	R	L	F	A	Q	I	V	D	G	L	Q	Y	C	H	S	-	-	C	-	G	I
V	-	-	S	H	G	R	-	-	-	-	-	-	-	-	-	-	-	-	-	-	-	M	K	E	K	E	A	R	A	K	F	R	Q	I	V	S	A	V	H	Y	C	H	Q	-	-	K	-	N	I
V	-	-	S	R	H	R	-	-	-	-	-	-	-	-	-	-	-	-	-	-	-	L	S	E	S	E	G	R	R	F	T	R	Q	I	M	S	A	L	T	Y	C	H	D	-	-	Q	-	G	I
V	-	-	D	S	G	P	-	-	-	-	-	-	-	-	-	-	-	-	-	-	-	L	P	E	K	T	A	V	E	F	F	R	Q	I	I	L	G	A	A	Y	C	H	S	-	-	L	-	G	I
I	-	-	A	H	G	R	-	-	-	-	-	-	-	-	-	-	-	-	-	-	-	L	K	E	K	Q	A	R	K	F	A	R	Q	I	A	S	A	L	D	Y	C	H	R	-	-	N	-	S	I
V	-	-	S	R	E	R	-	-	-	-	-	-	-	-	-	-	-	-	-	-	-	L	S	E	K	E	S	R	S	F	F	R	Q	I	V	S	A	V	A	Y	I	H	S	-	-	N	-	G	L
M	-	-	K	H	E	G	-	-	-	-	-	-	-	-	-	-	-	-	-	-	G	L	S	E	S	L	A	R	D	Y	F	R	Q	I	V	R	A	I	S	Y	C	H	Q	-	-	L	-	H	V
M	-	-	Q	H	E	N	-	-	-	-	-	-	-	-	-	-	-	-	-	-	G	L	S	Q	D	L	A	R	N	Y	F	S	Q	I	V	S	A	I	S	Y	C	H	K	-	-	L	-	H	V
I	-	-	S	R	G	C	-	-	-	-	-	-	-	-	-	-	-	-	-	-	-	L	S	E	A	E	A	M	H	F	F	R	Q	I	I	F	G	I	D	F	L	H	S	-	-	R	-	S	I
M	-	-	R	H	E	A	-	-	-	-	-	-	-	-	-	-	-	-	-	-	G	L	S	E	Q	V	A	R	E	Y	F	R	Q	I	V	R	A	I	T	Y	C	H	Q	-	-	L	-	H	V
I	-	-	E	R	G	R	-	-	-	-	-	-	-	-	-	-	-	-	-	-	-	V	T	E	V	E	A	R	R	F	F	S	E	I	V	S	A	I	D	Y	L	H	E	-	-	N	-	G	I
M	-	-	R	H	E	G	-	-	-	-	-	-	-	-	-	-	-	-	-	-	G	L	A	E	A	R	A	K	H	Y	F	A	Q	I	V	H	A	I	S	Y	C	H	K	-	-	L	-	H	V
I	-	-	S	H	G	R	-	-	-	-	-	-	-	-	-	-	-	-	-	-	-	L	R	E	R	V	A	R	K	F	A	R	Q	I	G	S	A	L	E	Y	L	H	R	-	-	N	-	N	V
M	-	-	R	H	D	S	-	-	-	-	-	-	-	-	-	-	-	-	-	-	G	L	S	E	E	V	A	R	T	Y	F	R	Q	I	V	R	A	I	S	Y	C	H	R	-	-	L	-	H	V
I	-	-	A	H	G	R	-	-	-	-	-	-	-	-	-	-	-	-	-	-	-	L	R	E	R	V	A	R	K	F	A	R	Q	I	G	S	A	L	A	Y	C	H	A	-	-	N	-	S	I
S	-	-	S	Q	G	P	-	-	-	-	-	-	-	-	-	-	-	-	-	-	-	Y	D	E	P	E	A	R	S	L	F	R	Q	L	V	S	A	V	K	Y	C	H	N	-	-	R	-	N	L
M	-	-	R	H	D	S	-	-	-	-	-	-	-	-	-	-	-	-	-	-	G	L	S	E	E	V	A	R	T	Y	F	R	Q	I	V	R	A	I	S	Y	C	H	R	-	-	L	-	H	V
V	-	-	R	K	E	R	-	-	-	-	-	-	-	-	-	-	-	-	-	-	-	L	E	E	S	E	A	R	H	F	F	R	Q	L	V	S	A	I	A	F	V	H	S	-	-	Q	-	G	Y
V	-	-	A	H	G	K	-	-	-	-	-	-	-	-	-	-	-	-	-	-	-	M	D	E	K	E	A	R	A	K	F	R	Q	L	V	S	A	I	D	Y	C	H	S	-	-	K	-	N	I
Q	-	-	E	D	G	H	-	-	-	-	-	-	-	-	-	-	-	-	-	-	-	L	Q	E	Q	E	A	R	R	F	F	Q	Q	I	G	S	A	V	H	Y	C	H	S	-	-	K	-	G	V
Q	-	-	E	R	G	K	-	-	-	-	-	-	-	-	-	-	-	-	-	-	-	L	T	E	N	D	G	K	P	L	F	A	Q	I	V	S	A	V	A	H	M	H	A	-	-	K	-	N	I
I	-	-	K	H	E	N	-	-	-	-	-	-	-	-	-	-	-	-	-	-	G	I	V	E	S	L	A	Q	Q	Y	F	Y	Q	I	I	T	A	I	D	Y	C	H	R	-	-	L	-	H	V
-	-	-	S	R	K	L	-	-	-	-	-	-	-	-	-	-	-	-	-	-	-	V	T	E	K	E	A	R	A	M	F	Q	Q	M	L	S	A	M	Q	Y	C	H	R	-	-	K	-	R	I
M	-	-	K	H	E	H	-	-	-	-	-	-	-	-	-	-	-	-	-	-	G	L	S	E	T	L	A	K	R	Y	F	R	Q	I	V	T	A	I	S	Y	C	H	N	-	-	L	-	H	V
M	-	-	K	H	E	E	-	-	-	-	-	-	-	-	-	-	-	-	-	-	G	L	N	E	E	L	A	K	K	Y	F	A	Q	I	V	H	A	I	S	Y	C	H	R	-	-	L	-	H	V
I	-	-	K	H	E	N	-	-	-	-	-	-	-	-	-	-	-	-	-	-	G	V	A	E	P	L	A	Q	Q	Y	F	C	Q	I	I	T	A	I	D	Y	C	H	R	-	-	L	-	H	V
V	-	-	K	R	Q	K	-	-	-	-	-	-	-	-	-	-	-	-	-	-	-	L	T	E	Q	H	A	R	Q	F	S	R	Q	I	V	S	A	L	D	Y	M	H	R	-	-	N	-	S	I
L	-	-	Q	H	K	F	-	-	-	-	-	-	-	-	-	-	-	-	-	-	-	L	K	E	N	V	A	K	K	L	F	A	Q	L	V	S	G	V	D	H	M	H	A	-	-	K	-	G	L
L	-	-	N	N	G	P	-	-	-	-	-	-	-	-	-	-	-	-	-	-	-	L	R	V	E	K	V	Q	K	T	F	S	Q	L	V	G	A	V	S	Y	V	H	Q	-	-	Q	-	S	C
N	-	-	E	F	G	P	-	-	-	-	-	-	-	-	-	-	-	-	-	-	-	F	T	E	E	N	A	K	L	I	F	A	Q	L	I	I	V	M	K	Y	L	F	S	-	-	N	F	Q	I
N	-	-	K	Y	G	P	-	-	-	-	-	-	-	-	-	-	-	-	-	-	-	L	S	E	H	D	A	V	Y	V	F	R	Q	M	M	C	A	M	E	Y	C	H	S	-	-	F	-	N	I
I	-	-	S	H	G	R	-	-	-	-	-	-	-	-	-	-	-	-	-	-	-	L	R	E	R	A	A	R	K	F	A	R	Q	I	G	S	A	L	E	Y	C	H	R	-	-	N	-	S	I
Q	-	-	K	A	G	H	-	-	-	-	-	-	-	-	-	-	-	-	-	-	-	L	Q	E	D	H	A	R	G	I	F	R	Q	I	L	S	A	V	S	Y	C	H	K	-	-	Q	-	G	V
S	-	-	N	E	G	R	-	-	-	-	-	-	-	-	-	-	-	-	-	-	-	L	P	E	S	E	A	K	A	L	F	A	Q	I	V	S	A	V	N	H	M	H	E	-	-	N	-	H	I
R	-	-	E	S	G	X	-	-	-	-	-	-	-	-	-	-	-	-	-	-	-	V	E	E	D	E	A	R	Q	I	F	E	Q	I	L	S	A	V	S	Y	C	H	G	-	-	K	-	G	I
R	-	-	D	T	L	R	-	-	-	-	-	-	-	-	-	-	-	-	-	-	-	L	C	E	E	K	A	R	G	I	F	K	Q	I	L	C	A	V	K	Y	C	H	D	-	-	R	-	G	I
C	-	-	E	R	K	R	-	-	-	-	-	-	-	-	-	-	-	-	-	-	-	L	E	E	R	E	V	R	R	Y	T	R	Q	I	L	S	A	V	D	H	L	H	K	-	-	H	-	G	V
I	-	-	I	D	G	K	-	-	-	-	-	-	-	-	-	-	-	-	-	-	-	L	S	E	E	K	S	K	H	I	F	A	Q	I	V	S	A	I	K	H	M	H	E	-	-	N	-	N	I
R	-	-	E	S	G	H	-	-	-	-	-	-	-	-	-	-	-	-	-	-	-	I	E	E	D	E	A	R	Q	I	F	E	Q	I	L	S	A	V	S	Y	C	H	X	X	G	K	-	G	I
I	-	-	T	H	G	H	-	-	-	-	-	-	-	-	-	-	-	-	-	-	-	F	S	E	R	L	A	R	K	V	A	R	Q	I	G	S	A	L	E	Y	C	H	M	-	-	N	-	N	I
C	-	-	E	R	K	R	-	-	-	-	-	-	-	-	-	-	-	-	-	-	-	L	D	E	R	E	V	R	R	F	T	R	Q	I	L	S	A	V	E	H	L	H	R	-	-	H	-	G	I
C	-	-	E	R	K	R	-	-	-	-	-	-	-	-	-	-	-	-	-	-	-	L	E	E	R	E	V	R	R	Y	T	R	Q	I	L	S	A	V	D	H	L	H	K	-	-	H	-	G	I
I	-	-	S	H	G	K	-	-	-	-	-	-	-	-	-	-	-	-	-	-	-	L	K	E	-	-	-	-	-	-	-	-	-	-	-	-	-	-	H	Y	C	H	R	-	-	N	-	S	I
L	-	-	A	K	G	A	-	-	-	-	-	-	-	-	-	-	-	-	-	-	-	L	E	P	A	K	V	Q	R	I	F	T	Q	L	V	G	A	V	T	Y	V	H	N	-	-	K	-	S	C
L	S	D	E	N	G	F	-	-	-	-	-	-	-	-	-	-	-	-	-	-	-	Y	K	E	E	K	A	K	K	L	F	Q	Q	I	V	N	A	V	K	Y	L	H	D	-	-	Q	-	G	I
V	-	-	A	R	Q	R	-	-	-	-	-	-	-	-	-	-	-	-	-	-	-	L	S	E	H	E	A	R	K	I	A	R	Q	L	A	S	A	L	H	Y	C	H	K	-	-	Q	-	G	I
C	-	-	D	R	R	R	-	-	-	-	-	-	-	-	-	-	-	-	-	-	-	L	G	E	R	E	V	R	R	Y	T	R	Q	I	L	S	A	V	E	H	L	H	R	-	-	H	-	G	I
I	-	-	A	K	G	S	-	-	-	-	-	-	-	-	-	-	-	-	-	-	-	F	T	E	R	D	A	V	R	V	L	R	M	V	L	E	G	V	Q	Y	L	H	G	-	-	L	-	G	I
L	-	-	K	E	Q	R	-	-	-	-	-	-	-	-	-	-	-	-	-	-	-	L	S	L	E	E	S	K	K	L	F	S	Q	I	A	S	A	V	Y	Y	A	H	E	-	-	L	-	K	C
C	-	-	D	Q	G	R	-	-	-	-	-	-	-	-	-	-	-	-	-	-	-	F	T	E	K	D	A	S	Q	T	I	K	Q	V	L	E	A	V	N	Y	L	H	D	-	-	N	-	N	V
C	-	-	D	S	P	V	-	-	-	-	-	-	-	-	-	-	-	-	-	-	-	L	S	I	S	E	A	R	Q	Y	F	R	D	V	V	L	G	L	E	Y	L	H	Y	-	-	Q	-	G	I
139	140	141	142	143	144	145	146	147	148	149	150				151	152	153	154																	155		156	157	158	159	160	161	162	163	164	165	166	167	168
V	H	R	D	L	K	P	E	N	L	L	L	-	-	-	D	S	K	W	-	-	-	-	-	-	-	-	-	-	-	-	-	-	-	-	N	-	V	K	I	A	D	F	G	L	S	N	I	M	R
V	H	R	D	L	K	P	E	N	L	L	L	-	-	-	D	S	K	C	-	-	-	-	-	-	-	-	-	-	-	-	-	-	-	-	N	-	V	K	I	A	D	F	G	L	S	N	I	M	R
V	H	R	D	L	K	P	E	N	L	L	L	-	-	-	D	S	K	C	-	-	-	-	-	-	-	-	-	-	-	-	-	-	-	-	N	-	V	K	I	A	D	F	G	L	S	N	I	M	R
A	H	R	D	L	K	P	E	N	L	L	L	-	-	-	D	S	K	C	-	-	-	-	-	-	-	-	-	-	-	-	-	-	-	-	N	-	V	K	I	A	D	F	G	L	S	N	I	M	R
A	H	R	D	L	K	P	E	N	L	L	L	-	-	-	D	S	K	S	-	-	-	-	-	-	-	-	-	-	-	-	-	-	-	-	N	-	V	K	I	A	D	F	G	L	S	N	V	L	R
V	H	R	D	L	K	P	E	N	L	L	L	-	-	-	D	S	K	Y	-	-	-	-	-	-	-	-	-	-	-	-	-	-	-	-	N	-	V	K	I	I	D	F	G	L	S	N	I	M	R
V	H	R	D	L	K	P	E	N	L	L	L	-	-	-	D	S	R	C	-	-	-	-	-	-	-	-	-	-	-	-	-	-	-	-	N	-	V	K	I	A	D	F	G	L	S	N	I	M	R
V	H	R	D	L	K	P	E	N	L	L	L	-	-	-	D	S	N	F	-	-	-	-	-	-	-	-	-	-	-	-	-	-	-	-	N	-	I	K	I	A	D	F	G	L	S	N	V	I	R
V	H	R	D	L	K	P	E	N	L	L	L	-	-	-	D	S	K	Y	-	-	-	-	-	-	-	-	-	-	-	-	-	-	-	-	N	-	V	K	L	A	D	F	G	L	S	N	V	M	H
A	H	R	D	L	K	P	E	N	L	L	L	-	-	-	D	S	K	C	-	-	-	-	-	-	-	-	-	-	-	-	-	-	-	-	N	-	I	K	I	A	D	F	G	L	S	N	V	M	R
V	H	R	D	L	K	P	E	N	L	L	L	-	-	-	D	S	R	M	-	-	-	-	-	-	-	-	-	-	-	-	-	-	-	-	N	-	V	K	I	A	D	F	G	L	S	N	V	M	R
A	H	H	D	L	K	P	E	N	L	L	L	-	-	-	D	S	K	Y	-	-	-	-	-	-	-	-	-	-	-	-	-	-	-	-	N	-	V	N	L	A	D	F	G	L	S	N	V	M	H
V	H	R	D	L	K	P	E	N	L	L	L	-	-	-	D	A	N	D	-	-	-	-	-	-	-	-	-	-	-	-	-	-	-	-	N	-	I	K	I	A	D	F	G	L	S	N	L	M	R
V	H	R	D	L	K	P	E	N	L	L	L	-	-	-	D	S	N	M	-	-	-	-	-	-	-	-	-	-	-	-	-	-	-	-	H	-	V	K	I	A	D	F	G	L	S	N	I	L	K
V	H	R	D	L	K	P	E	N	L	L	L	-	-	-	D	H	N	M	-	-	-	-	-	-	-	-	-	-	-	-	-	-	-	-	H	-	V	K	I	A	D	F	G	L	S	N	M	M	L
V	H	R	D	L	K	P	E	N	L	L	L	-	-	-	D	H	N	L	-	-	-	-	-	-	-	-	-	-	-	-	-	-	-	-	H	-	V	K	I	A	D	F	G	L	S	N	M	M	M
V	H	R	D	L	K	P	E	N	L	L	L	-	-	-	D	H	N	L	-	-	-	-	-	-	-	-	-	-	-	-	-	-	-	-	H	-	V	K	I	A	D	F	G	L	S	N	M	M	M
V	H	R	D	L	K	P	E	N	L	L	L	-	-	-	D	H	N	M	-	-	-	-	-	-	-	-	-	-	-	-	-	-	-	-	H	-	V	K	I	A	D	F	G	L	S	N	M	M	M
V	H	R	D	L	K	P	E	N	V	L	L	-	-	-	D	A	H	M	-	-	-	-	-	-	-	-	-	-	-	-	-	-	-	-	N	-	A	K	I	A	D	F	G	L	S	N	M	M	A
V	H	R	D	L	K	P	E	N	L	L	L	-	-	-	D	S	S	L	-	-	-	-	-	-	-	-	-	-	-	-	-	-	-	-	N	-	V	K	I	A	D	F	G	L	S	N	M	M	M
V	H	R	D	L	K	P	E	N	L	L	L	-	-	-	D	S	N	L	-	-	-	-	-	-	-	-	-	-	-	-	-	-	-	-	H	-	V	K	I	A	D	F	G	L	S	N	M	M	M
V	H	R	D	L	K	P	E	N	L	L	L	-	-	-	D	S	N	L	-	-	-	-	-	-	-	-	-	-	-	-	-	-	-	-	N	-	V	K	I	A	D	F	G	L	S	N	M	M	T
V	H	R	D	L	K	P	E	N	V	L	L	-	-	-	D	A	H	M	-	-	-	-	-	-	-	-	-	-	-	-	-	-	-	-	N	-	A	K	I	A	D	F	G	L	S	N	M	M	S
V	H	R	D	L	K	P	E	N	L	L	L	-	-	-	D	N	N	M	-	-	-	-	-	-	-	-	-	-	-	-	-	-	-	-	H	-	V	K	I	A	D	F	G	L	S	N	M	M	T
V	H	R	D	L	K	P	E	N	L	L	L	-	-	-	D	E	D	N	-	-	-	-	-	-	-	-	-	-	-	-	-	-	-	-	N	-	I	K	I	A	D	F	G	L	A	N	F	L	M
V	H	R	D	L	K	P	E	N	L	L	L	-	-	-	D	T	H	Y	-	-	-	-	-	-	-	-	-	-	-	-	-	-	-	-	N	-	I	K	I	A	D	F	G	L	S	N	I	M	H
V	H	R	D	L	K	P	E	N	L	L	L	-	-	-	D	K	N	L	-	-	-	-	-	-	-	-	-	-	-	-	-	-	-	-	N	-	V	R	I	A	D	F	G	L	S	N	I	L	T
V	H	R	D	L	K	P	E	N	L	L	L	-	-	-	D	H	N	M	-	-	-	-	-	-	-	-	-	-	-	-	-	-	-	-	H	-	V	K	I	A	D	F	G	L	S	N	M	M	L
C	H	R	D	L	K	P	E	N	V	L	L	-	-	-	V	N	D	S	-	-	-	-	-	-	-	-	-	-	-	-	-	-	-	-	V	-	V	K	I	G	D	F	G	L	S	N	I	M	A
V	H	R	D	L	K	P	E	N	L	L	L	-	-	-	D	D	Q	L	-	-	-	-	-	-	-	-	-	-	-	-	-	-	-	-	N	-	V	K	I	A	D	F	G	L	S	N	I	M	T
V	H	R	D	L	K	P	E	N	I	L	L	-	-	-	G	T	G	L	-	-	-	-	-	-	-	-	-	-	-	-	-	-	-	-	Q	-	V	K	L	I	D	F	G	L	S	N	I	T	K
A	H	R	D	L	K	L	E	N	I	L	I	-	-	-	D	D	N	N	-	-	-	-	-	-	-	-	-	-	-	-	-	-	-	-	N	-	I	K	I	A	D	F	G	L	S	N	I	M	N
V	H	R	D	L	K	P	E	N	L	L	L	-	-	-	D	H	N	K	-	-	-	-	-	-	-	-	-	-	-	-	-	-	-	-	N	-	I	K	I	A	D	F	G	L	S	N	Y	M	T
V	H	R	D	L	K	L	E	N	L	L	L	-	-	-	D	S	K	K	-	-	-	-	-	-	-	-	-	-	-	-	-	-	-	-	N	-	I	K	L	T	D	F	G	L	S	N	Y	M	K
V	H	R	D	L	K	P	E	N	L	M	L	-	-	-	N	K	K	K	-	-	-	-	-	-	-	-	-	-	-	-	-	-	-	-	G	-	I	K	I	V	D	F	G	L	S	N	T	Y	K
C	H	R	D	L	K	P	E	N	L	L	L	-	-	-	D	K	D	K	-	-	-	-	-	-	-	-	-	-	-	-	-	-	-	-	N	-	I	K	I	A	D	F	G	M	A	S	L	Q	P
I	H	R	D	I	K	C	E	N	L	L	L	-	-	-	D	A	D	L	-	-	-	-	-	-	-	-	-	-	-	-	-	-	-	-	N	-	I	K	I	I	D	F	G	L	S	N	C	F	T
V	H	R	D	L	K	P	E	N	L	L	L	-	-	-	D	H	E	K	-	-	-	-	-	-	-	-	-	-	-	-	-	-	-	-	N	-	I	K	F	V	D	F	G	L	S	N	I	Y	K
V	H	R	D	L	K	P	E	N	L	L	L	-	-	-	D	H	Q	N	-	-	-	-	-	-	-	-	-	-	-	-	-	-	-	-	Q	-	I	K	I	V	D	F	G	L	S	N	T	Y	K
C	H	R	D	L	K	P	E	N	L	L	L	-	-	-	D	H	K	N	-	-	-	-	-	-	-	-	-	-	-	-	-	-	-	-	N	-	I	K	I	A	D	F	G	M	A	S	L	Q	P
C	H	R	D	L	K	P	E	N	L	L	L	-	-	-	D	S	K	N	-	-	-	-	-	-	-	-	-	-	-	-	-	-	-	-	N	-	I	K	I	A	D	F	G	M	A	S	L	Q	P
C	H	R	D	L	K	P	E	N	L	L	L	-	-	-	D	E	K	N	-	-	-	-	-	-	-	-	-	-	-	-	-	-	-	-	N	-	I	R	V	A	D	F	G	M	A	S	L	Q	V
C	H	R	D	L	K	P	E	N	L	L	L	-	-	-	D	E	R	N	-	-	-	-	-	-	-	-	-	-	-	-	-	-	-	-	N	-	I	K	V	A	D	F	G	M	A	S	L	Q	V
V	H	R	D	L	K	T	E	N	L	L	L	-	-	-	D	S	N	M	-	-	-	-	-	-	-	-	-	-	-	-	-	-	-	-	D	-	I	K	L	A	D	F	G	F	G	N	F	Y	K
C	H	R	D	L	K	P	E	N	L	L	L	-	-	-	D	A	D	R	-	-	-	-	-	-	-	-	-	-	-	-	-	-	-	-	N	-	I	K	I	A	D	F	G	M	A	S	L	Q	V
V	H	R	D	L	K	T	E	N	L	L	L	-	-	-	D	A	N	M	-	-	-	-	-	-	-	-	-	-	-	-	-	-	-	-	N	-	I	K	L	A	D	F	G	F	G	N	F	Y	K
C	H	R	D	L	K	P	E	N	L	L	L	-	-	-	D	D	K	N	-	-	-	-	-	-	-	-	-	-	-	-	-	-	-	-	N	-	I	K	I	A	D	F	G	M	A	S	L	Q	P
V	H	R	D	L	K	A	E	N	L	L	L	-	-	-	D	A	D	M	-	-	-	-	-	-	-	-	-	-	-	-	-	-	-	-	N	-	I	K	I	A	D	F	G	F	S	N	E	F	T
C	H	R	D	L	K	P	E	N	L	L	L	-	-	-	D	E	K	T	-	-	-	-	-	-	-	-	-	-	-	-	-	-	-	-	N	-	I	K	I	A	D	F	G	M	A	S	L	Q	P
V	H	R	D	L	K	A	E	N	L	L	L	-	-	-	D	S	N	M	-	-	-	-	-	-	-	-	-	-	-	-	-	-	-	-	D	-	I	K	V	A	D	F	G	F	G	N	F	F	S
I	H	R	D	L	K	A	E	N	L	L	L	-	-	-	D	A	D	M	-	-	-	-	-	-	-	-	-	-	-	-	-	-	-	-	N	-	I	K	I	A	D	F	G	F	S	N	E	F	T
V	H	R	D	L	K	T	E	N	L	L	L	-	-	-	D	A	N	M	-	-	-	-	-	-	-	-	-	-	-	-	-	-	-	-	N	-	I	K	L	A	D	F	G	F	G	N	F	Y	K
V	H	R	D	L	K	T	E	N	L	L	L	-	-	-	D	G	N	M	-	-	-	-	-	-	-	-	-	-	-	-	-	-	-	-	D	-	I	K	L	A	D	F	G	F	G	N	F	Y	K
V	H	R	D	L	K	P	E	N	I	L	L	-	-	-	D	S	N	K	-	-	-	-	-	-	-	-	-	-	-	-	-	-	-	-	Q	-	V	K	V	V	D	F	G	L	S	N	L	Y	Q
V	H	R	D	L	K	P	E	N	L	L	L	-	-	-	T	A	N	N	-	-	-	-	-	-	-	-	-	-	-	-	-	-	-	-	D	-	I	K	I	I	D	F	G	L	S	N	I	F	H
C	H	R	D	L	K	P	E	N	L	L	L	-	-	-	D	D	K	N	-	-	-	-	-	-	-	-	-	-	-	-	-	-	-	-	N	-	I	R	V	A	D	F	G	M	A	S	L	Q	L
V	H	R	D	L	K	A	E	N	L	L	L	-	-	-	D	A	D	M	-	-	-	-	-	-	-	-	-	-	-	-	-	-	-	-	N	-	I	K	I	A	D	F	G	F	S	N	K	F	T
I	H	R	D	L	K	A	E	N	L	L	L	-	-	-	D	S	E	M	-	-	-	-	-	-	-	-	-	-	-	-	-	-	-	-	N	-	I	K	I	A	D	F	G	F	S	N	E	F	A
V	H	R	D	L	K	A	E	N	L	L	L	-	-	-	D	A	D	S	-	-	-	-	-	-	-	-	-	-	-	-	-	-	-	-	N	-	I	K	I	A	D	F	G	F	S	N	E	F	T
I	H	R	D	L	K	A	E	N	L	L	L	-	-	-	D	Q	D	M	-	-	-	-	-	-	-	-	-	-	-	-	-	-	-	-	N	-	I	K	I	A	D	F	G	F	S	N	T	F	S
V	H	R	D	L	K	A	E	N	L	L	L	-	-	-	D	A	D	M	-	-	-	-	-	-	-	-	-	-	-	-	-	-	-	-	N	-	I	K	I	A	D	F	G	F	S	N	E	F	T
V	H	R	D	L	K	A	E	N	L	L	L	-	-	-	D	G	D	M	-	-	-	-	-	-	-	-	-	-	-	-	-	-	-	-	N	-	I	K	I	A	D	Y	G	F	S	N	E	F	T
V	H	R	D	L	K	A	E	N	L	L	L	-	-	-	D	G	D	M	-	-	-	-	-	-	-	-	-	-	-	-	-	-	-	-	N	-	I	K	I	A	D	F	G	F	S	N	E	F	V
V	H	R	D	L	K	A	E	N	L	L	L	-	-	-	D	A	N	M	-	-	-	-	-	-	-	-	-	-	-	-	-	-	-	-	N	-	I	K	I	A	D	F	G	F	S	N	Y	Y	A
C	H	R	D	L	K	P	E	N	L	L	L	-	-	-	D	E	K	N	-	-	-	-	-	-	-	-	-	-	-	-	-	-	-	-	N	-	I	K	I	A	D	F	G	M	A	S	L	Q	P
A	H	R	D	L	K	M	E	N	V	L	L	-	-	-	D	A	E	G	-	-	-	-	-	-	-	-	-	-	-	-	-	-	-	-	S	-	V	K	I	A	D	F	G	F	S	K	L	W	S
C	H	R	D	L	K	P	E	N	L	L	L	-	-	-	D	D	K	N	-	-	-	-	-	-	-	-	-	-	-	-	-	-	-	-	N	-	I	K	I	A	D	F	G	M	A	S	L	Q	P
V	H	R	D	L	K	A	E	N	L	L	L	-	-	-	D	H	N	L	-	-	-	-	-	-	-	-	-	-	-	-	-	-	-	-	N	-	I	K	I	A	D	F	G	F	S	N	I	Y	S
C	H	R	D	L	K	P	E	N	L	L	L	-	-	-	D	E	K	N	-	-	-	-	-	-	-	-	-	-	-	-	-	-	-	-	N	-	I	R	I	A	D	F	G	M	A	S	L	Q	V
V	H	R	D	L	K	A	E	N	L	L	L	-	-	-	D	A	D	A	-	-	-	-	-	-	-	-	-	-	-	-	-	-	-	-	N	-	I	K	I	A	D	F	G	F	S	N	E	F	T
C	H	R	D	L	K	P	E	N	L	L	L	-	-	-	D	A	S	L	-	-	-	-	-	-	-	-	-	-	-	-	-	-	-	-	N	-	V	K	L	A	D	F	G	M	A	A	L	E	S
V	H	R	D	L	K	A	E	N	L	L	L	-	-	-	D	D	N	M	-	-	-	-	-	-	-	-	-	-	-	-	-	-	-	-	N	-	I	K	I	A	D	F	G	F	S	N	Y	Y	S
I	H	R	D	L	K	A	E	N	L	L	L	-	-	-	D	S	E	M	-	-	-	-	-	-	-	-	-	-	-	-	-	-	-	-	N	-	I	K	I	A	D	F	G	F	S	N	E	F	T
T	H	R	D	L	K	P	E	N	L	L	L	-	-	-	Q	S	S	H	L	H	S	T	R	Q	Q	Q	E	D	Q	P	N	A	A	L	L	-	V	K	I	V	D	F	G	L	S	N	T	H	D
V	H	R	D	L	K	A	E	N	L	L	L	-	-	-	D	R	N	N	-	-	-	-	-	-	-	-	-	-	-	-	-	-	-	-	N	-	I	K	L	A	D	F	G	F	C	N	E	Y	K
A	H	R	D	L	K	P	E	N	L	L	L	-	-	-	D	E	D	Q	-	-	-	-	-	-	-	-	-	-	-	-	-	-	-	-	N	-	L	K	L	I	D	F	G	L	C	A	K	P	K
V	H	R	D	L	K	A	E	N	L	L	L	-	-	-	D	A	N	Y	-	-	-	-	-	-	-	-	-	-	-	-	-	-	-	-	N	-	I	K	L	A	D	F	G	F	S	N	N	F	A
I	H	R	D	L	K	A	E	N	L	L	L	-	-	-	D	S	D	M	-	-	-	-	-	-	-	-	-	-	-	-	-	-	-	-	N	-	I	K	I	A	D	F	G	F	S	N	Q	F	V
C	H	R	D	L	K	P	E	N	L	L	L	-	-	-	D	S	T	L	-	-	-	-	-	-	-	-	-	-	-	-	-	-	-	-	N	-	V	K	L	A	D	F	G	M	A	A	L	E	S
V	H	R	D	L	K	A	E	N	L	L	L	-	-	-	D	V	N	M	-	-	-	-	-	-	-	-	-	-	-	-	-	-	-	-	N	-	I	K	L	A	D	F	G	F	S	N	Y	F	S
I	H	R	D	L	K	A	E	N	L	L	L	-	-	-	D	A	N	L	-	-	-	-	-	-	-	-	-	-	-	-	-	-	-	-	D	-	I	K	I	A	D	F	G	F	S	N	Y	Y	D
I	H	R	D	L	K	A	E	N	L	L	L	-	-	-	D	A	D	M	-	-	-	-	-	-	-	-	-	-	-	-	-	-	-	-	N	-	I	K	I	A	D	F	G	F	S	N	Q	F	V
C	H	R	D	L	K	P	E	N	I	L	L	-	-	-	D	E	N	L	-	-	-	-	-	-	-	-	-	-	-	-	-	-	-	-	N	-	I	K	I	A	D	F	G	F	A	R	V	V	K
V	H	R	D	L	K	A	E	N	L	L	L	-	-	-	D	H	N	M	-	-	-	-	-	-	-	-	-	-	-	-	-	-	-	-	N	-	I	K	L	A	D	F	G	F	S	N	Q	F	T
V	H	R	D	L	K	T	E	N	L	L	L	-	-	-	D	E	N	L	-	-	-	-	-	-	-	-	-	-	-	-	-	-	-	-	N	-	I	K	I	A	D	F	G	F	S	N	Y	I	E
V	H	R	D	L	K	A	E	N	L	L	L	-	-	-	D	H	N	M	-	-	-	-	-	-	-	-	-	-	-	-	-	-	-	-	N	-	I	K	L	A	D	F	G	F	S	N	Q	F	T
C	H	R	D	L	K	P	E	N	L	L	L	-	-	-	D	K	N	R	-	-	-	-	-	-	-	-	-	-	-	-	-	-	-	-	N	-	I	K	I	A	D	F	G	M	A	A	L	E	-
V	H	R	D	L	K	A	E	N	L	L	L	-	-	-	D	A	N	N	-	-	-	-	-	-	-	-	-	-	-	-	-	-	-	-	N	-	I	K	L	A	D	F	G	F	S	N	H	F	Y
V	H	R	D	L	K	A	E	N	L	L	L	-	-	-	D	Q	N	M	-	-	-	-	-	-	-	-	-	-	-	-	-	-	-	-	N	-	I	K	I	A	D	F	G	F	G	N	T	F	D
Y	H	R	D	L	K	P	E	N	L	L	L	-	-	-	D	E	A	G	-	-	-	-	-	-	-	-	-	-	-	-	-	-	-	-	N	-	L	K	V	V	D	F	G	L	S	A	L	A	D
A	H	R	D	L	K	P	E	N	V	L	L	-	-	-	D	Y	A	Q	-	-	-	-	-	-	-	-	-	-	-	-	-	-	-	-	N	-	L	K	L	I	D	F	G	L	C	A	R	P	D
A	H	R	D	L	K	P	E	N	L	L	I	-	-	-	D	E	D	H	-	-	-	-	-	-	-	-	-	-	-	-	-	-	-	-	N	-	L	K	L	I	D	F	G	L	C	A	K	P	K
C	H	R	D	L	K	P	E	N	L	L	L	-	-	-	D	K	Y	R	-	-	-	-	-	-	-	-	-	-	-	-	-	-	-	-	N	-	I	K	I	A	D	F	G	M	A	A	L	E	T
V	H	R	D	L	K	I	E	N	I	L	I	-	-	-	S	K	T	G	-	-	-	-	-	-	-	-	-	-	-	-	-	-	-	-	D	-	I	K	I	I	D	F	G	L	S	N	T	F	S
V	H	R	D	L	K	A	E	N	L	L	L	-	-	-	D	A	D	N	-	-	-	-	-	-	-	-	-	-	-	-	-	-	-	-	N	-	I	K	I	A	D	F	G	F	S	N	E	Y	T
V	H	R	D	L	K	A	E	N	L	L	L	-	-	-	D	Q	H	M	-	-	-	-	-	-	-	-	-	-	-	-	-	-	-	-	K	-	M	K	I	A	D	F	G	F	S	T	T	F	D
V	H	R	D	L	K	P	E	N	L	L	L	-	-	-	D	N	K	L	-	-	-	-	-	-	-	-	-	-	-	-	-	-	-	-	N	-	I	K	I	A	D	F	G	M	A	A	L	E	S
V	H	R	D	L	K	I	E	N	I	L	I	-	-	-	S	K	T	G	-	-	-	-	-	-	-	-	-	-	-	-	-	-	-	-	D	-	I	K	I	I	D	F	G	L	S	N	L	F	S
V	H	R	D	I	K	L	E	N	I	L	L	-	-	-	D	A	D	Q	-	-	-	-	-	-	-	-	-	-	-	-	-	-	-	-	R	-	M	K	L	I	D	F	G	L	S	A	F	Y	V
V	H	R	D	V	K	L	D	N	L	L	M	-	-	-	D	Q	D	K	-	-	-	-	-	-	-	-	-	-	-	-	-	-	-	-	N	-	I	K	I	V	D	F	G	F	S	V	S	F	K
V	H	R	D	L	K	A	E	N	L	L	L	-	-	-	D	A	D	A	-	-	-	-	-	-	-	-	-	-	-	-	-	-	-	-	N	-	I	K	I	A	D	F	G	F	S	N	E	F	T
V	H	R	D	L	K	L	E	N	L	L	L	-	-	-	D	D	D	G	-	-	-	-	-	-	-	-	-	-	-	-	-	-	-	-	D	-	V	K	V	T	D	F	G	F	S	N	V	Y	K
C	H	R	D	L	K	P	E	N	I	L	L	-	-	-	D	K	D	L	-	-	-	-	-	-	-	-	-	-	-	-	-	-	-	-	N	-	V	K	I	A	D	F	G	M	A	A	L	E	S
V	H	R	D	L	K	I	E	N	I	L	I	-	-	-	S	K	T	G	-	-	-	-	-	-	-	-	-	-	-	-	-	-	-	-	D	-	I	K	I	I	D	F	G	L	S	N	L	Y	S
A	H	R	D	L	K	P	E	N	M	L	L	-	-	-	D	G	N	N	-	-	-	-	-	-	-	-	-	-	-	-	-	-	-	-	C	-	I	K	I	I	D	F	G	L	A	S	N	P	E
V	H	R	D	L	K	P	E	N	V	V	F	-	-	-	F	E	K	L	-	-	-	-	-	-	-	-	-	-	-	-	-	-	-	-	G	V	V	K	L	T	D	F	G	F	S	N	K	F	C
V	H	R	D	L	K	P	E	N	V	I	F	-	-	-	F	K	K	Q	-	-	-	-	-	-	-	-	-	-	-	-	-	-	-	-	G	V	V	K	L	T	D	F	G	F	S	N	L	Y	R
C	H	R	D	I	K	P	E	N	L	L	L	-	-	-	D	E	H	N	-	-	-	-	-	-	-	-	-	-	-	-	-	-	-	-	N	-	I	K	I	A	D	F	G	F	A	R	I	A	S
V	H	R	D	L	K	P	E	N	V	V	F	-	-	-	F	E	K	Q	-	-	-	-	-	-	-	-	-	-	-	-	-	-	-	-	G	V	V	K	L	T	D	F	G	F	S	N	K	F	C
V	H	R	D	L	K	A	E	N	I	L	L	-	-	-	D	K	E	K	-	-	-	-	-	-	-	-	-	-	-	-	-	-	-	-	N	H	I	K	I	I	D	F	G	F	S	N	Y	Q	T
V	H	R	D	L	K	P	E	N	V	V	F	-	-	-	F	Q	E	Q	-	-	-	-	-	-	-	-	-	-	-	-	-	-	-	-	G	V	V	K	L	T	D	F	G	F	S	N	R	F	Q
V	H	R	D	L	K	I	E	N	I	L	I	-	-	-	S	Q	S	G	-	-	-	-	-	-	-	-	-	-	-	-	-	-	-	-	N	-	I	K	L	I	D	F	G	L	S	N	L	Y	N
V	H	R	D	L	K	P	E	N	V	V	F	-	-	-	F	E	K	L	-	-	-	-	-	-	-	-	-	-	-	-	-	-	-	-	G	M	V	K	L	T	D	F	G	F	S	N	R	F	C
V	H	R	D	L	K	I	E	N	I	L	I	-	-	-	A	H	S	G	-	-	-	-	-	-	-	-	-	-	-	-	-	-	-	-	D	-	I	K	L	I	D	F	G	L	S	N	L	Y	N
V	H	R	D	L	K	T	E	N	V	L	L	-	-	-	D	S	D	R	-	-	-	-	-	-	-	-	-	-	-	-	-	-	-	-	N	-	V	K	L	A	D	F	G	F	C	H	V	L	V
V	H	R	D	L	K	P	E	N	V	V	F	-	-	-	F	E	K	L	-	-	-	-	-	-	-	-	-	-	-	-	-	-	-	-	G	T	V	K	L	T	D	F	G	F	S	N	R	F	C
A	H	R	D	L	K	P	E	N	L	L	L	-	-	-	T	E	D	L	-	-	-	-	-	-	-	-	-	-	-	-	-	-	-	-	H	-	L	K	L	I	D	F	G	L	C	A	K	T	E
V	H	R	D	L	K	A	E	N	I	L	L	-	-	-	D	S	E	L	-	-	-	-	-	-	-	-	-	-	-	-	-	-	-	-	N	-	V	K	V	A	D	F	G	L	A	N	T	F	V
V	H	R	D	L	R	P	E	N	I	L	M	-	-	-	D	S	E	G	-	-	-	-	-	-	-	-	-	-	-	-	-	-	-	-	N	-	I	K	L	S	D	F	G	L	S	I	Q	V	N
V	H	R	D	I	K	A	E	N	V	I	F	-	-	-	S	H	P	G	-	-	-	-	-	-	-	-	-	-	-	-	-	-	-	-	W	-	V	K	L	A	D	F	G	F	S	C	Q	V	E
V	H	R	D	L	K	P	E	N	V	V	F	-	-	-	F	E	K	L	-	-	-	-	-	-	-	-	-	-	-	-	-	-	-	-	G	M	V	K	L	T	D	F	G	F	S	N	L	F	E
A	H	R	D	L	K	P	A	N	I	L	L	-	-	-	D	G	E	G	-	-	-	-	-	-	-	-	-	-	-	-	-	-	-	-	N	-	V	K	I	A	D	F	G	S	A	I	T	Y	D
V	H	R	D	L	K	P	E	N	V	V	F	-	-	-	F	E	Q	L	-	-	-	-	-	-	-	-	-	-	-	-	-	-	-	-	G	V	V	K	L	T	D	F	G	F	S	N	Q	F	V
V	H	R	D	L	K	P	E	N	V	V	F	-	-	-	F	E	K	Q	-	-	-	-	-	-	-	-	-	-	-	-	-	-	-	-	G	L	V	K	L	T	D	F	G	F	S	N	K	F	Q
V	H	R	D	L	K	P	E	N	V	V	F	-	-	-	F	E	K	L	-	-	-	-	-	-	-	-	-	-	-	-	-	-	-	-	G	M	V	K	L	T	D	F	G	F	S	N	L	F	E
V	H	R	D	L	K	I	E	N	I	L	I	-	-	-	D	K	A	G	-	-	-	-	-	-	-	-	-	-	-	-	-	-	-	R	N	-	I	K	I	I	D	F	G	L	S	N	L	F	C
V	H	R	D	L	K	L	E	N	L	L	L	-	-	-	D	K	H	K	-	-	-	-	-	-	-	-	-	-	-	-	-	-	-	-	N	-	V	I	I	S	D	F	G	F	V	N	S	Y	N
V	H	R	D	L	K	L	E	N	I	L	L	-	-	-	D	K	H	E	-	-	-	-	-	-	-	-	-	-	-	-	-	-	-	-	N	-	V	K	L	V	D	F	G	F	T	R	E	Y	E
V	H	R	D	I	K	A	E	N	I	L	L	-	-	-	D	S	N	N	-	-	-	-	-	-	-	-	-	-	-	-	-	-	-	-	N	-	I	R	V	I	D	F	G	L	S	S	Y	Q	L
C	H	R	D	L	K	P	E	N	I	L	L	-	-	-	S	D	M	G	-	-	-	-	-	-	-	-	-	-	-	-	-	-	-	-	E	-	V	K	I	I	D	F	G	M	A	A	L	H	Q
V	H	R	D	L	K	I	E	N	I	L	I	-	-	-	S	K	T	G	-	-	-	-	-	-	-	-	-	-	-	-	-	-	-	-	N	-	I	K	I	I	D	F	G	L	S	N	L	F	S
I	H	R	D	L	K	P	D	N	I	M	V	-	-	-	D	G	N	G	-	-	-	-	-	-	-	-	-	-	-	-	-	-	-	-	K	-	V	K	I	I	D	F	G	L	G	T	Q	L	K
I	H	R	D	M	K	A	E	N	V	L	F	-	-	-	V	S	Q	K	-	-	-	-	-	-	-	-	-	-	-	-	-	-	-	-	V	-	I	K	V	G	D	F	G	F	S	T	F	A	K
V	H	R	D	L	K	L	D	N	I	M	I	-	-	-	D	K	N	K	-	-	-	-	-	-	-	-	-	-	-	-	-	-	-	-	K	-	V	K	V	I	D	F	G	L	S	T	E	T	Q
V	H	R	D	L	K	A	D	N	I	L	L	-	-	-	D	T	E	G	-	-	-	-	-	-	-	-	-	-	-	-	-	-	-	-	N	-	V	K	V	I	D	F	G	L	G	T	R	Y	S
V	H	R	D	L	K	I	E	N	F	L	L	-	-	-	D	D	H	N	-	-	-	-	-	-	-	-	-	-	-	-	-	-	-	-	N	-	I	K	I	V	D	F	G	L	S	N	T	L	K
I	H	R	D	L	K	A	E	N	I	F	Y	-	-	-	A	S	N	T	-	-	-	-	-	-	-	-	-	-	-	-	-	-	-	-	C	-	V	K	V	G	D	F	G	F	S	T	V	S	Q
V	H	R	D	L	K	L	D	N	I	M	I	-	-	-	D	K	N	K	-	-	-	-	-	-	-	-	-	-	-	-	-	-	-	-	K	-	V	K	V	I	D	F	G	L	S	T	Q	F	Q
V	H	R	D	L	K	L	E	N	I	L	I	-	-	-	S	P	R	G	-	-	-	-	-	-	-	-	-	-	-	-	-	-	-	-	K	-	I	K	I	T	D	F	G	L	S	N	L	Y	N
V	H	R	D	L	K	I	E	N	F	L	L	-	-	-	D	E	H	N	-	-	-	-	-	-	-	-	-	-	-	-	-	-	-	-	N	-	I	K	I	V	D	F	G	L	S	N	T	L	K
V	H	R	D	L	K	I	E	N	F	L	L	-	-	-	D	E	H	N	-	-	-	-	-	-	-	-	-	-	-	-	-	-	-	-	N	-	I	K	I	V	D	F	G	L	S	N	T	L	K
V	H	R	D	L	K	I	E	N	I	L	I	-	-	-	S	S	T	G	-	-	-	-	-	-	-	-	-	-	-	-	-	-	-	-	H	-	L	K	I	I	D	F	G	L	S	N	L	Y	H
V	H	R	D	L	K	L	E	N	I	L	L	-	-	-	D	K	H	G	-	-	-	-	-	-	-	-	-	-	-	-	-	-	-	-	D	-	V	K	L	V	D	F	G	F	T	R	E	Y	E
A	H	R	D	L	K	P	E	N	I	L	L	-	-	-	K	S	K	K	-	-	-	-	-	-	-	-	-	V	D	L	G	D	P	T	S	-	I	K	L	S	D	F	G	L	S	R	T	I	S
L	-	-	-	-	-	-	E	N	C	L	M	-	-	-	D	L	E	G	-	-	-	-	-	-	-	-	-	-	-	-	-	-	-	-	K	-	V	K	I	A	D	F	G	F	A	N	A	F	A
V	H	R	D	L	K	I	E	N	F	L	L	-	-	-	D	E	H	N	-	-	-	-	-	-	-	-	-	-	-	-	-	-	-	-	N	-	I	K	I	V	D	F	G	L	S	N	T	L	K
A	H	R	D	L	K	P	E	N	L	L	Y	Y	H	P	G	H	D	S	-	-	-	-	-	-	-	-	-	-	-	-	-	-	-	-	K	-	I	M	I	T	D	F	G	L	S	H	M	S	N
V	H	R	D	L	K	L	E	N	V	L	L	-	-	-	D	G	N	G	-	-	-	-	-	-	-	-	-	-	-	-	-	-	-	-	H	-	A	K	L	T	D	F	G	F	T	R	E	M	A
V	H	R	D	L	K	P	E	N	L	I	Y	V	T	S	D	S	D	S	-	-	-	-	-	-	-	-	-	-	-	-	-	-	-	-	D	-	L	V	L	A	D	F	G	I	A	K	T	L	D
I	H	R	D	I	K	P	A	N	L	L	L	-	-	-	N	S	S	N	-	-	-	-	-	-	-	-	-	-	-	-	-	-	-	-	C	-	V	K	I	S	D	F	G	V	S	Y	I	A	N
	169	170					171				172	173	174	175	176	177	178	179	180	181	182	183	184	185	186	187	188	189																190	191	192	193	194
-	D	G	-	-	-	-	H	-	-	-	F	L	K	T	S	C	G	S	P	N	Y	A	A	P	E	V	I	S	-	-	-	-	-	-	-	-	-	-	-	-	-	-	-	G	K	L	Y	A	-
-	D	G	-	-	-	-	H	-	-	-	F	L	K	T	S	C	G	S	P	N	Y	A	A	P	E	V	I	S	-	-	-	-	-	-	-	-	-	-	-	-	-	-	-	G	K	L	Y	A	-
-	D	G	-	-	-	-	H	-	-	-	F	L	K	T	S	C	G	S	P	N	Y	A	A	P	E	V	I	S	-	-	-	-	-	-	-	-	-	-	-	-	-	-	-	G	K	L	Y	A	-
-	D	G	-	-	-	-	H	-	-	-	F	L	K	T	S	C	G	S	P	N	Y	A	A	P	E	V	I	S	-	-	-	-	-	-	-	-	-	-	-	-	-	-	-	G	K	L	Y	A	-
-	D	G	-	-	-	-	H	-	-	-	F	L	K	T	S	C	G	S	P	N	Y	A	A	P	E	V	I	S	-	-	-	-	-	-	-	-	-	-	-	-	-	-	-	G	K	L	Y	A	-
-	D	G	-	-	-	-	H	-	-	-	F	L	K	T	N	C	G	S	L	N	Y	A	A	P	E	V	L	S	-	-	-	-	-	-	-	-	-	-	-	-	-	-	-	R	E	L	Y	A	-
-	D	G	-	-	-	-	H	-	-	-	F	L	K	T	S	C	G	S	P	N	Y	A	A	P	E	V	I	S	-	-	-	-	-	-	-	-	-	-	-	-	-	-	-	G	K	L	Y	A	-
-	D	G	-	-	-	-	H	-	-	-	F	L	K	T	S	C	G	S	P	N	Y	A	A	P	E	V	I	S	-	-	-	-	-	-	-	-	-	-	-	-	-	-	-	G	K	L	Y	A	-
-	D	G	-	-	-	-	H	-	-	-	F	L	K	T	S	C	G	S	L	N	Y	A	A	P	E	V	I	S	-	-	-	-	-	-	-	-	-	-	-	-	-	-	-	G	K	L	Y	A	-
-	D	G	-	-	-	-	H	-	-	-	F	L	K	T	S	C	G	S	P	N	Y	A	A	P	E	V	I	S	-	-	-	-	-	-	-	-	-	-	-	-	-	-	-	G	K	L	Y	A	-
-	D	G	-	-	-	-	H	-	-	-	F	L	K	T	S	C	G	S	P	N	Y	A	A	P	E	V	I	S	-	-	-	-	-	-	-	-	-	-	-	-	-	-	-	G	R	L	Y	A	-
-	D	G	-	-	-	-	H	-	-	-	F	L	K	T	A	C	G	S	P	N	Y	A	A	P	E	V	I	S	-	-	-	-	-	-	-	-	-	-	-	-	-	-	-	R	K	L	Y	A	-
-	D	G	-	-	-	-	D	-	-	-	F	L	R	T	S	C	G	S	P	N	Y	A	A	P	E	V	I	S	-	-	-	-	-	-	-	-	-	-	-	-	-	-	-	G	H	L	Y	A	-
-	D	G	-	-	-	-	Q	-	-	-	F	L	K	T	S	C	G	S	P	N	Y	A	A	P	E	V	I	S	-	-	-	-	-	-	-	-	-	-	-	-	-	-	-	G	K	L	Y	A	-
-	D	G	-	-	-	-	E	-	-	-	F	L	R	T	S	C	G	S	P	N	Y	A	A	P	E	V	I	S	-	-	-	-	-	-	-	-	-	-	-	-	-	-	-	G	K	L	Y	A	-
-	D	G	-	-	-	-	E	-	-	-	F	L	R	T	S	C	G	S	P	N	Y	A	A	P	E	V	I	S	-	-	-	-	-	-	-	-	-	-	-	-	-	-	-	G	K	L	Y	A	-
-	D	G	-	-	-	-	E	-	-	-	F	L	R	T	S	C	G	S	P	N	Y	A	A	P	E	V	I	S	-	-	-	-	-	-	-	-	-	-	-	-	-	-	-	G	K	L	Y	A	-
-	D	G	-	-	-	-	E	-	-	-	F	L	R	T	S	C	G	S	P	N	Y	A	A	P	E	V	I	S	-	-	-	-	-	-	-	-	-	-	-	-	-	-	-	G	K	L	Y	A	-
-	D	G	-	-	-	-	E	-	-	-	F	L	R	T	S	C	G	S	P	N	Y	A	A	P	E	V	I	S	-	-	-	-	-	-	-	-	-	-	-	-	-	-	-	G	R	L	Y	A	-
-	D	G	-	-	-	-	E	-	-	-	F	L	C	T	S	C	G	S	P	N	Y	A	A	P	E	V	I	S	-	-	-	-	-	-	-	-	-	-	-	-	-	-	-	G	K	L	Y	A	-
-	D	G	-	-	-	-	E	-	-	-	F	L	R	T	S	C	G	S	P	N	Y	A	A	P	E	V	I	S	-	-	-	-	-	-	-	-	-	-	-	-	-	-	-	G	K	L	Y	A	-
-	D	G	-	-	-	-	D	-	-	-	F	L	K	T	S	C	G	S	P	N	Y	A	A	P	E	V	I	S	G	N	V	R	T	V	S	P	P	R	S	P	P	R	R	G	R	L	Y	A	-
-	D	G	-	-	-	-	E	-	-	-	F	L	R	T	S	C	G	S	P	N	Y	A	A	P	E	V	I	S	-	-	-	-	-	-	-	-	-	-	-	-	-	-	-	G	R	L	Y	A	-
-	D	G	-	-	-	-	E	-	-	-	F	L	R	T	S	C	G	S	P	N	Y	A	A	P	E	V	I	S	-	-	-	-	-	-	-	-	-	-	-	-	-	-	-	G	K	L	Y	A	-
-	D	G	-	-	-	-	N	-	-	-	F	L	D	T	S	C	G	S	P	N	Y	A	A	P	E	V	I	S	-	-	-	-	-	-	-	-	-	-	-	-	-	-	-	G	R	M	Y	A	-
-	D	G	-	-	-	-	A	-	-	-	L	L	M	T	S	C	G	S	P	N	Y	A	A	P	E	V	I	S	-	-	-	-	-	-	-	-	-	-	-	-	-	-	-	G	N	S	Y	I	-
-	D	G	-	-	-	-	E	-	-	-	F	L	R	T	S	C	G	S	P	N	Y	A	A	P	E	V	I	S	-	-	-	-	-	-	-	-	-	-	-	-	-	-	-	G	K	L	Y	A	-
-	D	G	-	-	-	-	E	-	-	-	F	L	R	T	S	C	G	S	P	N	Y	A	A	P	E	V	I	S	-	-	-	-	-	-	-	-	-	-	-	-	-	-	-	G	K	L	Y	A	-
-	D	G	-	-	-	-	D	-	-	-	F	L	K	T	S	C	G	S	P	N	Y	A	A	P	E	V	V	S	-	-	-	-	-	-	-	-	-	-	-	-	-	-	-	G	K	A	Y	M	-
-	D	G	-	-	-	-	N	-	-	-	F	L	K	T	S	C	G	S	P	N	Y	A	A	P	E	V	I	S	-	-	-	-	-	-	-	-	-	-	-	-	-	-	-	G	K	L	Y	A	-
-	D	G	-	-	-	-	E	-	-	-	F	L	A	T	S	C	G	S	P	N	Y	A	A	P	E	V	I	S	-	-	-	-	-	-	-	-	-	-	-	-	-	-	-	G	K	L	Y	F	-
-	D	G	-	-	-	-	K	-	-	-	Y	L	S	T	S	C	G	S	P	N	Y	A	A	P	E	V	I	S	-	-	-	-	-	-	-	-	-	-	-	-	-	-	-	G	K	L	Y	C	-
-	D	G	-	-	-	-	D	-	-	-	L	L	S	T	S	C	G	S	P	N	Y	A	A	P	E	L	I	S	-	-	-	-	-	-	-	-	-	-	-	-	-	-	-	N	K	L	Y	V	-
-	D	G	-	-	-	-	V	-	-	-	L	L	R	T	N	C	G	S	L	S	Y	A	A	P	E	L	L	C	-	-	-	-	-	-	-	-	-	-	-	-	-	-	-	Q	H	Y	Y	A	-
-	K	N	-	-	-	-	E	-	-	-	L	L	K	T	A	C	G	S	P	C	Y	A	A	P	E	M	I	A	-	-	-	-	-	-	-	-	-	-	-	-	-	-	-	G	K	K	Y	E	-
-	A	G	-	-	-	-	S	-	-	-	L	L	E	T	S	C	G	S	P	H	Y	A	S	P	E	I	V	N	-	-	-	-	-	-	-	-	-	-	-	-	-	-	-	G	V	P	Y	N	-
-	P	G	-	-	-	-	S	-	-	-	L	M	K	T	F	C	G	S	P	T	Y	C	A	P	E	L	I	Q	-	-	-	-	-	-	-	-	-	-	-	-	-	-	-	R	R	E	Y	Q	-
-	N	T	-	-	-	-	E	-	-	-	L	L	K	T	A	C	G	S	P	C	Y	A	A	P	E	M	I	A	-	-	-	-	-	-	-	-	-	-	-	-	-	-	-	G	K	R	Y	V	-
-	Q	G	-	-	-	-	E	-	-	-	L	L	K	T	A	C	G	S	P	C	Y	A	A	P	E	M	I	A	-	-	-	-	-	-	-	-	-	-	-	-	-	-	-	G	H	R	Y	Q	-
-	S	G	-	-	-	-	S	-	-	-	M	L	E	T	S	C	G	S	P	H	Y	A	S	P	E	I	V	A	-	-	-	-	-	-	-	-	-	-	-	-	-	-	-	G	T	P	Y	N	-
-	T	G	-	-	-	-	S	-	-	-	M	L	E	T	S	C	G	S	P	H	Y	A	S	P	E	I	V	A	-	-	-	-	-	-	-	-	-	-	-	-	-	-	-	G	M	P	Y	N	-
-	G	D	-	-	-	-	S	-	-	-	L	L	E	T	S	C	G	S	P	H	Y	A	C	P	E	V	I	R	-	-	-	-	-	-	-	-	-	-	-	-	-	-	-	G	E	K	Y	D	-
-	E	G	-	-	-	-	S	-	-	-	M	L	E	T	S	C	G	S	P	H	Y	A	C	P	E	V	I	R	-	-	-	-	-	-	-	-	-	-	-	-	-	-	-	G	E	K	Y	D	-
-	P	G	-	-	-	-	E	-	-	-	A	L	S	T	W	C	G	S	P	P	Y	A	A	P	E	V	F	E	-	-	-	-	-	-	-	-	-	-	-	-	-	-	-	G	K	E	Y	E	-
-	G	E	-	-	-	-	K	-	-	-	M	L	E	T	S	C	G	S	P	H	Y	A	S	P	E	V	I	R	-	-	-	-	-	-	-	-	-	-	-	-	-	-	-	G	V	K	Y	D	-
-	S	G	-	-	-	-	E	-	-	-	P	L	S	T	W	C	G	S	P	P	Y	A	A	P	E	V	F	E	-	-	-	-	-	-	-	-	-	-	-	-	-	-	-	G	K	E	Y	E	-
-	A	G	-	-	-	-	S	-	-	-	M	L	E	T	S	C	G	S	P	H	Y	A	C	P	E	V	I	R	-	-	-	-	-	-	-	-	-	-	-	-	-	-	-	G	E	K	Y	D	-
-	F	G	-	-	-	-	N	-	-	-	K	L	D	T	F	C	G	S	P	P	Y	A	A	P	E	L	F	Q	-	-	-	-	-	-	-	-	-	-	-	-	-	-	-	G	K	K	Y	D	-
-	N	G	-	-	-	-	S	-	-	-	M	L	E	T	S	C	G	S	P	H	Y	A	C	P	E	V	I	R	-	-	-	-	-	-	-	-	-	-	-	-	-	-	-	G	E	K	Y	D	-
-	E	G	-	-	-	-	Q	-	-	-	F	L	S	T	W	C	G	S	P	P	Y	A	A	P	E	V	F	E	-	-	-	-	-	-	-	-	-	-	-	-	-	-	-	G	I	E	Y	E	-
-	P	G	-	-	-	-	N	-	-	-	K	L	D	T	F	C	G	S	P	P	Y	A	A	P	E	L	F	Q	-	-	-	-	-	-	-	-	-	-	-	-	-	-	-	G	K	K	Y	D	-
-	A	G	-	-	-	-	E	-	-	-	P	L	S	T	W	C	G	S	P	P	Y	A	A	P	E	V	F	E	-	-	-	-	-	-	-	-	-	-	-	-	-	-	-	G	K	E	Y	E	-
-	S	G	-	-	-	-	E	-	-	-	P	L	S	T	W	C	G	S	P	P	Y	A	A	P	E	V	F	E	-	-	-	-	-	-	-	-	-	-	-	-	-	-	-	G	K	E	Y	E	-
-	P	N	-	-	-	-	Q	-	-	-	K	L	H	T	P	C	G	S	P	C	Y	A	A	P	E	M	V	S	-	-	-	-	-	-	-	-	-	-	-	-	-	-	-	G	L	P	Y	E	-
-	D	-	-	-	-	-	T	-	-	-	F	M	K	T	C	C	G	S	P	A	Y	A	P	P	E	M	I	Q	-	-	-	-	-	-	-	-	-	-	-	-	-	-	-	G	K	L	Y	S	-
-	D	S	-	-	-	-	S	-	-	-	L	L	E	T	S	C	G	S	P	H	Y	A	C	P	E	V	I	R	-	-	-	-	-	-	-	-	-	-	-	-	-	-	-	G	E	K	Y	D	-
-	M	G	-	-	-	-	S	-	-	-	K	L	D	T	F	C	G	S	P	P	Y	A	A	P	E	L	F	Q	-	-	-	-	-	-	-	-	-	-	-	-	-	-	-	G	K	K	Y	D	-
-	P	G	-	-	-	-	H	-	-	-	K	L	D	T	F	C	G	S	P	P	Y	A	A	P	E	L	F	Q	-	-	-	-	-	-	-	-	-	-	-	-	-	-	-	G	K	K	Y	D	-
-	E	G	-	-	-	-	S	-	-	-	K	L	D	T	F	C	G	S	P	P	Y	A	A	P	E	L	F	Q	-	-	-	-	-	-	-	-	-	-	-	-	-	-	-	G	K	K	Y	D	-
-	L	G	-	-	-	-	N	-	-	-	K	L	D	T	F	C	G	S	P	P	Y	A	A	P	E	L	F	S	-	-	-	-	-	-	-	-	-	-	-	-	-	-	-	G	K	K	Y	D	-
-	V	G	-	-	-	-	S	-	-	-	K	L	D	T	F	C	G	S	P	P	Y	A	A	P	E	L	F	Q	-	-	-	-	-	-	-	-	-	-	-	-	-	-	-	G	K	K	Y	D	-
-	P	G	-	-	-	-	N	-	-	-	K	L	D	T	F	C	G	S	P	P	Y	A	A	P	E	L	F	Q	-	-	-	-	-	-	-	-	-	-	-	-	-	-	-	G	K	K	Y	D	-
-	P	G	-	-	-	-	N	-	-	-	K	L	D	T	F	C	G	S	P	P	Y	A	A	P	E	L	F	Q	-	-	-	-	-	-	-	-	-	-	-	-	-	-	-	G	K	K	Y	D	-
-	A	G	-	-	-	-	E	-	-	-	L	L	A	T	W	C	G	S	P	P	Y	A	A	P	E	V	F	E	-	-	-	-	-	-	-	-	-	-	-	-	-	-	-	G	K	R	Y	T	-
-	A	G	-	-	-	-	S	-	-	-	M	L	E	T	S	C	G	S	P	H	Y	A	C	P	E	V	I	R	-	-	-	-	-	-	-	-	-	-	-	-	-	-	-	G	E	K	Y	D	-
-	P	G	-	-	-	-	K	-	-	-	M	Q	S	R	S	L	G	S	P	E	Y	A	A	P	E	L	L	E	-	-	-	-	-	-	-	-	-	-	-	-	-	-	-	G	R	S	Y	R	-
-	M	G	-	-	-	-	F	-	-	-	M	L	E	T	S	C	G	S	P	H	Y	A	C	P	E	V	I	R	-	-	-	-	-	-	-	-	-	-	-	-	-	-	-	G	E	K	Y	D	-
-	R	G	-	-	-	-	Q	-	-	-	L	L	K	T	W	C	G	S	P	P	Y	A	A	P	E	L	F	E	-	-	-	-	-	-	-	-	-	-	-	-	-	-	-	G	K	E	Y	D	-
-	G	D	-	-	-	-	S	-	-	-	L	L	E	T	S	C	G	S	P	H	Y	A	C	P	E	V	I	K	-	-	-	-	-	-	-	-	-	-	-	-	-	-	-	G	E	K	Y	D	-
-	L	G	-	-	-	-	N	-	-	-	K	L	D	T	F	C	G	S	P	P	Y	A	A	P	E	L	F	Q	-	-	-	-	-	-	-	-	-	-	-	-	-	-	-	G	K	K	Y	D	-
-	N	G	-	-	-	-	K	-	-	-	L	L	E	T	S	C	G	S	P	H	Y	A	A	P	E	I	V	S	-	-	-	-	-	-	-	-	-	-	-	-	-	-	-	G	L	K	Y	H	-
-	L	D	-	-	-	-	N	-	-	-	L	L	T	T	W	C	G	S	P	P	Y	A	A	P	E	V	F	E	-	-	-	-	-	-	-	-	-	-	-	-	-	-	-	G	K	K	Y	V	-
-	P	G	-	-	-	-	S	-	-	-	K	L	D	T	F	C	G	S	P	P	Y	A	A	P	E	L	F	Q	-	-	-	-	-	-	-	-	-	-	-	-	-	-	-	G	K	K	Y	D	-
-	G	G	-	-	-	-	R	-	-	-	L	L	R	T	A	C	G	S	P	C	Y	A	A	P	E	M	I	Q	-	-	-	-	-	-	-	-	-	-	-	-	-	-	-	G	R	L	Y	R	-
-	E	G	-	-	-	-	D	-	-	-	L	L	S	T	W	C	G	S	P	P	Y	A	A	P	E	L	F	E	-	-	-	-	-	-	-	-	-	-	-	-	-	-	-	G	K	S	Y	N	-
-	G	G	M	D	-	-	S	-	-	-	Q	L	F	T	C	C	G	S	P	A	Y	A	A	P	E	L	V	S	-	-	-	-	-	-	-	-	-	-	-	-	-	-	-	G	R	E	Y	L	-
-	T	N	-	-	-	-	K	-	-	-	K	L	N	T	F	C	G	S	P	P	Y	A	A	P	E	L	F	L	-	-	-	-	-	-	-	-	-	-	-	-	-	-	-	G	R	K	Y	T	-
-	V	G	-	-	-	-	N	-	-	-	K	L	D	T	F	C	G	S	P	P	Y	A	A	P	E	L	F	Q	-	-	-	-	-	-	-	-	-	-	-	-	-	-	-	G	K	K	Y	D	-
-	N	G	-	-	-	-	K	-	-	-	L	L	E	T	S	C	G	S	P	H	Y	A	A	P	E	I	V	S	-	-	-	-	-	-	-	-	-	-	-	-	-	-	-	G	L	K	Y	H	-
-	P	G	-	-	-	-	V	-	-	-	Q	L	A	T	W	C	G	S	P	P	Y	A	A	P	E	V	F	Q	-	-	-	-	-	-	-	-	-	-	-	-	-	-	-	G	R	K	Y	S	-
-	P	E	-	-	-	-	S	-	-	-	K	L	D	T	F	C	G	S	P	P	Y	A	A	P	E	L	F	Q	-	-	-	-	-	-	-	-	-	-	-	-	-	-	-	G	R	R	Y	T	-
-	A	G	-	-	-	-	S	-	-	-	K	L	D	T	F	C	G	S	P	P	Y	A	A	P	E	L	F	Q	-	-	-	-	-	-	-	-	-	-	-	-	-	-	-	G	K	K	Y	D	-
-	-	S	-	-	-	-	N	-	-	-	I	A	S	T	S	C	G	S	P	H	Y	A	A	P	E	V	I	K	-	-	-	-	-	-	-	-	-	-	-	-	-	-	-	G	E	P	Y	D	-
-	D	G	-	-	-	-	C	-	-	-	Q	L	S	T	W	C	G	S	P	P	Y	A	A	P	E	L	F	Q	-	-	-	-	-	-	-	-	-	-	-	-	-	-	-	G	F	K	Y	D	-
-	E	N	-	-	-	-	E	-	-	-	L	L	K	T	W	C	G	S	P	P	Y	A	A	P	E	I	F	E	-	-	-	-	-	-	-	-	-	-	-	-	-	-	-	G	K	E	Y	D	-
-	E	G	-	-	-	-	S	-	-	-	L	L	S	T	W	C	G	S	P	P	Y	A	A	P	E	L	F	Q	-	-	-	-	-	-	-	-	-	-	-	-	-	-	-	G	L	K	Y	D	-
-	T	D	-	-	-	-	R	-	-	-	M	L	E	T	S	C	G	S	P	H	Y	A	S	P	E	I	V	A	-	-	-	-	-	-	-	-	-	-	-	-	-	-	-	G	K	T	Y	H	-
-	E	G	-	-	-	-	K	-	-	-	L	L	S	T	W	C	G	S	P	P	Y	A	A	P	E	L	F	Q	-	-	-	-	-	-	-	-	-	-	-	-	-	-	-	G	L	E	Y	D	-
-	P	N	-	-	-	-	A	-	-	-	Q	L	E	T	F	C	G	S	P	P	Y	A	A	P	E	L	F	M	-	-	-	-	-	-	-	-	-	-	-	-	-	-	-	G	R	K	Y	A	-
-	H	A	-	-	-	-	R	A	D	G	L	L	H	T	L	C	G	T	P	G	Y	A	A	P	E	V	L	R	-	-	-	-	-	-	-	-	-	-	-	-	-	-	-	D	K	G	Y	D	-
-	G	G	M	T	-	-	S	-	-	-	P	L	F	T	S	C	G	S	P	T	Y	A	A	P	E	L	V	L	-	-	-	-	-	-	-	-	-	-	-	-	-	-	-	G	K	Q	Y	L	-
-	G	G	L	G	-	-	F	-	-	-	E	L	L	T	C	C	G	S	P	A	Y	A	A	P	E	L	I	Q	-	-	-	-	-	-	-	-	-	-	-	-	-	-	-	G	K	A	Y	I	-
-	T	E	-	-	-	-	N	-	-	-	L	L	E	T	S	C	G	S	P	H	Y	A	S	P	E	I	V	A	-	-	-	-	-	-	-	-	-	-	-	-	-	-	-	G	K	N	Y	H	-
-	P	K	-	-	-	-	S	-	-	-	L	L	K	T	F	C	G	S	L	Y	F	A	A	P	E	L	L	Q	-	-	-	-	-	-	-	-	-	-	-	-	-	-	-	A	K	A	Y	T	-
-	P	G	-	-	-	-	V	-	-	-	P	L	S	T	W	C	G	S	P	P	Y	A	A	P	E	I	F	E	-	-	-	-	-	-	-	-	-	-	-	-	-	-	-	G	K	H	Y	D	-
-	P	K	-	-	-	-	T	-	-	-	Q	L	E	T	F	C	G	S	P	P	Y	A	A	P	E	L	F	R	-	-	-	-	-	-	-	-	-	-	-	-	-	-	-	G	K	K	Y	S	-
-	E	D	-	-	-	-	K	-	-	-	L	L	E	T	S	C	G	S	P	H	Y	A	A	P	E	I	I	S	-	-	-	-	-	-	-	-	-	-	-	-	-	-	-	G	L	P	Y	E	-
-	P	R	-	-	-	-	S	-	-	-	Q	L	K	T	F	C	G	S	L	Y	F	A	A	P	E	L	L	Q	-	-	-	-	-	-	-	-	-	-	-	-	-	-	-	A	K	Q	Y	T	-
-	P	G	-	-	-	-	K	-	-	-	R	L	R	V	H	C	G	S	P	S	Y	A	A	P	E	I	V	A	-	-	-	-	-	-	-	-	-	-	-	-	-	-	-	R	K	A	Y	E	-
-	P	G	-	-	-	-	Q	-	-	-	R	L	R	K	A	C	G	S	P	S	Y	A	A	P	E	I	V	A	-	-	-	-	-	-	-	-	-	-	-	-	-	-	-	R	K	P	Y	L	-
-	L	G	-	-	-	-	S	-	-	-	K	L	D	T	F	C	G	S	P	P	Y	A	A	P	E	L	F	Q	-	-	-	-	-	-	-	-	-	-	-	-	-	-	-	G	K	K	Y	D	-
-	D	G	-	-	-	-	N	-	-	-	L	M	S	T	F	V	G	S	P	A	Y	A	A	P	E	I	M	A	-	-	-	-	-	-	-	-	-	-	-	-	-	-	-	N	E	K	Y	S	-
-	-	G	-	-	-	-	R	-	-	-	L	L	E	T	S	C	G	S	P	H	Y	A	A	P	E	I	V	S	-	-	-	-	-	-	-	-	-	-	-	-	-	-	-	G	L	H	Y	H	-
-	P	R	-	-	-	-	S	-	-	-	L	L	K	T	F	C	G	S	L	Y	F	A	A	P	E	L	L	Q	-	-	-	-	-	-	-	-	-	-	-	-	-	-	-	A	R	Q	Y	T	-
-	T	D	L	-	-	F	Q	-	-	-	P	L	A	T	C	C	G	S	P	A	Y	A	A	P	E	L	I	S	-	-	-	-	-	-	-	-	-	-	-	-	-	-	-	G	K	S	Y	F	-
-	P	G	-	-	-	-	Q	-	-	-	K	L	E	T	S	C	G	S	L	A	Y	S	A	P	E	I	L	L	-	-	-	-	-	-	-	-	-	-	-	-	-	-	-	G	D	S	Y	D	-
-	P	G	-	-	-	-	E	-	-	-	K	L	E	T	S	C	G	S	L	A	Y	S	A	P	E	I	L	L	-	-	-	-	-	-	-	-	-	-	-	-	-	-	-	G	D	S	Y	D	-
-	-	S	-	-	-	-	D	-	-	-	P	L	T	T	Y	C	G	S	I	Y	Y	A	A	P	E	I	V	N	-	-	-	-	-	-	-	-	-	-	-	-	-	-	-	G	V	P	Y	H	-
-	P	G	-	-	-	-	Q	-	-	-	K	L	E	T	S	C	G	S	L	A	Y	S	A	P	E	I	L	L	-	-	-	-	-	-	-	-	-	-	-	-	-	-	-	G	D	S	Y	D	-
-	S	D	-	-	-	-	S	-	-	-	L	L	N	T	W	C	G	S	P	P	Y	A	A	P	E	L	L	L	-	-	-	-	-	-	-	-	-	-	-	-	-	-	-	G	N	V	Y	D	-
-	P	G	-	-	-	-	K	-	-	-	M	L	N	T	S	C	G	S	L	A	Y	S	A	P	E	I	L	L	-	-	-	-	-	-	-	-	-	-	-	-	-	-	-	G	D	E	Y	D	-
-	P	S	-	-	-	-	D	-	-	-	H	L	S	T	F	C	G	S	L	Y	F	A	A	P	E	L	L	N	-	-	-	-	-	-	-	-	-	-	-	-	-	-	-	A	K	L	Y	T	-
-	P	G	-	-	-	-	Q	-	-	-	K	L	E	T	S	C	G	S	L	A	Y	S	A	P	E	I	L	L	-	-	-	-	-	-	-	-	-	-	-	-	-	-	-	G	D	S	Y	D	-
-	P	A	-	-	-	-	S	-	-	-	H	L	S	T	F	A	G	S	L	Y	F	A	A	P	E	L	L	N	-	-	-	-	-	-	-	-	-	-	-	-	-	-	-	A	K	P	Y	T	-
-	P	G	-	-	-	-	E	-	-	-	A	L	E	E	C	C	G	S	L	P	Y	A	P	P	E	L	F	Y	-	-	-	-	-	-	-	-	-	-	-	-	-	-	-	G	S	L	Y	D	-
-	P	G	-	-	-	-	Q	-	-	-	K	L	E	T	S	C	G	S	L	A	Y	S	A	P	E	I	L	L	-	-	-	-	-	-	-	-	-	-	-	-	-	-	-	G	D	S	Y	D	-
-	K	G	R	I	D	K	H	-	-	-	N	L	D	T	C	C	G	S	P	A	Y	A	A	P	E	L	I	Q	-	-	-	-	-	-	-	-	-	-	-	-	-	-	-	G	L	Q	Y	K	-
-	P	D	-	-	-	-	Q	-	-	-	K	L	T	T	F	C	G	S	P	P	Y	A	A	P	E	L	F	L	-	-	-	-	-	-	-	-	-	-	-	-	-	-	-	G	I	R	Y	H	-
-	P	G	-	-	-	-	Q	-	-	-	K	L	H	S	F	I	C	S	L	P	F	C	A	P	E	L	L	Q	-	-	-	-	-	-	-	-	-	-	-	-	-	-	-	G	K	D	Y	D	-
-	S	G	-	-	-	-	A	-	-	-	N	L	S	T	F	C	G	S	P	P	Y	A	A	P	E	L	F	K	-	-	-	-	-	-	-	-	-	-	-	-	-	-	-	E	K	E	Y	S	-
-	P	G	-	-	-	-	K	-	-	-	Q	L	R	T	A	C	G	S	L	A	Y	S	A	P	E	I	L	L	-	-	-	-	-	-	-	-	-	-	-	-	-	-	-	G	D	A	Y	D	-
-	E	G	-	-	-	-	Q	-	-	-	K	L	T	T	C	C	G	T	S	F	Y	M	A	P	E	V	I	L	-	-	-	-	-	-	-	-	-	-	-	-	-	-	-	G	H	G	Y	Q	-
-	P	G	-	-	-	-	K	-	-	-	Q	L	D	T	F	C	G	S	L	A	Y	S	A	P	E	I	L	L	-	-	-	-	-	-	-	-	-	-	-	-	-	-	-	G	T	K	Y	D	-
-	P	G	-	-	-	-	K	-	-	-	K	L	T	T	S	C	G	S	L	A	Y	S	A	P	E	I	L	L	-	-	-	-	-	-	-	-	-	-	-	-	-	-	-	G	D	E	Y	D	-
-	P	G	-	-	-	-	E	-	-	-	Q	L	R	T	A	C	G	S	L	A	Y	S	A	P	E	I	L	L	-	-	-	-	-	-	-	-	-	-	-	-	-	-	-	G	D	A	Y	D	-
-	P	E	-	-	-	-	R	-	-	-	R	L	T	T	Y	C	G	S	L	Y	F	A	A	P	E	L	L	R	-	-	-	-	-	-	-	-	-	-	-	-	-	-	-	A	S	P	Y	R	-
-	R	D	K	-	-	S	D	-	-	-	Y	M	K	T	S	C	G	S	P	C	Y	A	A	P	E	L	V	L	-	-	-	-	T	-	-	-	-	-	-	-	-	-	-	Q	S	P	Y	E	-
G	K	S	-	-	-	-	N	-	-	-	Y	L	Q	T	F	C	G	T	I	C	Y	S	A	P	E	M	L	K	-	-	-	-	-	-	-	-	-	-	-	-	-	-	-	G	E	K	Y	A	-
-	G	G	-	-	-	-	Q	-	-	-	L	F	K	T	Q	S	G	S	P	C	Y	A	S	P	E	L	L	L	-	-	-	-	-	-	-	-	-	-	-	-	-	-	-	C	K	E	Y	T	-
-	N	D	-	-	-	-	Q	-	-	-	K	L	R	T	S	C	G	S	P	H	Y	A	A	P	E	L	L	K	-	-	-	-	-	-	-	-	-	-	-	-	-	-	-	S	K	N	Y	R	-
-	P	H	-	-	-	-	A	-	-	-	H	L	S	T	F	C	G	S	L	Y	F	A	A	P	E	L	L	M	-	-	-	-	-	-	-	-	-	-	-	-	-	-	-	A	K	V	Y	T	-
-	P	G	-	-	-	-	Q	-	-	-	N	V	G	F	F	I	G	P	Y	A	F	C	A	P	E	L	L	L	-	-	-	-	-	-	-	-	-	-	-	-	-	-	-	E	L	C	H	-	-
-	A	D	-	-	-	-	Q	-	-	-	T	L	N	T	F	C	G	S	P	P	Y	A	A	P	E	L	F	K	-	-	-	-	-	-	-	-	-	-	-	-	-	-	-	D	E	S	Y	F	-
-	P	G	-	-	-	-	Q	-	-	-	M	L	K	P	Q	C	G	A	Y	S	F	G	S	P	E	L	F	L	-	-	-	-	-	-	-	-	-	-	-	-	-	-	-	G	L	L	Y	D	-
-	I	G	-	-	-	-	E	-	-	-	E	L	T	D	W	C	G	A	F	T	H	R	A	P	E	V	F	L	-	-	-	-	-	-	-	-	-	-	-	-	-	-	-	R	L	P	Y	D	-
-	P	D	S	L	S	L	E	-	-	-	L	L	S	T	Q	C	G	S	P	A	Y	A	A	P	E	L	L	A	-	-	-	-	-	-	-	-	-	-	-	-	-	-	-	H	K	K	Y	-	-
-	K	E	-	-	-	-	E	-	-	-	F	L	T	T	F	C	G	S	P	P	Y	A	A	P	E	L	F	R	-	-	-	-	-	-	-	-	-	-	-	-	-	-	-	D	E	N	Y	I	-
-	P	G	-	-	-	-	K	-	-	-	M	L	N	H	H	C	G	T	Y	S	F	G	S	P	E	L	L	L	-	-	-	-	-	-	-	-	-	-	-	-	-	-	-	G	H	R	Y	D	-
-	P	N	-	-	-	-	D	-	-	-	H	L	S	T	F	C	G	S	S	Y	F	P	A	P	E	L	L	N	-	-	-	-	-	-	-	-	-	-	-	-	-	-	-	S	A	P	Y	T	-
-	G	D	S	L	S	V	D	-	-	-	L	L	N	T	Q	C	G	S	P	A	Y	A	A	P	E	L	L	A	-	-	-	-	-	-	-	-	-	-	-	-	-	-	-	H	K	K	Y	-	-
-	A	E	S	L	S	L	E	-	-	-	L	L	S	T	Q	C	G	S	P	A	Y	A	A	P	E	L	L	A	-	-	-	-	-	-	-	-	-	-	-	-	-	-	-	H	R	K	Y	-	-
-	P	T	-	-	-	-	S	-	-	-	Q	L	S	T	F	C	G	S	L	Y	F	A	A	P	E	L	L	N	-	-	-	-	-	-	-	-	-	-	-	-	-	-	-	A	R	V	Y	T	-
G	K	S	-	-	-	-	N	-	-	-	Y	L	Q	T	W	C	G	T	I	C	Y	S	A	P	E	M	L	K	-	-	-	-	-	-	-	-	-	-	-	-	-	-	-	G	E	K	Y	A	-
-	E	G	-	-	-	-	S	-	-	-	F	M	K	T	M	C	G	T	P	Q	Y	L	A	P	E	I	L	N	-	-	-	-	-	-	-	-	-	-	-	-	-	-	-	G	N	N	G	A	G
-	P	G	-	-	-	-	Q	-	-	-	L	M	S	T	F	V	G	S	L	A	Y	T	S	P	E	I	I	K	-	-	-	-	-	-	-	-	-	-	-	-	-	-	-	N	E	H	Y	V	-
-	S	D	S	L	S	L	E	-	-	-	L	L	N	T	Q	C	G	S	P	A	Y	A	A	P	E	L	L	A	-	-	-	-	-	-	-	-	-	-	-	-	-	-	-	H	K	K	Y	-	-
G	P	D	-	-	-	-	N	-	-	-	Y	M	R	T	T	C	G	T	P	E	Y	I	A	P	E	I	L	A	-	-	-	-	-	-	-	-	-	-	-	-	-	-	-	R	K	Q	Y	T	-
-	T	R	-	-	-	-	S	-	-	-	Q	L	E	T	I	C	G	T	T	V	Y	M	A	P	E	L	I	E	-	-	-	-	-	-	-	-	-	-	-	-	-	-	-	R	K	C	Y	D	-
-	S	S	-	-	-	-	Q	-	-	D	S	L	N	T	M	A	G	S	F	G	Y	A	A	P	E	V	M	A	-	-	-	-	-	-	-	-	-	-	-	-	-	-	-	K	Q	G	H	-	-
-	A	G	L	N	E	D	N	-	D	V	E	L	A	K	T	V	G	T	P	A	F	F	A	P	E	L	C	W	T	D	L	D	R	-	-	-	-	-	-	-	-	-	-	P	R	P	K	I	-
		195	196	197	198							199	200	201	202	203	204	205	206	207	208	209	210	211	212	213	214	215	216	217	218				219	220								221	222	223	224	225	226
-	-	G	P	E	V	-	-	-	-	-	-	D	V	W	S	C	G	V	I	L	Y	A	L	L	C	G	T	L	P	F	D	-	-	-	D	E	-	-	-	-	-	-	-	N	I	P	N	L	F
-	-	G	P	E	V	-	-	-	-	-	-	D	V	W	S	C	G	V	I	L	Y	A	L	L	C	G	T	L	P	F	D	-	-	-	D	E	-	-	-	-	-	-	-	N	I	P	N	L	F
-	-	G	P	E	V	-	-	-	-	-	-	D	V	W	S	C	G	V	I	L	Y	A	L	L	C	G	T	L	P	F	D	-	-	-	D	E	-	-	-	-	-	-	-	N	I	P	N	L	F
-	-	G	P	E	V	-	-	-	-	-	-	D	V	W	S	C	G	V	I	L	Y	A	L	L	C	G	T	L	P	F	D	-	-	-	D	E	-	-	-	-	-	-	-	N	I	P	N	L	F
-	-	G	P	E	V	-	-	-	-	-	-	D	V	W	S	C	G	V	I	L	Y	A	L	L	C	G	T	L	P	F	D	-	-	-	D	E	-	-	-	-	-	-	-	N	I	P	N	L	F
-	-	G	P	E	V	-	-	-	-	-	-	D	V	W	S	C	G	V	I	L	Y	A	L	L	C	G	T	L	P	F	D	-	-	-	D	E	-	-	-	-	-	-	-	N	I	P	Y	L	L
-	-	G	P	E	V	-	-	-	-	-	-	D	V	W	S	C	G	V	I	L	Y	A	L	L	C	G	T	L	P	F	D	-	-	-	D	E	-	-	-	-	-	-	-	N	I	P	N	L	F
-	-	G	P	E	V	-	-	-	-	-	-	D	V	W	S	C	G	V	I	L	Y	A	L	L	C	G	N	L	P	F	D	-	-	-	D	A	-	-	-	-	-	-	-	S	I	P	N	L	F
-	-	G	P	E	I	-	-	-	-	-	-	D	V	W	S	C	G	V	I	L	Y	A	L	L	C	G	A	V	P	F	D	-	-	-	D	D	-	-	-	-	-	-	-	N	I	P	N	L	F
-	-	G	P	E	V	-	-	-	-	-	-	D	V	W	S	C	G	V	I	L	Y	A	L	L	C	G	T	L	P	F	D	-	-	-	D	E	-	-	-	-	-	-	-	N	I	P	N	L	F
-	-	G	P	E	V	-	-	-	-	-	-	D	V	W	S	C	G	V	I	L	Y	A	L	L	C	G	S	L	P	F	D	-	-	-	D	E	-	-	-	-	-	-	-	N	I	P	N	L	F
-	-	G	P	E	A	-	-	-	-	-	-	D	V	W	S	C	G	V	I	L	Y	A	L	L	C	G	T	L	P	F	N	-	-	-	D	D	-	-	-	-	-	-	-	N	I	P	K	L	F
-	-	G	P	E	T	-	-	-	-	-	-	D	V	W	S	C	G	V	I	L	Y	A	L	L	C	G	S	L	P	F	D	-	-	-	D	E	-	-	-	-	-	-	-	S	I	P	N	L	F
-	-	G	P	E	V	-	-	-	-	-	-	D	I	W	S	C	G	V	I	V	Y	A	L	L	C	G	S	L	P	F	D	-	-	-	D	E	-	-	-	-	-	-	-	N	I	P	N	L	F
-	-	G	P	E	V	-	-	-	-	-	-	D	V	W	S	C	G	V	I	L	Y	A	L	L	C	G	T	L	P	F	D	-	-	-	D	E	-	-	-	-	-	-	-	H	V	P	T	L	F
-	-	G	P	E	V	-	-	-	-	-	-	D	I	W	S	C	G	V	I	L	Y	A	L	L	C	G	S	L	P	F	D	-	-	-	D	E	-	-	-	-	-	-	-	H	V	P	T	L	F
-	-	G	P	E	V	-	-	-	-	-	-	D	I	W	S	C	G	V	I	L	Y	A	L	L	C	G	T	L	P	F	D	-	-	-	D	E	-	-	-	-	-	-	-	H	V	P	T	L	F
-	-	G	P	E	V	-	-	-	-	-	-	D	I	W	S	C	G	V	I	L	Y	A	L	L	C	G	T	L	P	F	D	-	-	-	D	E	-	-	-	-	-	-	-	H	V	P	T	L	F
-	-	G	P	E	V	-	-	-	-	-	-	D	I	W	S	C	G	V	I	L	Y	A	L	L	C	G	T	L	P	F	D	-	-	-	D	D	-	-	-	-	-	-	-	H	V	P	T	L	F
-	-	G	P	E	V	-	-	-	-	-	-	D	I	W	S	C	G	V	I	L	Y	A	L	L	C	G	T	L	P	F	D	-	-	-	D	E	-	-	-	-	-	-	-	H	V	P	T	L	F
-	-	G	P	E	V	-	-	-	-	-	-	D	V	W	S	C	G	V	I	L	Y	A	L	L	C	G	T	L	P	F	D	-	-	-	D	E	-	-	-	-	-	-	-	H	V	P	T	L	F
-	-	G	P	E	V	-	-	-	-	-	-	D	I	W	S	C	G	V	I	L	Y	A	L	L	C	G	K	L	P	F	D	-	-	-	D	E	-	-	-	-	-	-	-	F	I	P	N	L	F
-	-	G	P	E	V	-	-	-	-	-	-	D	I	W	S	S	G	V	I	L	Y	A	L	L	C	G	T	L	P	F	D	-	-	-	D	D	-	-	-	-	-	-	-	H	V	P	T	L	F
-	-	G	P	E	V	-	-	-	-	-	-	D	I	W	S	C	G	V	I	L	Y	A	L	L	C	G	T	L	P	F	D	-	-	-	D	E	-	-	-	-	-	-	-	H	V	P	T	L	F
-	-	G	P	E	V	-	-	-	-	-	-	D	I	W	S	C	G	V	I	L	Y	A	L	L	C	G	R	L	P	F	D	-	-	-	D	E	-	-	-	-	-	-	-	N	I	P	S	L	F
-	-	G	P	E	V	-	-	-	-	-	-	D	V	W	S	C	G	I	I	M	F	A	L	L	C	G	S	L	P	F	D	-	-	-	D	E	-	-	-	-	-	-	-	K	I	S	N	L	Y
-	-	G	P	E	V	-	-	-	-	-	-	D	I	W	S	C	G	V	I	L	Y	A	L	L	C	G	T	L	P	F	D	-	-	-	D	D	-	-	-	-	-	-	-	N	H	T	R	L	F
-	-	G	P	E	V	-	-	-	-	-	-	D	I	W	S	C	G	V	I	L	Y	A	L	L	C	G	T	L	P	F	D	-	-	-	D	E	-	-	-	-	-	-	-	H	V	P	S	L	F
-	-	G	P	E	V	-	-	-	-	-	-	D	V	W	S	C	G	V	I	L	Y	A	L	V	C	G	T	L	P	F	D	-	-	-	D	E	-	-	-	-	-	-	-	H	V	P	N	L	F
-	-	G	P	E	V	-	-	-	-	-	-	D	V	W	S	C	G	V	I	L	Y	V	M	L	C	G	R	L	P	F	D	-	-	-	D	E	-	-	-	-	-	-	-	L	I	P	A	L	F
-	-	G	P	E	V	-	-	-	-	-	-	D	V	W	S	C	G	V	I	L	Y	A	L	L	C	G	C	L	P	F	D	-	-	-	E	D	-	-	-	-	-	-	-	S	I	P	L	L	F
-	-	G	T	E	V	-	-	-	-	-	-	D	T	W	S	C	G	V	I	L	F	A	L	L	G	G	Y	L	P	F	D	-	-	-	E	E	-	-	-	-	-	-	-	V	I	P	A	L	Y
-	-	G	P	E	V	-	-	-	-	-	-	D	L	W	S	C	G	V	I	L	Y	A	M	L	C	G	T	L	P	F	D	-	-	-	D	Q	-	-	-	-	-	-	-	H	V	P	T	L	F
-	-	G	P	E	V	-	-	-	-	-	-	D	I	W	S	C	G	I	V	L	Y	V	L	L	C	G	Y	F	P	F	E	-	-	-	D	D	-	-	-	-	-	-	-	R	M	M	V	L	C
-	-	S	K	Q	V	-	-	-	-	-	-	D	V	W	S	S	G	V	I	L	Y	A	F	L	C	G	F	L	P	F	E	-	-	-	D	P	-	-	-	-	-	-	-	N	I	S	E	L	Y
-	-	G	S	A	S	-	-	-	-	-	-	D	I	W	S	C	G	I	I	L	Y	A	L	L	C	G	H	L	P	F	D	-	-	-	D	D	-	-	-	-	-	-	-	N	I	R	E	L	L
-	-	G	P	E	I	-	-	-	-	-	-	D	V	W	S	L	G	V	V	L	F	V	L	V	C	G	Y	L	P	F	D	-	-	-	A	K	-	-	-	-	-	-	-	D	F	Q	T	L	F
-	-	P	I	G	V	-	-	-	-	-	-	D	I	W	S	S	G	V	I	L	Y	A	M	I	C	G	Y	L	P	F	E	-	-	-	D	P	-	-	-	-	-	-	-	N	T	S	K	L	Y
-	-	S	I	L	V	-	-	-	-	-	-	D	I	W	S	C	G	V	I	L	F	A	T	I	C	G	Q	L	P	F	E	-	-	-	D	K	-	-	-	-	-	-	-	H	T	S	D	L	Y
-	-	G	S	A	S	-	-	-	-	-	-	D	I	W	S	C	G	V	I	L	Y	A	L	L	T	G	H	L	P	F	D	-	-	-	D	E	-	-	-	-	-	-	-	N	I	R	Q	L	L
-	-	G	S	A	S	-	-	-	-	-	-	D	I	W	S	C	G	V	I	L	F	A	L	L	T	G	H	L	P	F	D	-	-	-	D	E	-	-	-	-	-	-	-	N	I	R	Q	L	L
-	-	G	R	R	A	-	-	-	-	-	-	D	V	W	S	C	G	V	I	L	F	A	L	L	V	G	A	L	P	F	D	-	-	-	H	D	-	-	-	-	-	-	-	N	L	R	Q	L	L
-	-	G	R	K	A	-	-	-	-	-	-	D	V	W	S	C	G	V	I	L	Y	A	L	L	V	G	A	L	P	F	D	-	-	-	D	D	-	-	-	-	-	-	-	N	L	R	N	L	L
-	-	G	P	Q	L	-	-	-	-	-	-	D	I	W	S	L	G	V	V	L	Y	V	L	V	C	G	S	L	P	F	D	-	-	-	G	P	-	-	-	-	-	-	-	N	L	P	T	L	R
-	-	G	R	G	A	-	-	-	-	-	-	D	I	W	S	C	G	I	I	L	F	A	L	L	T	G	N	L	P	F	D	-	-	-	D	E	-	-	-	-	-	-	-	N	I	H	R	L	L
-	-	G	P	L	L	-	-	-	-	-	-	D	V	W	S	L	G	V	V	L	Y	V	L	V	C	G	S	L	P	F	D	-	-	-	G	P	-	-	-	-	-	-	-	N	L	P	T	L	R
-	-	G	R	R	A	-	-	-	-	-	-	D	V	W	S	C	G	V	I	L	Y	A	L	L	V	G	A	L	P	F	D	-	-	-	D	D	-	-	-	-	-	-	-	N	L	R	Q	L	L
-	-	G	P	E	V	-	-	-	-	-	-	D	I	W	S	L	G	V	I	L	Y	T	L	V	S	G	S	L	P	F	D	-	-	-	G	H	-	-	-	-	-	-	-	N	L	K	E	L	R
-	-	G	R	K	A	-	-	-	-	-	-	D	V	W	S	C	G	V	I	L	Y	A	L	L	V	G	A	L	P	F	D	-	-	-	D	D	-	-	-	-	-	-	-	N	L	R	Q	L	L
-	-	G	P	P	L	-	-	-	-	-	-	D	I	W	S	L	G	V	V	L	Y	V	L	V	C	G	V	L	P	F	D	-	-	-	G	P	-	-	-	-	-	-	-	S	L	P	A	L	R
-	-	G	P	E	V	-	-	-	-	-	-	D	V	W	S	L	G	V	I	L	Y	T	L	V	S	G	S	L	P	F	D	-	-	-	G	Q	-	-	-	-	-	-	-	N	L	K	E	L	R
-	-	G	P	Q	L	-	-	-	-	-	-	D	I	W	S	L	G	V	V	L	Y	V	L	V	C	G	S	L	P	F	D	-	-	-	G	P	-	-	-	-	-	-	-	S	L	P	A	L	R
-	-	G	P	Q	L	-	-	-	-	-	-	D	I	W	S	L	G	V	V	L	Y	V	L	V	C	G	S	L	P	F	D	-	-	-	G	P	-	-	-	-	-	-	-	S	L	P	A	L	R
-	-	G	L	K	T	-	-	-	-	-	-	D	I	W	S	C	G	I	I	L	Y	A	M	I	C	G	C	V	P	F	E	-	-	-	D	Q	-	-	-	-	-	-	-	N	T	K	Q	L	Y
-	-	G	P	S	A	-	-	-	-	-	-	D	L	W	S	T	G	I	I	L	Y	A	M	L	C	G	C	L	P	F	E	-	-	-	G	S	-	-	-	-	-	-	-	T	T	Q	S	L	Y
-	-	G	R	K	A	-	-	-	-	-	-	D	V	W	S	A	G	V	I	L	Y	A	L	L	V	G	A	L	P	F	D	-	-	-	D	D	-	-	-	-	-	-	-	N	L	R	N	L	L
-	-	G	P	E	V	-	-	-	-	-	-	D	V	W	S	L	G	V	I	L	Y	T	L	V	S	G	S	L	P	F	D	-	-	-	G	Q	-	-	-	-	-	-	-	N	L	K	E	L	R
-	-	G	P	E	V	-	-	-	-	-	-	D	V	W	S	L	G	V	I	L	Y	T	L	V	S	G	S	L	P	F	D	-	-	-	G	A	-	-	-	-	-	-	-	N	L	K	E	L	R
-	-	G	P	E	V	-	-	-	-	-	-	D	I	W	S	L	G	V	I	L	Y	T	L	V	S	G	S	L	P	F	D	-	-	-	G	Q	-	-	-	-	-	-	-	N	L	K	E	L	R
-	-	G	P	E	V	-	-	-	-	-	-	D	V	W	S	L	G	V	I	L	Y	T	L	V	S	G	S	L	P	F	D	-	-	-	G	Q	-	-	-	-	-	-	-	N	L	K	E	L	R
-	-	G	P	E	V	-	-	-	-	-	-	D	V	W	S	L	G	V	I	L	Y	T	L	V	S	G	S	L	P	F	D	-	-	-	G	Q	-	-	-	-	-	-	-	N	L	K	E	L	R
-	-	G	P	E	V	-	-	-	-	-	-	D	V	W	S	L	G	V	I	L	Y	T	L	V	S	G	S	L	P	F	D	-	-	-	G	Q	-	-	-	-	-	-	-	N	L	K	E	L	R
-	-	G	P	E	V	-	-	-	-	-	-	D	V	W	S	L	G	V	I	L	Y	T	L	V	S	G	S	L	P	F	D	-	-	-	G	Q	-	-	-	-	-	-	-	N	L	K	E	L	R
-	-	G	P	E	I	-	-	-	-	-	-	D	I	W	S	L	G	V	V	L	Y	V	L	V	C	G	A	L	P	F	D	-	-	-	G	S	-	-	-	-	-	-	-	T	L	Q	S	L	R
-	-	G	R	K	A	-	-	-	-	-	-	D	V	W	S	C	G	V	I	L	Y	A	L	L	V	G	A	L	P	F	D	-	-	-	D	D	-	-	-	-	-	-	-	N	L	R	Q	L	L
-	-	G	P	E	V	-	-	-	-	-	-	D	V	W	S	C	G	V	I	L	Y	A	M	L	C	G	R	Y	P	F	D	-	-	-	G	A	-	-	-	-	-	-	-	D	M	S	D	L	A
-	-	G	R	R	A	-	-	-	-	-	-	D	V	W	S	C	G	V	I	L	Y	A	L	L	V	G	A	L	P	F	D	-	-	-	D	D	-	-	-	-	-	-	-	N	L	R	Q	L	L
-	-	G	P	K	V	-	-	-	-	-	-	D	I	W	S	L	G	V	V	L	Y	V	L	V	C	G	A	L	P	F	D	-	-	-	G	S	-	-	-	-	-	-	-	T	L	Q	N	L	R
-	-	G	R	R	A	-	-	-	-	-	-	D	V	W	S	C	G	V	I	L	F	A	L	L	V	G	A	L	P	F	D	-	-	-	D	D	-	-	-	-	-	-	-	N	L	R	Q	L	L
-	-	G	P	E	V	-	-	-	-	-	-	D	V	W	S	L	G	V	I	L	Y	T	L	V	S	G	S	L	P	F	D	-	-	-	G	Q	-	-	-	-	-	-	-	N	L	K	E	L	R
-	-	G	A	A	S	-	-	-	-	-	-	D	V	W	S	C	G	V	I	L	F	A	L	L	T	G	R	L	P	F	D	-	-	-	D	E	-	-	-	-	-	-	-	N	I	R	N	L	L
-	-	G	P	E	I	-	-	-	-	-	-	D	V	W	S	L	G	V	V	L	Y	V	M	V	C	G	T	L	P	F	D	-	-	-	G	S	-	-	-	-	-	-	-	S	L	Q	V	L	R
-	-	G	P	E	V	-	-	-	-	-	-	D	V	W	S	L	G	V	I	L	Y	T	L	V	S	G	S	L	P	F	D	-	-	-	G	S	-	-	-	-	-	-	-	T	L	R	E	L	R
-	-	G	P	I	A	-	-	-	-	-	-	D	M	W	S	L	G	V	V	L	F	A	M	V	C	G	F	L	P	F	E	-	-	-	D	S	-	-	-	-	-	-	-	N	T	N	L	L	Y
-	-	G	P	R	A	-	-	-	-	-	-	D	I	W	S	L	G	V	V	L	Y	V	L	V	C	G	A	L	P	F	D	-	-	-	G	S	-	-	-	-	-	-	-	T	L	Q	S	L	R
-	-	G	S	E	A	-	-	-	-	-	-	D	L	W	S	M	G	I	L	L	Y	A	L	L	C	G	Y	L	P	F	D	-	-	-	D	D	-	-	-	-	-	-	-	K	I	P	S	L	Y
-	-	G	P	E	V	-	-	-	-	-	-	D	V	W	S	L	G	V	I	L	Y	T	I	V	S	G	Y	L	P	F	D	-	-	-	A	Q	-	-	-	-	-	-	-	N	L	R	D	L	R
-	-	G	P	E	V	-	-	-	-	-	-	D	V	W	S	L	G	V	I	L	Y	T	L	V	S	G	S	L	P	F	D	-	-	-	G	Q	-	-	-	-	-	-	-	N	L	K	E	L	R
-	-	G	A	A	S	-	-	-	-	-	-	D	V	W	S	C	G	V	I	L	F	A	L	L	T	G	R	L	P	F	D	-	-	-	D	E	-	-	-	-	-	-	-	N	I	R	N	L	L
-	-	G	P	Q	T	-	-	-	-	-	-	D	I	W	S	L	G	V	V	L	Y	V	L	T	T	G	S	L	P	F	D	-	-	-	A	S	-	-	-	-	-	-	-	T	L	Q	T	L	R
-	-	G	P	E	V	-	-	-	-	-	-	D	I	W	S	L	G	V	I	L	Y	V	L	T	T	G	C	L	P	F	D	-	-	-	G	K	-	-	-	-	-	-	-	N	L	Q	E	M	R
-	-	G	P	E	V	-	-	-	-	-	-	D	V	W	S	L	G	V	I	L	Y	T	L	V	S	G	S	L	P	F	D	-	-	-	G	Q	-	-	-	-	-	-	-	N	L	K	E	L	R
-	-	G	R	A	A	-	-	-	-	-	-	D	V	W	S	C	G	V	I	L	Y	A	L	L	A	G	F	L	P	F	D	-	-	-	D	P	-	-	-	-	-	-	-	N	I	R	V	L	L
-	-	G	P	K	A	-	-	-	-	-	-	D	I	W	S	L	G	V	V	L	Y	V	L	V	C	G	S	L	P	F	D	-	-	-	G	P	-	-	-	-	-	-	-	T	L	Q	S	L	Q
-	-	G	P	A	I	-	-	-	-	-	-	D	I	W	S	L	G	V	V	L	Y	V	L	V	C	A	A	L	P	F	D	-	-	-	G	E	-	-	-	-	-	-	-	T	V	H	E	V	R
-	-	G	P	K	A	-	-	-	-	-	-	D	I	W	S	L	G	V	V	L	Y	V	L	V	C	G	S	L	P	F	D	-	-	-	G	R	L	-	-	-	-	-	-	Q	F	M	A	L	R
-	-	G	A	P	S	-	-	-	-	-	-	D	I	W	S	C	G	I	I	L	F	A	L	L	T	G	H	L	P	F	D	-	-	-	D	D	-	-	-	-	-	-	-	N	I	R	R	L	L
-	-	G	P	K	A	-	-	-	-	-	-	D	I	W	S	L	G	V	V	L	Y	V	L	V	C	G	S	L	P	F	D	-	-	-	G	H	-	-	-	-	-	-	-	T	L	K	V	L	R
-	-	G	P	E	V	-	-	-	-	-	-	D	A	W	S	L	G	V	V	L	Y	T	L	V	S	G	S	L	P	F	D	-	-	-	G	A	-	-	-	-	-	-	-	T	L	K	E	L	R
-	-	G	A	M	A	-	-	-	-	-	-	D	I	W	S	C	G	V	I	L	Y	V	L	L	A	G	S	L	P	F	P	-	-	-	D	D	-	-	-	-	-	-	-	N	I	V	T	M	Y
-	-	G	P	E	V	-	-	-	-	-	-	D	V	W	A	M	G	V	L	L	Y	A	L	L	A	G	F	L	P	F	D	-	-	-	D	Q	-	-	-	-	-	-	-	N	I	D	S	L	Y
-	-	G	S	E	A	-	-	-	-	-	-	D	V	W	S	M	G	V	L	L	Y	A	L	L	C	G	F	L	P	F	D	-	-	-	D	D	-	-	-	-	-	-	-	N	C	M	V	L	Y
-	-	G	G	P	S	-	-	-	-	-	-	D	I	W	S	C	G	I	I	L	F	A	L	L	T	G	H	L	P	F	D	-	-	-	D	P	-	-	-	-	-	-	-	N	I	R	Q	L	L
-	-	G	P	E	V	-	-	-	-	-	-	D	V	W	S	F	G	I	V	L	Y	V	L	V	C	G	K	V	P	F	D	-	-	-	D	Q	-	-	-	-	-	-	-	S	M	P	Q	L	H
-	-	G	P	R	A	-	-	-	-	-	-	D	V	W	S	L	G	V	V	L	Y	V	L	V	C	G	A	L	P	F	D	-	-	-	G	P	-	-	-	-	-	-	-	T	M	Q	L	L	R
-	-	G	P	E	V	-	-	-	-	-	-	D	S	W	S	L	G	V	V	L	Y	T	L	V	S	G	S	L	P	F	D	-	-	-	G	I	-	-	-	-	-	-	-	N	L	K	E	L	R
-	-	G	F	S	S	-	-	-	-	-	-	D	V	W	S	C	G	V	I	L	F	A	L	L	T	G	R	L	P	F	D	-	-	-	E	E	D	G	-	-	-	-	-	N	I	R	N	L	L
-	-	G	P	E	V	-	-	-	-	-	-	D	V	W	S	F	G	I	V	L	Y	V	L	V	C	G	K	V	P	F	D	-	-	-	D	Q	-	-	-	-	-	-	-	S	M	P	Q	L	H
-	-	G	P	P	V	-	-	-	-	-	-	D	V	W	S	L	G	V	V	L	F	A	M	V	A	G	Y	L	P	F	H	A	S	-	G	G	-	-	-	-	-	-	-	N	K	Q	E	L	C
-	-	A	P	C	V	-	-	-	-	-	-	D	V	W	S	T	G	V	V	L	F	A	M	V	C	G	Y	F	P	F	Q	-	-	-	G	A	-	-	-	-	-	-	-	N	S	Q	E	L	C
-	-	G	P	E	V	-	-	-	-	-	-	D	I	W	S	L	G	V	I	L	Y	T	L	V	S	G	S	L	P	F	D	-	-	-	G	Q	-	-	-	-	-	-	-	N	L	K	E	L	R
-	-	G	P	K	A	-	-	-	-	-	-	D	I	W	S	L	G	V	I	V	Y	T	L	L	S	G	E	M	P	F	Q	-	-	-	A	D	-	-	-	-	-	-	-	N	I	A	D	K	L
-	-	G	A	E	S	-	-	-	-	-	-	D	V	W	S	C	G	V	I	L	F	A	L	L	T	G	R	L	P	F	D	-	-	-	D	D	-	-	-	-	-	-	-	N	I	R	D	L	L
-	-	G	P	E	V	-	-	-	-	-	-	D	V	W	S	F	G	I	V	L	Y	V	L	V	C	G	K	V	P	F	D	-	-	-	D	Q	-	-	-	-	-	-	-	S	M	P	Q	L	H
-	-	G	T	E	A	-	-	-	-	-	-	D	L	W	S	L	G	V	V	L	Y	G	L	L	N	G	F	L	P	F	D	V	D	E	E	E	-	-	-	-	-	-	-	S	T	F	A	L	Y
-	-	A	P	A	V	-	-	-	-	-	-	D	I	W	S	L	G	V	I	L	Y	M	L	V	C	G	Q	P	P	F	Q	-	-	-	E	A	-	-	-	-	-	-	-	N	D	S	E	T	L
-	-	A	P	A	V	-	-	-	-	-	-	D	V	W	S	L	G	V	L	L	Y	M	L	V	C	G	E	P	P	F	N	-	-	-	E	T	-	-	-	-	-	-	-	N	D	S	E	T	L
-	-	G	F	P	A	-	-	-	-	-	-	D	I	W	S	C	G	I	V	L	Y	T	L	L	T	G	K	L	P	F	Q	-	-	-	D	P	-	-	-	-	-	-	-	A	Y	R	K	T	V
-	-	A	P	A	V	-	-	-	-	-	-	D	V	W	S	L	G	V	I	L	Y	M	L	V	C	G	Q	A	P	F	Q	-	-	-	E	A	-	-	-	-	-	-	-	N	D	S	E	T	L
-	-	G	K	K	A	-	-	-	-	-	-	D	V	W	S	L	G	V	L	L	Y	I	L	V	T	A	G	F	P	F	P	-	-	-	G	D	-	-	-	-	-	-	-	S	V	D	K	L	K
-	-	A	P	A	V	-	-	-	-	-	-	D	I	W	S	L	G	V	I	L	Y	M	L	V	C	G	H	P	P	F	Q	-	-	-	E	A	-	-	-	-	-	-	-	N	D	S	E	T	L
-	-	G	P	E	V	-	-	-	-	-	-	D	V	W	S	F	G	V	V	L	Y	V	L	V	C	G	K	V	P	F	D	-	-	-	D	Q	-	-	-	-	-	-	-	S	M	P	A	L	H
-	-	A	P	A	V	-	-	-	-	-	-	D	V	W	S	L	G	V	I	L	Y	M	L	V	C	G	Q	A	P	F	Q	-	-	-	E	A	-	-	-	-	-	-	-	N	D	S	E	T	L
-	-	G	P	E	V	-	-	-	-	-	-	D	V	W	S	F	G	V	V	L	Y	V	L	V	C	G	R	V	P	F	D	-	-	-	D	Q	-	-	-	-	-	-	-	S	M	P	A	L	H
-	-	G	F	K	S	-	-	-	-	-	-	D	V	W	S	L	G	V	V	L	Y	V	M	L	C	G	T	L	P	F	S	-	-	-	E	D	-	-	-	-	-	-	-	N	P	D	D	T	R
-	-	A	P	A	V	-	-	-	-	-	-	D	V	W	S	L	G	V	I	L	Y	M	L	V	C	G	Q	A	P	F	Q	-	-	-	E	A	-	-	-	-	-	-	-	N	D	S	E	T	L
-	-	G	N	E	A	-	-	-	-	-	-	D	V	W	S	M	G	I	L	L	Y	T	L	L	V	G	A	L	P	F	E	-	-	-	D	D	-	-	-	-	-	-	-	N	M	Q	I	M	Y
-	-	G	P	G	V	-	-	-	-	-	-	D	V	W	S	M	G	V	L	L	F	T	L	V	V	G	H	L	P	F	D	-	-	-	A	T	-	-	-	-	-	-	-	D	L	R	E	L	R
-	-	G	P	A	A	-	-	-	-	-	-	D	M	W	S	L	G	V	L	L	Y	F	M	T	T	G	C	L	P	F	Q	-	-	-	A	P	-	-	-	-	-	-	-	T	N	P	G	I	K
-	-	G	P	M	V	-	-	-	-	-	-	D	I	W	A	L	G	V	L	L	Y	F	M	L	V	G	M	T	P	F	R	-	-	-	G	E	-	-	-	-	-	-	-	T	I	N	D	L	T
-	-	A	P	A	V	-	-	-	-	-	-	D	V	W	S	L	G	V	I	L	F	M	L	V	C	G	R	L	P	F	Q	-	-	-	E	A	-	-	-	-	-	-	-	N	D	S	E	T	L
-	-	C	P	A	M	-	-	-	-	-	-	D	V	W	S	L	G	V	T	L	Y	Q	M	V	S	K	S	L	P	F	L	-	-	-	S	V	-	-	-	-	-	-	-	S	P	M	G	L	Q
-	-	A	P	K	V	-	-	-	-	-	-	D	I	W	S	L	G	V	I	L	F	M	L	V	C	G	R	L	P	F	E	-	-	-	E	A	-	-	-	-	-	-	-	N	D	S	E	T	L
-	-	A	P	A	V	G	K	X	E	P	S	D	Y	W	S	X	G	V	I	L	F	M	L	V	C	G	Q	P	P	F	Q	-	-	-	E	A	-	-	-	-	-	-	-	N	D	S	E	T	L
-	-	A	P	A	V	-	-	-	-	-	-	D	V	W	S	L	G	V	I	L	F	M	L	V	C	G	R	L	P	F	Q	-	-	-	E	A	-	-	-	-	-	-	-	N	D	S	E	T	L
-	-	G	P	E	I	-	-	-	-	-	-	D	I	W	S	L	G	V	V	I	Y	V	M	V	T	G	S	V	P	F	D	-	-	-	D	K	-	-	-	-	-	-	-	S	M	P	G	L	H
-	-	G	R	K	V	-	-	-	-	-	-	D	I	W	S	L	G	V	I	L	Y	A	M	L	S	G	Y	L	P	F	D	-	-	-	D	D	P	E	N	E	D	G	A	D	I	V	K	L	Y
-	-	G	E	K	V	-	-	-	-	-	-	D	V	W	S	L	G	V	I	L	Y	A	L	L	C	G	E	L	P	F	D	-	-	-	D	D	-	-	-	-	-	-	-	D	D	N	V	T	R
-	-	-	I	A	A	-	-	-	-	-	-	D	I	W	S	A	G	V	L	L	Y	A	L	V	S	G	N	L	P	F	Q	-	-	-	D	Q	-	-	-	-	-	-	-	N	M	T	K	L	V
-	-	G	D	K	A	-	-	-	-	-	-	D	V	W	S	M	G	V	I	L	F	A	M	L	A	Q	R	L	P	F	D	-	-	-	D	P	-	-	-	-	-	-	-	N	L	A	T	M	L
-	-	G	P	E	V	-	-	-	-	-	-	D	V	W	S	F	G	I	V	L	Y	V	L	V	C	G	K	V	P	F	D	-	-	-	D	Q	-	-	-	-	-	-	-	S	M	P	A	L	H
-	-	G	P	K	A	-	-	-	-	-	-	D	I	W	A	L	G	V	V	L	Y	F	M	V	V	G	K	L	P	F	C	-	-	-	A	V	-	-	-	-	-	-	-	I	S	P	E	L	K
-	-	G	P	Y	V	-	-	-	-	-	-	D	I	W	A	L	G	I	L	L	Y	F	M	V	T	G	I	M	P	F	R	-	-	-	A	E	-	-	-	-	-	-	-	T	V	A	K	L	K
-	-	G	M	K	N	-	-	-	-	-	-	D	M	W	K	I	G	V	V	L	Y	Y	M	V	V	G	K	L	P	F	D	-	-	-	S	M	-	-	-	-	-	-	-	I	F	Q	E	L	Q
-	-	G	R	K	V	-	-	-	-	-	-	D	V	W	S	L	G	I	V	L	Y	C	M	V	T	G	A	L	P	F	R	-	-	-	G	E	-	-	-	-	-	-	-	T	V	M	Q	V	R
-	-	G	P	K	V	-	-	-	-	-	-	D	V	W	S	I	G	V	S	M	F	A	M	L	T	G	T	L	P	F	T	-	-	-	V	E	P	F	-	-	-	-	-	N	I	K	Q	L	H
-	-	G	I	Y	V	-	-	-	-	-	-	D	I	W	A	L	G	I	L	L	Y	F	I	T	T	G	L	M	P	F	Q	-	-	-	A	D	-	-	-	-	-	-	-	T	V	A	K	L	K
-	-	G	P	K	N	-	-	-	-	-	-	D	M	W	I	I	G	V	V	L	Y	C	M	V	V	G	K	L	P	F	D	-	-	-	S	V	-	-	-	-	-	-	-	I	I	Q	E	L	Q
-	-	G	P	E	V	-	-	-	-	-	-	D	I	W	S	F	G	V	V	L	Y	T	M	V	C	G	T	V	P	W	D	-	-	-	D	E	-	-	-	-	-	-	-	N	P	A	A	L	Q
-	-	G	P	K	V	-	-	-	-	-	-	D	V	W	S	V	G	V	S	M	F	A	M	L	T	G	T	L	P	F	T	-	-	-	V	E	P	F	-	-	-	-	-	N	I	K	Q	L	H
-	-	G	P	K	V	-	-	-	-	-	-	D	V	W	S	V	G	V	S	M	F	A	M	L	T	G	T	L	P	F	T	-	-	-	V	E	P	F	-	-	-	-	-	N	I	K	Q	L	H
-	-	G	P	E	V	-	-	-	-	-	-	D	V	W	S	L	G	V	V	L	Y	V	L	V	C	G	R	V	P	F	D	-	-	-	D	Q	-	-	-	-	-	-	-	S	M	P	A	L	H
-	-	G	E	K	V	-	-	-	-	-	-	D	V	W	S	L	G	I	I	L	Y	A	L	L	V	G	E	L	P	F	D	-	-	-	D	D	-	-	-	-	-	-	-	D	E	M	V	T	K
G	Y	G	K	E	V	-	-	-	-	-	-	D	C	W	S	M	G	A	I	L	Y	V	M	L	C	G	Y	P	P	F	D	-	-	-	E	S	-	-	-	-	-	-	-	R	D	I	S	I	F
-	-	G	P	A	A	-	-	-	-	-	-	D	V	W	S	Y	G	V	L	L	F	T	L	V	M	G	R	L	P	F	A	-	-	-	S	E	T	L	-	-	-	-	-	N	Q	G	E	M	I
-	-	D	S	K	V	-	-	-	-	-	-	D	V	W	S	I	G	V	S	M	F	A	M	L	T	G	T	L	P	F	T	-	-	-	V	E	P	F	-	-	-	-	-	N	I	K	Q	L	H
-	-	-	V	Q	V	-	-	-	-	-	-	D	L	W	A	I	G	V	I	T	Y	I	L	L	S	G	T	M	P	F	D	-	-	-	D	E	-	-	-	-	-	-	-	N	R	T	R	L	Y
-	-	G	F	K	V	-	-	-	-	-	-	D	I	W	S	L	G	I	I	L	Y	T	M	I	N	G	Y	M	P	F	D	-	-	-	E	D	-	-	-	-	-	-	-	D	D	I	K	T	K
-	-	G	K	P	V	-	-	-	-	-	-	D	M	W	S	L	G	V	I	T	Y	T	L	L	C	G	Y	S	P	F	R	-	-	-	S	E	-	-	-	-	-	-	-	N	L	T	D	L	L
-	-	S	E	A	I	-	-	-	-	-	-	D	V	W	A	L	G	V	T	L	F	C	L	L	F	G	R	C	P	F	N	-	-	-	A	S	-	-	-	-	-	-	-	M	E	Y	E	L	F
227	228	229	230								231	232	233	234	235	236		237			238					239	240		241	242	243	244	245		246	247	248	249	250	251	252	253	254	255	256	257	258	259	260
K	K	I	K	-	-	-	-	-	-	-	G	G	I	Y	T	L	-	P	-	-	S	-	-	-	-	H	L	-	S	A	G	A	R	-	D	L	I	P	R	M	L	I	V	D	P	M	K	R	M
K	K	I	K	-	-	-	-	-	-	-	G	G	I	Y	T	L	-	P	-	-	S	-	-	-	-	H	L	-	S	A	G	A	R	-	D	L	I	P	R	M	L	V	V	D	P	M	K	R	M
K	K	I	K	-	-	-	-	-	-	-	G	G	I	Y	T	L	-	P	-	-	S	-	-	-	-	H	L	-	S	P	G	A	R	-	D	L	I	P	R	M	L	V	V	D	P	M	K	R	V
K	K	I	K	-	-	-	-	-	-	-	G	G	I	Y	T	L	-	P	-	-	S	-	-	-	-	H	L	-	S	P	G	A	R	-	D	L	I	P	R	M	L	V	V	D	P	M	K	R	M
K	K	I	K	A	R	K	F	L	K	S	G	G	I	Y	T	L	-	P	-	-	S	-	-	-	-	H	L	-	S	S	S	A	R	-	N	L	I	P	R	M	L	V	V	D	P	M	K	R	M
V	K	I	K	-	-	-	-	-	-	-	G	G	M	Y	T	L	-	P	-	-	R	-	-	-	-	H	L	-	S	A	G	A	R	-	D	L	I	R	S	M	L	V	F	D	P	I	K	R	M
K	K	I	K	-	-	-	-	-	-	-	G	G	I	Y	T	L	-	P	-	-	S	-	-	-	-	H	L	-	S	P	G	A	R	-	D	L	I	P	R	L	L	V	V	E	P	M	K	R	M
K	K	I	K	-	-	-	-	-	-	-	S	G	M	Y	T	L	-	P	-	-	S	-	-	-	-	H	L	-	S	P	G	A	R	-	D	L	I	S	R	M	L	V	V	D	P	M	K	R	A
K	K	I	K	-	-	-	-	-	-	-	G	G	T	Y	I	L	-	P	-	-	I	-	-	-	-	Y	L	-	S	D	L	V	R	-	D	L	I	S	R	M	L	I	V	D	P	M	K	R	I
K	K	I	K	-	-	-	-	-	-	-	G	G	I	Y	T	L	-	P	-	-	S	-	-	-	-	H	L	-	S	P	S	A	R	-	D	L	I	P	R	M	L	V	V	D	P	M	K	R	I
K	K	I	K	-	-	-	-	-	-	-	G	G	I	Y	T	L	-	P	-	-	S	-	-	-	-	H	L	-	S	P	G	A	R	-	D	L	I	P	R	M	L	L	V	E	P	L	K	R	I
K	K	I	K	-	-	-	-	-	-	-	G	G	I	Y	T	L	-	P	-	-	S	-	-	-	-	H	L	-	S	A	L	A	R	-	D	L	I	P	R	M	L	V	V	D	P	M	K	R	I
K	K	I	K	-	-	-	-	-	-	-	S	G	M	Y	S	L	-	P	-	-	T	-	-	-	-	H	L	-	S	Q	L	A	K	-	N	L	I	P	R	M	L	E	V	D	P	M	K	R	I
K	K	I	R	-	-	-	-	-	-	-	G	G	I	Y	I	L	-	P	-	-	S	-	-	-	-	Y	L	-	S	E	H	S	R	-	D	I	I	S	R	M	L	I	T	D	P	L	R	R	I
R	K	I	K	-	-	-	-	-	-	-	S	G	I	F	P	I	-	P	-	-	E	-	-	-	-	Y	L	-	N	K	S	V	V	-	S	L	L	C	M	M	L	Q	V	D	P	M	K	R	A
R	K	I	K	-	-	-	-	-	-	-	S	G	I	F	P	I	-	P	-	-	D	-	-	-	-	Y	L	-	N	K	S	V	V	-	S	L	L	C	H	M	L	Q	V	D	P	M	K	R	A
R	K	I	K	-	-	-	-	-	-	-	S	G	V	F	P	I	-	P	-	-	E	-	-	-	-	Y	L	-	N	K	T	V	V	-	S	M	L	C	H	M	L	Q	I	D	P	M	K	R	A
K	K	I	K	-	-	-	-	-	-	-	S	G	I	F	P	I	-	P	-	-	E	-	-	-	-	Y	L	-	N	K	S	V	V	-	N	L	L	C	Q	M	L	Q	I	D	P	M	K	R	A
K	K	I	C	-	-	-	-	-	-	-	D	G	I	F	Y	T	-	P	-	-	Q	-	-	-	-	Y	L	-	N	P	P	V	I	-	S	L	L	K	H	M	L	L	V	D	P	M	K	R	A
R	K	I	K	-	-	-	-	-	-	-	S	G	A	F	P	I	-	P	-	-	D	-	-	-	-	Y	L	-	N	R	S	V	V	-	S	L	L	C	H	M	L	Q	V	D	P	M	K	R	A
R	K	I	K	-	-	-	-	-	-	-	S	G	V	F	P	I	-	P	-	-	D	-	-	-	-	Y	L	-	N	K	S	V	V	-	N	L	L	C	H	M	L	Q	V	D	P	M	K	R	A
K	K	I	K	-	-	-	-	-	-	-	G	G	I	F	S	L	-	P	-	-	S	-	-	-	-	H	L	-	S	D	Q	T	K	-	D	L	L	S	R	M	L	H	V	D	P	L	K	R	A
K	K	I	C	-	-	-	-	-	-	-	D	G	I	F	Y	T	-	P	-	-	Q	-	-	-	-	Y	L	-	N	P	S	V	I	-	S	L	L	K	H	M	L	Q	V	D	P	M	K	R	A
R	K	I	K	-	-	-	-	-	-	-	G	G	V	F	A	I	-	P	-	-	E	-	-	-	-	H	I	-	S	K	S	S	V	K	G	L	I	M	H	M	L	Q	V	D	P	L	K	R	A
R	K	I	K	-	-	-	-	-	-	-	N	G	L	Y	R	L	-	P	-	-	S	-	-	-	-	F	L	-	S	E	G	S	R	-	N	L	I	P	E	L	L	M	N	D	P	V	K	R	A
K	K	I	Q	-	-	-	-	-	-	-	G	G	V	F	S	F	-	P	-	-	N	-	-	-	-	Y	V	-	T	D	S	G	K	-	N	L	I	N	Q	I	L	T	T	D	P	L	E	R	I
A	K	I	K	-	-	-	-	-	-	-	R	G	N	Y	E	T	-	P	-	-	A	-	-	-	-	N	I	K	N	S	P	V	E	-	S	L	I	A	H	M	L	K	T	N	S	M	E	R	A
R	K	I	K	-	-	-	-	-	-	-	S	G	I	F	P	I	-	P	-	-	E	-	-	-	-	Y	L	-	N	K	Q	V	V	-	N	L	V	C	Q	M	L	Q	V	D	P	L	K	R	A
K	K	I	K	-	-	-	-	-	-	-	T	G	N	F	A	L	-	P	-	-	G	-	-	-	-	H	L	-	S	P	L	V	R	-	G	L	I	V	R	L	L	L	V	D	P	A	E	R	I
K	K	I	S	-	-	-	-	-	-	-	N	G	V	Y	T	L	-	P	-	-	H	-	-	-	-	D	L	-	S	P	G	A	K	-	N	L	L	T	K	M	L	V	V	N	P	L	N	R	I
S	K	I	K	-	-	-	-	-	-	-	K	G	K	Y	A	I	-	P	-	-	S	-	-	-	-	N	M	-	Q	A	G	P	R	-	E	L	I	Q	Q	I	L	V	V	D	P	L	V	R	L
K	K	I	K	-	-	-	-	-	-	-	E	G	D	F	Q	I	-	P	-	-	A	-	-	-	-	F	F	-	S	P	E	A	H	-	D	I	I	K	R	M	L	R	P	N	P	I	E	R	I
A	K	I	K	-	-	-	-	-	-	-	S	G	Q	Y	M	V	-	P	-	-	Y	-	-	-	-	S	M	-	E	K	S	A	A	-	D	L	I	S	S	M	L	Q	V	N	P	L	K	R	A
K	K	I	T	-	-	-	-	-	-	-	T	G	V	F	K	I	-	P	-	-	R	-	-	-	-	Y	F	-	G	K	S	V	S	-	N	L	I	C	K	M	L	N	V	H	P	M	E	R	A
K	K	I	L	-	-	-	-	-	-	-	N	G	Q	F	E	L	-	P	-	-	E	-	-	-	-	F	L	-	S	A	D	A	K	-	D	F	L	T	N	I	L	N	T	D	P	Q	T	R	L
N	K	V	K	-	-	-	-	-	-	-	I	G	K	Y	K	M	-	P	-	-	D	-	-	-	-	Y	V	-	S	S	G	A	R	-	D	L	I	Q	K	I	L	V	I	H	P	E	K	R	L
R	K	I	L	-	-	-	-	-	-	-	S	G	A	Y	S	V	-	P	-	-	E	-	-	-	-	F	V	-	S	P	E	C	R	-	D	L	V	R	R	M	L	V	G	D	P	V	Q	R	A
K	K	I	L	-	-	-	-	-	-	-	A	G	D	Y	E	C	-	P	-	-	K	-	-	-	-	F	I	-	T	A	E	A	R	-	D	L	I	K	S	I	L	T	T	D	P	E	K	R	I
K	K	I	L	-	-	-	-	-	-	-	G	G	Q	Y	T	I	-	P	-	-	P	-	-	-	-	H	V	-	S	Q	D	G	Q	-	Q	F	L	K	G	L	L	N	T	D	P	A	K	R	F
K	K	V	K	-	-	-	-	-	-	-	A	G	K	Y	A	M	-	P	-	-	D	-	-	-	-	D	I	-	S	R	S	A	Q	-	D	L	I	R	R	I	L	V	V	D	P	L	K	R	L
K	K	V	K	-	-	-	-	-	-	-	A	G	K	Y	V	M	-	P	-	-	D	-	-	-	-	D	I	-	S	R	N	A	Q	-	D	L	I	R	R	I	L	V	V	D	P	S	K	R	L
E	K	V	K	-	-	-	-	-	-	-	S	G	V	F	H	M	-	P	-	-	H	-	-	-	-	F	I	-	P	P	D	C	Q	-	A	L	L	R	G	M	I	E	V	D	P	E	K	R	L
E	K	V	K	-	-	-	-	-	-	-	K	G	V	F	H	I	-	P	-	-	H	-	-	-	-	F	V	-	P	S	D	C	Q	-	N	L	L	R	S	M	I	E	V	D	P	Q	K	R	F
Q	R	V	L	-	-	-	-	-	-	-	E	G	R	F	R	I	-	P	-	-	F	-	-	-	-	F	M	-	S	Q	D	C	E	-	S	L	I	R	R	M	L	V	V	D	P	A	K	R	I
N	K	V	K	-	-	-	-	-	-	-	T	G	E	F	I	M	-	P	-	-	A	-	-	-	-	H	L	-	R	P	E	C	K	-	D	L	L	S	R	M	L	T	V	D	P	E	K	R	I
Q	R	V	L	-	-	-	-	-	-	-	E	G	R	F	R	I	-	P	-	-	F	-	-	-	-	F	M	-	S	Q	D	C	E	-	S	L	I	R	R	M	L	V	V	D	P	A	K	R	I
E	K	V	K	-	-	-	-	-	-	-	R	G	V	F	H	I	-	P	-	-	H	-	-	-	-	F	V	-	P	P	D	C	Q	-	S	L	L	K	G	M	I	E	V	N	P	E	K	R	L
E	R	V	L	-	-	-	-	-	-	-	R	G	K	Y	R	V	-	P	-	-	F	-	-	-	-	Y	M	-	S	T	D	C	E	-	N	I	L	R	R	F	L	V	L	N	P	A	K	R	C
E	K	V	K	-	-	-	-	-	-	-	K	G	V	F	H	I	-	P	-	-	H	-	-	-	-	F	V	-	P	P	D	C	Q	-	N	L	L	R	G	M	I	E	V	N	P	E	K	R	L
Q	R	V	R	-	-	-	-	-	-	-	E	G	R	F	R	I	-	P	-	-	F	-	-	-	-	Y	M	-	S	Q	D	C	E	-	N	L	V	R	R	M	L	V	I	E	P	A	K	R	I
E	R	V	L	-	-	-	-	-	-	-	R	G	K	Y	R	I	-	P	-	-	F	-	-	-	-	Y	M	-	S	T	D	C	E	-	N	L	L	K	K	F	L	V	L	N	P	Q	K	R	A
Q	R	V	T	-	-	-	-	-	-	-	E	G	R	F	R	I	-	P	-	-	F	-	-	-	-	F	M	-	S	Q	D	C	E	-	N	L	I	R	K	M	L	V	V	D	P	A	K	R	I
Q	R	V	L	-	-	-	-	-	-	-	E	G	R	F	R	I	-	P	-	-	F	-	-	-	-	F	M	-	S	R	D	C	E	-	T	L	I	R	R	M	L	V	V	D	P	A	K	R	I
E	K	I	K	-	-	-	-	-	-	-	H	S	D	Y	K	L	-	P	-	-	K	-	-	-	-	S	V	-	S	P	Q	A	A	-	D	L	L	R	K	I	L	Q	K	D	P	S	K	R	I
I	K	I	L	-	-	-	-	-	-	-	S	G	E	F	S	T	-	P	-	-	S	-	-	-	-	Y	L	-	S	Q	G	A	K	-	D	V	L	K	A	L	L	T	V	N	P	D	D	R	V
E	K	V	K	-	-	-	-	-	-	-	R	G	V	F	H	I	-	P	-	-	H	-	-	-	-	F	V	-	P	P	D	C	Q	-	N	L	L	R	G	M	V	E	V	N	A	D	K	R	L
E	R	V	L	-	-	-	-	-	-	-	R	G	K	Y	R	I	-	P	-	-	F	-	-	-	-	Y	M	-	S	T	D	C	E	-	S	L	L	K	K	F	L	I	L	N	P	T	K	R	G
E	R	V	L	-	-	-	-	-	-	-	R	G	K	Y	R	I	-	P	-	-	F	-	-	-	-	Y	M	-	S	T	D	C	E	-	N	L	L	K	K	F	L	V	L	N	P	A	K	R	A
E	R	V	L	-	-	-	-	-	-	-	R	G	K	Y	R	V	-	P	-	-	F	-	-	-	-	Y	M	-	S	T	D	C	E	-	G	I	L	R	R	F	L	V	L	N	P	T	K	R	C
E	R	V	L	-	-	-	-	-	-	-	R	G	K	Y	R	I	-	P	-	-	F	-	-	-	-	Y	M	-	S	T	D	C	E	-	N	L	L	K	K	F	L	V	I	N	P	Q	R	R	S
E	R	V	L	-	-	-	-	-	-	-	R	G	K	Y	R	I	-	P	-	-	F	-	-	-	-	Y	M	-	S	T	D	C	E	-	N	L	L	K	K	L	L	V	L	N	P	G	K	R	G
E	R	V	L	-	-	-	-	-	-	-	R	G	K	Y	R	I	-	P	-	-	F	-	-	-	-	Y	M	-	S	T	D	C	E	-	N	L	L	K	K	F	L	V	L	N	P	L	K	R	A
E	R	V	L	-	-	-	-	-	-	-	R	G	K	Y	R	I	-	P	-	-	F	-	-	-	-	Y	M	-	S	T	D	C	E	-	N	L	L	K	K	F	L	V	L	N	P	T	K	R	A
D	R	V	L	-	-	-	-	-	-	-	S	G	R	F	R	I	-	P	-	-	Y	-	-	-	-	F	M	-	S	E	E	C	E	-	S	L	I	R	K	M	L	V	L	E	P	M	K	R	Y
E	K	V	K	-	-	-	-	-	-	-	R	G	V	F	H	I	-	P	-	-	H	-	-	-	-	F	V	-	P	P	D	C	Q	-	S	L	L	R	G	M	I	E	V	N	P	D	R	R	L
R	N	I	R	-	-	-	-	-	-	-	R	G	E	F	R	L	-	P	-	-	S	-	-	-	-	W	V	-	S	D	D	A	R	-	D	L	I	S	S	M	L	I	V	R	P	E	K	R	A
E	K	V	K	-	-	-	-	-	-	-	R	G	V	F	H	I	-	P	-	-	H	-	-	-	-	F	V	-	P	P	D	C	Q	-	N	L	L	R	G	M	I	E	V	N	P	E	K	R	L
A	R	V	L	-	-	-	-	-	-	-	S	G	K	F	R	I	-	P	-	-	F	-	-	-	-	F	M	-	S	T	D	C	E	-	Y	L	I	R	H	M	L	V	L	E	P	S	K	R	L
E	K	V	K	-	-	-	-	-	-	-	R	G	I	F	H	M	-	P	-	-	H	-	-	-	-	F	I	-	P	P	D	C	Q	-	N	L	L	R	G	M	I	E	V	E	P	D	K	R	L
E	R	V	L	-	-	-	-	-	-	-	R	G	K	Y	R	V	-	P	-	-	F	-	-	-	-	Y	M	-	S	T	D	C	E	-	G	I	L	R	R	F	L	V	L	N	P	A	K	R	C
L	K	V	Q	-	-	-	-	-	-	-	A	G	S	F	D	M	-	P	-	-	E	-	-	-	-	E	I	-	S	D	E	A	L	-	D	L	I	W	Q	M	L	T	V	D	P	M	Q	R	I
E	R	V	L	-	-	-	-	-	-	-	S	G	R	F	R	I	-	P	-	-	Y	-	-	-	-	F	M	-	S	S	E	C	E	-	N	I	I	R	R	M	L	V	L	D	P	S	K	R	F
E	R	V	L	-	-	-	-	-	-	-	R	G	K	Y	R	I	-	P	-	-	F	-	-	-	-	Y	M	-	S	T	D	C	E	-	N	L	L	K	K	F	L	V	L	N	P	T	K	R	A
K	K	I	L	-	-	-	-	-	-	-	S	A	N	Y	K	M	-	P	-	-	T	-	-	-	-	F	L	-	S	A	N	V	Q	-	D	L	I	R	H	I	L	E	T	D	P	D	K	R	Y
N	R	V	T	-	-	-	-	-	-	-	S	G	K	F	R	I	-	P	-	-	F	-	-	-	-	F	M	-	S	T	A	C	E	-	S	L	I	R	H	M	L	V	V	D	S	S	K	R	L
K	K	I	Q	-	-	-	-	-	-	-	S	G	K	Y	D	T	-	P	-	-	S	-	-	-	-	W	L	-	S	D	E	S	K	-	S	L	I	A	S	M	L	Q	V	D	P	K	R	R	V
E	R	V	L	-	-	-	-	-	-	-	R	G	K	Y	R	I	-	P	-	-	F	-	-	-	-	Y	M	-	S	T	D	C	E	-	M	L	L	K	K	M	L	V	L	N	P	E	K	R	C
E	R	V	L	-	-	-	-	-	-	-	R	G	K	Y	R	I	-	P	-	-	F	-	-	-	-	Y	M	-	S	T	D	C	E	-	N	L	L	K	K	F	L	V	L	N	P	A	R	R	G
L	K	V	Q	-	-	-	-	-	-	-	A	G	N	Y	E	M	-	P	-	-	S	-	-	-	-	E	L	-	S	A	E	A	Q	-	D	L	I	N	L	M	L	T	V	N	P	S	D	R	I
D	R	V	L	-	-	-	-	-	-	-	S	G	R	F	R	I	-	P	-	-	F	-	-	-	-	F	M	-	S	T	D	C	E	-	H	L	I	R	H	M	L	V	L	D	P	N	K	R	F
E	S	V	C	-	-	-	-	-	-	-	R	G	K	Y	R	I	-	P	-	-	F	-	-	-	-	Y	L	-	S	D	S	C	E	-	K	L	L	R	K	F	L	V	R	D	P	F	K	R	A
E	R	V	L	-	-	-	-	-	-	-	R	G	K	Y	R	I	-	P	-	-	F	-	-	-	-	Y	M	-	S	T	D	C	E	-	N	L	L	K	K	F	L	V	L	N	P	A	R	R	G
G	K	V	K	-	-	-	-	-	-	-	R	G	L	Y	T	M	-	P	-	-	Q	-	-	-	-	F	-	-	P	T	R	V	K	-	D	L	I	R	G	M	L	T	I	D	P	T	K	R	I
N	V	V	I	-	-	-	-	-	-	-	S	G	K	F	R	I	-	P	-	-	Y	-	-	-	-	F	M	-	S	Q	D	C	E	-	H	L	I	R	H	M	L	V	V	D	P	D	K	R	L
D	R	V	L	-	-	-	-	-	-	-	E	G	R	F	R	V	-	P	-	-	Y	-	-	-	-	F	M	-	S	S	E	L	E	-	D	L	I	R	K	I	L	V	K	N	P	I	H	R	Y
S	V	V	I	-	-	-	-	-	-	-	E	G	K	F	R	I	-	P	-	-	Y	-	-	-	-	F	M	-	S	Q	D	C	E	-	H	L	I	R	H	M	L	V	V	D	P	D	K	R	L
L	K	V	Q	-	-	-	-	-	-	-	T	G	K	F	N	M	-	P	-	-	S	-	-	-	-	E	L	-	S	P	Y	A	K	-	D	L	I	W	R	M	L	R	T	D	P	T	T	R	I
A	N	I	L	-	-	-	-	-	-	-	S	G	M	F	R	V	-	P	-	-	Y	-	-	-	-	F	M	-	S	A	A	C	E	-	H	L	I	R	H	M	L	V	I	E	P	E	K	R	L
E	R	V	L	-	-	-	-	-	-	-	R	G	K	Y	R	V	-	P	-	-	Y	-	-	-	-	Y	I	-	S	M	D	C	E	-	N	L	M	R	K	F	L	V	L	N	P	S	K	R	T
R	K	A	Q	-	-	-	-	-	-	-	R	G	D	Y	R	C	-	P	-	-	P	-	-	-	-	W	M	-	S	T	D	A	R	-	R	L	V	P	R	L	L	D	P	N	P	A	T	R	I
K	K	I	L	-	-	-	-	-	-	-	S	G	K	Y	E	E	-	P	-	-	A	-	-	-	-	F	M	-	S	S	S	S	K	-	K	L	I	R	Q	M	L	Q	V	D	P	K	N	R	I
R	K	I	T	-	-	-	-	-	-	-	R	G	K	Y	S	N	-	P	-	-	H	-	-	-	-	W	L	-	S	P	A	S	I	-	L	L	L	N	Q	M	M	Q	V	D	P	K	R	R	L
L	K	V	Q	-	-	-	-	-	-	-	T	G	K	F	K	M	-	P	-	-	P	-	-	-	-	N	L	-	S	S	E	A	K	-	D	L	I	W	K	M	L	K	V	D	P	R	E	R	A
A	K	I	K	-	-	-	-	-	-	-	K	G	A	V	E	Y	-	P	-	-	P	-	-	-	-	W	L	-	S	A	E	C	K	-	N	L	I	A	R	M	L	V	T	D	P	T	Q	R	A
S	V	V	V	-	-	-	-	-	-	-	S	G	K	F	R	I	-	P	-	-	F	-	-	-	-	F	M	-	S	A	D	C	E	-	K	L	I	R	H	M	L	V	V	E	P	E	R	R	L
D	R	V	L	-	-	-	-	-	-	-	R	G	K	Y	R	V	-	P	-	-	Y	-	-	-	-	Y	V	-	S	I	E	C	E	-	N	L	I	R	K	F	L	V	L	S	P	T	K	R	T
L	K	V	Q	-	-	-	-	-	-	-	K	G	E	F	E	M	-	P	D	D	D	-	-	-	-	E	I	-	T	K	E	A	Q	-	D	L	L	A	R	L	L	T	V	D	P	S	K	R	I
A	K	I	K	-	-	-	-	-	-	-	K	G	H	V	D	Y	-	P	-	-	P	-	-	-	-	W	L	-	S	A	E	C	R	-	N	L	I	H	R	M	L	Q	T	D	P	A	Q	R	M
N	K	I	M	-	-	-	-	-	-	-	A	G	T	Y	T	A	-	P	-	-	E	-	-	-	-	W	L	-	S	A	P	M	K	-	D	L	L	A	R	M	L	T	V	D	P	D	K	R	I
R	K	I	M	-	-	-	-	-	-	-	K	G	K	F	E	C	-	P	-	-	T	-	-	-	-	F	M	-	S	S	E	C	R	-	D	L	V	R	R	M	L	N	I	D	P	A	R	R	I
E	R	V	L	-	-	-	-	-	-	-	R	G	K	Y	R	V	-	P	-	-	F	-	-	-	-	Y	M	-	S	T	D	C	E	-	T	I	L	R	R	F	X	X	X	N	P	S	D	L	S
R	H	I	T	-	-	-	-	-	-	-	Q	A	E	Y	E	M	-	P	-	-	P	-	-	-	-	Y	L	-	S	S	D	A	Q	-	H	L	I	Q	L	V	L	Q	R	D	P	E	A	R	P
L	K	V	Q	-	-	-	-	-	-	-	V	G	E	Y	E	I	-	V	-	-	E	-	-	-	-	D	L	-	S	P	E	A	V	-	D	L	I	H	H	M	L	T	V	N	P	E	A	R	I
A	K	I	K	-	-	-	-	-	-	-	R	G	V	V	D	Y	-	P	-	-	Q	-	-	-	-	W	L	-	T	A	E	C	K	-	N	I	I	S	R	M	L	V	V	D	P	R	D	R	A
E	K	I	K	-	-	-	-	-	-	-	I	G	K	F	D	V	-	P	-	-	E	-	-	-	-	W	L	-	S	N	E	T	V	-	G	I	L	S	Q	L	L	E	V	D	P	E	K	R	I
T	M	I	M	-	-	-	-	-	-	-	D	C	K	Y	T	M	-	P	-	-	N	-	-	-	-	H	V	-	S	M	G	C	R	-	S	L	I	S	K	M	L	V	R	E	P	D	K	R	A
T	M	I	M	-	-	-	-	-	-	-	D	C	K	Y	F	L	-	P	-	-	D	-	-	-	-	H	I	-	S	E	D	C	K	-	N	L	I	S	S	M	L	Q	R	D	P	E	K	R	L
E	K	I	K	-	-	-	-	-	-	-	S	G	H	Y	V	M	-	P	-	-	D	-	-	-	-	V	-	-	S	D	P	I	N	-	D	L	L	A	N	C	L	N	S	D	P	N	S	R	F
T	M	I	M	-	-	-	-	-	-	-	D	C	K	Y	T	V	-	P	-	-	Q	-	-	-	-	H	V	-	S	K	E	C	K	-	D	L	I	A	K	M	L	V	R	A	P	E	K	R	A
R	A	V	L	-	-	-	-	-	-	-	S	G	Q	V	K	I	-	P	-	-	Y	-	-	-	-	W	V	-	S	V	E	C	S	-	D	L	I	K	K	M	L	V	L	N	P	K	K	R	F
T	M	I	M	-	-	-	-	-	-	-	D	C	R	Y	T	V	-	P	-	-	P	-	-	-	-	H	I	-	S	A	Q	C	A	-	D	L	I	S	R	M	L	Q	R	D	P	K	Q	R	A
A	K	I	K	-	-	-	-	-	-	-	R	G	L	V	E	Y	-	P	-	-	V	-	-	-	-	W	L	-	S	A	E	C	K	-	H	I	L	S	R	M	L	V	T	N	P	A	A	R	A
T	M	I	M	-	-	-	-	-	-	-	D	C	K	Y	S	I	-	P	-	-	T	-	-	-	-	H	V	-	S	E	G	C	K	-	Q	L	I	A	R	M	L	V	R	Q	P	E	R	R	A
A	K	I	K	-	-	-	-	-	-	-	R	G	V	V	E	Y	-	P	-	-	P	-	-	-	-	W	L	-	S	A	D	C	K	-	S	L	L	S	R	M	L	V	T	I	P	A	Q	R	A
Q	A	I	L	-	-	-	-	-	-	-	S	G	I	F	A	V	-	P	-	-	N	-	-	-	-	H	L	-	T	V	K	A	K	-	D	L	I	R	Q	M	L	N	I	D	Y	T	T	R	L
T	M	I	M	-	-	-	-	-	-	-	D	C	K	Y	S	I	-	P	-	-	S	-	-	-	-	H	V	-	S	D	G	C	K	-	R	L	I	A	K	M	L	V	R	E	P	E	G	R	A
K	K	I	Q	-	-	-	-	-	-	-	S	G	C	F	Y	E	-	P	-	-	E	-	-	-	-	F	L	-	S	P	L	S	K	-	Q	L	L	R	A	M	L	Q	V	V	P	E	R	R	I
T	K	I	L	-	-	-	-	-	-	-	T	V	R	Y	N	L	G	K	-	-	N	-	-	-	-	E	V	-	S	S	D	L	L	-	A	L	L	K	K	M	L	V	L	D	P	R	D	R	Y
Q	K	I	L	-	-	-	-	-	-	-	C	A	K	Y	Y	S	-	P	-	-	S	-	-	-	-	H	L	-	S	A	N	V	L	-	N	I	I	R	Q	L	L	T	L	D	P	S	K	R	A
Q	N	I	L	-	-	-	-	-	-	-	K	G	T	Y	N	M	-	P	-	-	E	-	-	-	-	Y	L	-	S	T	F	A	Q	-	H	I	I	S	R	M	L	E	M	D	A	N	K	R	M
T	K	I	L	-	-	-	-	-	-	-	D	C	R	Y	I	T	-	P	-	-	E	-	-	-	-	H	L	-	S	N	A	C	K	-	N	L	I	Q	R	M	L	V	R	D	P	T	K	R	A
E	K	I	K	-	-	-	-	-	-	-	S	G	K	Y	T	C	-	P	-	-	S	-	-	-	-	S	F	-	S	E	G	L	K	-	R	L	M	K	K	L	L	T	P	D	P	R	E	R	P
T	K	I	M	-	-	-	-	-	-	-	D	C	E	Y	Q	L	-	P	-	-	P	-	-	-	-	H	L	-	S	P	Q	C	C	-	S	L	I	S	R	L	L	I	R	D	P	A	K	R	A
T	M	I	M	-	-	-	-	-	-	-	D	C	K	Y	T	V	-	P	-	-	S	-	-	-	-	H	V	-	S	S	T	C	K	-	H	L	I	D	R	M	L	Q	R	D	P	R	R	R	A
T	K	I	L	-	-	-	-	-	-	-	D	C	R	Y	T	T	-	P	-	-	E	-	-	-	-	H	L	-	S	N	A	C	K	-	N	L	I	Q	R	M	L	V	R	D	P	S	K	R	A
E	K	I	K	-	-	-	-	-	-	-	R	G	Q	V	A	Y	-	P	-	-	A	-	-	-	-	H	V	-	S	P	S	C	R	-	D	L	L	S	R	I	F	V	I	N	P	T	K	R	I
H	Y	I	C	-	-	-	-	-	-	-	R	T	P	L	T	F	-	P	-	-	E	-	-	-	-	Y	V	-	S	P	L	A	R	-	D	L	L	R	K	I	I	V	P	D	P	K	K	R	I
T	K	I	L	-	-	-	-	-	-	-	T	E	E	P	K	Y	-	R	-	-	A	-	-	-	-	H	L	-	S	S	D	A	V	-	A	L	I	K	L	L	L	S	K	R	P	L	L	R	P
Q	K	I	A	-	-	-	-	-	-	-	F	K	E	L	D	Y	-	P	-	-	D	-	-	-	-	N	F	-	S	D	Q	L	I	-	D	L	L	K	K	I	L	Q	R	D	Q	S	K	R	I
S	L	S	K	-	-	-	-	-	-	-	R	A	I	Y	T	M	-	P	-	-	D	-	-	-	-	H	F	-	S	P	E	A	K	-	D	L	V	R	R	I	L	V	T	D	P	E	K	R	I
A	K	I	K	-	-	-	-	-	-	-	R	G	H	V	E	Y	-	P	-	-	A	-	-	-	-	W	L	-	S	G	E	C	K	-	H	I	L	S	R	M	L	V	T	D	P	N	K	R	A
M	Q	I	V	-	-	-	-	-	-	-	K	G	N	Y	T	V	-	P	-	-	L	-	-	-	-	G	L	-	S	K	E	L	Q	-	D	L	L	S	L	L	M	R	V	N	P	K	R	R	P
K	C	I	L	-	-	-	-	-	-	-	D	G	M	Y	N	I	-	P	-	-	S	-	-	-	-	Y	V	-	S	D	S	C	Q	-	F	L	I	R	S	I	L	K	P	V	P	T	D	R	Y
K	H	L	V	-	-	-	-	-	-	-	A	G	V	Y	P	A	-	P	-	-	C	-	-	-	-	G	V	-	S	E	E	L	X	-	N	L	L	S	Q	F	L	T	V	N	P	M	Y	R	P
R	A	V	L	-	-	-	-	-	-	-	E	L	R	Y	D	I	-	P	-	-	R	-	-	-	-	Y	L	-	S	M	G	L	R	-	N	V	I	V	Q	M	L	T	K	N	P	S	E	R	P
Q	K	M	V	-	-	-	-	-	-	-	N	R	E	I	S	S	I	P	-	-	T	-	-	-	-	D	I	-	S	K	G	A	V	-	S	F	V	M	S	L	L	E	P	D	P	D	K	R	P
K	Y	I	L	-	-	-	-	-	-	-	G	G	I	Y	S	V	-	P	-	-	P	-	-	-	-	F	L	-	S	E	S	C	Q	-	R	L	I	W	A	I	L	Q	P	V	P	S	E	R	C
R	Q	V	V	-	-	-	-	-	-	-	A	G	V	Y	P	A	-	P	-	-	C	-	-	-	-	G	V	-	S	K	E	L	E	-	D	L	L	S	K	L	L	R	V	N	L	N	F	R	P
A	K	I	R	-	-	-	-	-	-	-	R	G	S	L	K	F	-	P	-	-	A	-	-	-	-	W	L	-	S	P	Q	C	R	-	D	L	L	S	R	M	L	K	V	T	R	E	K	R	A
Q	K	M	V	-	-	-	-	-	-	-	N	G	E	I	S	P	I	P	-	-	S	-	-	-	-	D	I	-	S	K	A	A	V	-	E	F	V	L	S	L	L	E	P	E	P	A	K	R	P
Q	K	M	V	-	-	-	-	-	-	-	N	G	E	I	S	S	I	P	-	-	S	-	-	-	-	D	V	-	S	K	G	A	V	-	S	F	V	L	S	L	L	E	P	D	P	D	K	R	P
A	K	I	K	-	-	-	-	-	-	-	K	G	V	V	E	Y	-	P	-	-	S	-	-	-	-	F	L	-	S	S	E	C	K	-	H	I	L	S	R	M	L	V	T	N	P	Q	Q	R	A
T	R	I	L	-	-	-	-	-	-	-	K	E	E	P	K	F	-	P	-	-	D	-	-	-	-	S	F	-	P	Q	Q	A	K	-	E	L	C	Q	S	L	L	S	K	R	P	I	L	R	P
E	Q	I	R	-	-	-	-	-	-	-	T	A	D	F	T	F	-	P	-	-	H	E	D	W	S	T	V	-	S	E	E	A	K	-	D	L	I	K	R	L	L	N	V	L	P	S	Q	R	Y
S	R	I	L	-	-	-	-	-	-	-	A	G	S	F	L	L	-	P	-	-	E	-	-	-	I	Q	L	-	S	G	E	F	C	-	N	L	I	R	S	I	L	R	V	V	P	S	E	R	P
Q	K	M	V	-	-	-	-	-	-	-	N	K	D	I	S	N	V	P	-	-	G	-	-	-	-	D	I	-	S	K	D	A	V	-	S	F	M	M	L	L	L	E	P	D	P	D	K	R	P
R	I	I	L	-	-	-	-	-	-	-	K	A	K	Y	S	Y	-	A	-	-	G	E	H	W	K	D	I	-	S	S	L	A	K	-	D	F	I	D	K	T	L	V	V	D	P	N	E	R	M
L	K	I	V	-	-	-	-	-	-	-	N	D	E	L	D	F	N	Q	-	-	E	-	-	-	-	W	I	-	S	D	D	A	I	-	D	L	I	Q	G	M	L	R	K	N	P	N	E	R	I
D	E	C	T	-	-	-	-	-	-	-	K	G	S	V	I	F	-	H	-	-	E	R	Y	W	R	D	V	-	S	E	D	A	K	-	D	F	I	N	C	L	I	V	P	D	P	E	Q	R	W
D	K	I	V	-	-	-	-	-	-	-	N	E	R	L	N	I	-	P	S	T	P	-	-	-	-	D	I	-	G	E	E	G	R	-	D	L	L	K	R	L	L	C	K	D	P	E	Q	R	I
261	262		263	264	265	266	267	268	269	270	271	272	273	274	275	276	277									278	279	280	281	282	283	284	285	286			287	288										289	290
T	I	-	P	E	I	R	L	H	P	W	F	Q	A	H	L	P	R	-	-	-	-	-	-	-	-	Y	L	A	V	P	P	P	D	T	-	-	T	Q	-	-	-	-	-	-	-	-	-	Q	A
T	I	-	P	E	I	R	Q	N	P	W	F	Q	A	H	L	P	R	-	-	-	-	-	-	-	-	Y	L	A	V	P	P	P	D	T	-	-	M	Q	-	-	-	-	-	-	-	-	-	Q	A
T	I	-	P	E	I	R	Q	H	P	W	F	Q	A	H	L	P	R	-	-	-	-	-	-	-	-	Y	L	A	V	P	P	P	D	T	-	-	V	Q	-	-	-	-	-	-	-	-	-	Q	A
T	I	-	P	E	I	R	Q	H	P	W	F	Q	A	H	L	P	R	-	-	-	-	-	-	-	-	Y	L	A	V	P	P	P	D	T	-	-	M	Q	-	-	-	-	-	-	-	-	-	Q	A
T	I	-	R	E	I	R	E	H	Q	W	F	Q	A	R	L	P	H	-	-	-	-	-	-	-	-	Y	L	A	V	P	P	P	D	T	-	-	T	Q	-	-	-	-	-	-	-	-	-	Q	A
T	I	-	P	E	I	H	Q	H	P	W	F	Q	A	H	L	P	R	-	-	-	-	-	-	-	-	Y	L	A	V	P	R	P	D	T	-	-	M	Q	-	-	-	-	-	-	-	-	-	Q	A
A	I	-	P	E	I	R	T	H	P	W	F	Q	A	H	L	P	R	-	-	-	-	-	-	-	-	Y	L	A	V	P	P	P	D	T	-	-	L	Q	-	-	-	-	-	-	-	-	-	Q	A
T	I	-	P	E	I	R	Q	H	P	W	F	Q	V	Q	L	P	R	-	-	-	-	-	-	-	-	Y	L	A	L	P	L	P	D	T	-	-	T	Q	-	-	-	-	-	-	-	-	-	G	V
T	I	-	G	E	I	R	K	H	S	W	F	Q	N	R	L	P	R	-	-	-	-	-	-	-	-	Y	L	A	V	P	P	P	D	M	-	-	M	Q	-	-	-	-	-	-	-	-	-	Q	A
T	I	-	R	E	I	R	E	H	M	W	F	K	I	Q	L	P	R	-	-	-	-	-	-	-	-	Y	L	A	V	P	P	P	D	T	-	-	A	Q	-	-	-	-	-	-	-	-	-	Q	V
T	I	-	P	E	I	R	Q	H	P	W	F	S	V	H	L	P	R	-	-	-	-	-	-	-	-	Y	L	A	V	M	H	T	D	P	-	-	V	A	-	-	-	-	-	-	-	-	-	S	A
T	I	-	R	E	I	R	E	H	P	W	F	Q	N	R	F	P	R	-	-	-	-	-	-	-	-	Y	L	A	V	P	P	P	D	T	-	-	A	Q	-	-	-	-	-	-	-	-	-	Q	A
T	I	-	P	E	I	R	L	H	P	W	F	Q	H	K	L	P	P	-	-	-	-	-	-	-	-	Y	L	R	H	P	P	E	L	M	-	-	E	K	-	-	-	-	-	-	-	-	-	Q	E
T	I	-	E	E	I	R	R	H	P	W	F	I	T	K	L	P	R	-	-	-	-	-	-	-	-	Y	I	A	L	G	P	Q	S	I	-	-	-	-	-	-	-	-	-	-	-	-	H	Q	L
T	I	-	E	D	V	K	K	Y	D	W	F	Q	K	D	L	P	D	-	-	-	-	-	-	-	-	Y	L	F	P	S	P	V	E	Q	-	-	-	-	-	-	-	-	-	-	-	-	-	E	S
S	I	-	E	D	I	K	K	H	E	W	F	Q	H	E	L	P	A	-	-	-	-	-	-	-	-	Y	L	F	P	S	P	V	D	R	-	-	-	-	-	-	-	-	-	-	-	-	-	D	S
T	I	-	E	D	I	K	K	H	E	W	F	Q	R	D	L	P	A	-	-	-	-	-	-	-	-	Y	L	F	P	S	P	V	E	Q	-	-	-	-	-	-	-	-	-	-	-	-	-	D	S
S	I	-	E	D	I	K	K	H	D	W	F	Q	K	D	C	P	G	-	-	-	-	-	-	-	-	Y	L	F	P	S	P	V	E	Q	-	-	-	-	-	-	-	-	-	-	-	-	-	D	S
T	I	-	K	D	I	R	E	H	E	W	F	K	L	D	L	P	K	-	-	-	-	-	-	-	-	Y	L	F	P	E	D	P	S	Y	-	-	-	-	-	-	-	-	-	-	-	-	-	S	S
T	I	-	E	D	L	K	N	H	E	W	F	K	K	D	L	P	V	-	-	-	-	-	-	-	-	Y	L	F	P	S	P	N	D	T	-	-	-	-	-	-	-	-	-	-	-	-	-	D	A
T	I	-	D	D	V	K	K	H	D	W	F	A	K	D	L	P	A	-	-	-	-	-	-	-	-	Y	L	F	P	S	P	V	E	Q	-	-	-	-	-	-	-	-	-	-	-	-	-	D	T
T	L	-	E	E	I	I	S	N	P	W	F	V	Q	N	L	P	A	-	-	-	-	-	-	-	-	Y	L	F	P	A	A	D	A	I	-	-	-	-	-	-	-	-	-	-	-	-	-	N	T
T	I	-	K	D	I	R	E	H	E	W	F	K	Q	D	L	P	K	-	-	-	-	-	-	-	-	Y	L	F	P	E	D	P	S	Y	-	-	-	-	-	-	-	-	-	-	-	-	-	S	S
D	I	-	K	D	I	R	E	H	E	W	F	K	V	D	L	P	D	-	-	-	-	-	-	-	-	Y	L	F	P	R	N	-	D	F	-	-	-	-	-	-	-	-	-	-	-	-	-	D	D
T	V	-	P	M	I	R	K	D	P	W	F	R	V	N	C	P	P	-	-	-	-	-	-	-	-	Y	L	G	V	P	W	D	E	H	-	-	V	S	-	-	-	-	-	-	-	N	N	D	T
T	M	-	D	E	I	R	K	H	P	W	F	Q	I	R	M	P	R	-	-	-	-	-	-	-	-	Y	L	S	F	P	S	V	K	R	-	-	A	Q	-	-	-	-	-	-	L	G	H	Q	I
T	I	-	K	D	I	L	E	H	P	W	F	R	V	N	L	K	D	-	-	-	-	-	-	-	-	Y	L	F	P	A	P	G	Q	Q	-	-	-	-	-	-	-	-	-	-	-	-	-	L	Q
T	I	-	E	E	I	K	K	H	E	W	F	Q	K	D	L	P	A	-	-	-	-	-	-	-	-	Y	L	F	P	S	S	I	E	Q	-	-	-	-	-	-	-	-	-	-	-	-	-	D	S
T	L	-	R	E	V	K	R	H	P	W	M	T	G	S	I	D	R	-	G	T	G	D	S	L	H	Q	L	A	T	L	P	T	A	T	-	-	T	A	-	-	-	-	-	-	-	-	-	-	-
T	I	-	K	E	I	M	E	D	E	W	F	K	V	G	L	P	E	-	-	-	-	-	-	-	-	Y	L	L	N	D	V	A	A	E	-	-	-	-	-	-	-	-	-	-	K	K	V	S	P
T	I	-	P	Q	I	R	D	N	A	W	F	N	Q	R	L	P	M	-	-	-	-	-	-	-	-	R	L	S	Y	S	E	S	I	F	-	-	S	V	-	-	-	-	-	-	-	-	-	K	E
K	F	-	H	E	L	R	L	H	P	W	L	R	E	N	V	P	F	-	-	-	-	-	-	-	-	Y	V	E	I	F	N	Q	N	T	-	-	R	M	-	-	-	-	-	-	-	-	-	E	S
D	V	-	K	K	I	V	N	H	S	W	F	Q	V	D	L	P	Y	-	-	-	-	-	-	-	-	Y	L	F	P	E	C	-	E	N	-	-	-	-	-	-	-	-	-	-	-	-	-	E	S
T	A	-	K	T	I	M	A	H	P	W	F	A	R	N	V	P	N	-	-	-	-	-	-	-	-	Y	L	F	P	K	I	S	D	E	-	-	-	-	-	-	-	-	-	-	-	-	-	E	T
N	F	-	E	Q	I	K	N	H	K	W	F	N	C	F	K	R	D	-	-	-	-	-	-	-	-	-	-	-	-	-	-	-	-	-	-	-	Y	E	I	P	Q	G	I	I	V	G	Y	N	R
T	M	-	K	Q	V	Q	Q	H	P	W	F	T	A	D	P	-	-	-	P	I	N	P	S	I	L	P	D	P	P	T	A	S	E	I	-	-	G	R	-	-	P	-	-	-	-	V	S	D	A
T	L	-	E	E	V	L	R	H	S	W	L	Q	M	G	H	T	P	-	A	S	S	E	E	L	A	D	A	A	F	A	F	S	L	S	-	-	-	-	-	-	-	-	-	-	-	-	-	-	-
T	I	-	A	Q	I	K	A	H	P	W	F	R	Q	V	N	Q	Q	-	-	-	-	-	-	-	-	-	-	-	-	-	-	-	-	-	-	-	-	-	L	N	H	G	I	I	V	G	Y	D	Y
N	L	-	E	Q	I	K	Q	H	P	W	F	R	L	Y	K	R	V	-	-	-	-	-	-	-	-	-	-	-	-	-	-	-	-	-	-	-	Q	S	I	P	Q	G	I	I	I	G	Y	S	R
T	M	-	E	Q	I	M	A	H	P	W	F	C	E	S	E	-	-	-	P	V	N	L	T	K	L	P	I	P	P	T	A	N	E	I	-	-	G	R	-	-	P	-	-	-	-	V	S	G	A
T	M	-	D	Q	I	M	A	H	P	W	F	C	E	S	E	-	-	-	P	A	N	L	A	A	L	P	V	P	P	T	A	N	E	I	-	-	G	R	-	-	P	-	-	-	-	V	W	D	P
T	L	-	E	A	I	Q	K	H	P	W	Y	Q	G	-	-	-	-	-	G	R	N	E	P	C	P	E	Q	P	P	P	R	R	V	C	-	-	V	R	-	-	R	-	-	-	-	I	L	S	L
S	L	-	S	D	V	F	K	H	P	W	V	A	G	S	-	-	-	-	S	K	T	E	L	E	L	E	Q	P	M	A	Q	V	V	Q	-	-	T	H	-	-	I	-	-	-	-	I	P	S	E
T	V	-	A	Q	I	K	Q	H	R	W	I	Q	A	A	P	V	L	-	T	Q	-	-	-	-	-	-	-	-	-	-	-	-	S	P	-	-	S	L	-	-	-	-	-	-	-	-	-	A	F
K	M	-	E	E	I	M	I	H	P	L	Y	L	T	A	A	V	P	-	M	P	E	V	V	H	S	P	L	P	P	T	A	-	-	-	-	-	-	-	-	-	-	-	-	-	-	L	P	S	I
T	V	-	A	Q	I	K	Q	H	R	W	M	Q	T	G	P	A	L	-	Q	Q	P	Q	H	Q	-	-	-	-	Q	P	P	P	P	S	-	-	P	L	-	-	-	-	-	-	-	-	-	C	F
T	L	-	A	E	I	N	K	H	P	W	V	T	A	G	-	-	-	-	G	K	G	E	L	E	L	E	L	P	M	M	E	V	V	Q	-	-	T	H	-	-	V	-	-	-	-	I	P	N	A
T	L	-	E	Q	I	M	K	D	K	W	I	N	I	G	Y	E	G	-	D	-	-	-	-	-	-	-	-	-	E	L	T	P	Y	T	-	-	E	P	-	-	-	-	-	-	-	-	-	Q	E
T	L	-	K	D	I	N	K	H	S	W	V	I	A	G	-	-	-	-	G	K	G	E	V	H	L	G	M	S	M	I	D	V	I	Q	-	-	T	H	-	-	I	-	-	-	-	I	P	S	A
T	V	-	A	R	I	K	K	H	R	W	M	K	S	D	P	P	A	-	T	A	-	-	-	-	-	-	-	-	-	A	P	P	E	T	-	-	P	Q	-	-	-	-	-	-	-	-	-	P	T
R	L	-	E	Q	T	M	T	D	K	W	M	N	I	N	Y	E	L	-	N	-	-	-	-	-	-	-	-	-	E	L	K	P	Y	L	-	-	E	P	-	-	-	-	-	-	-	-	-	S	A
S	V	-	A	Q	I	K	Q	H	R	W	M	L	A	D	P	S	A	-	A	Q	Q	-	-	-	-	-	-	-	-	-	-	-	-	-	-	-	T	L	-	-	-	-	-	-	-	-	-	S	H
S	M	-	A	Q	I	R	Q	H	R	W	M	Q	A	D	P	S	L	-	L	P	-	-	-	-	-	-	-	-	-	-	-	-	P	A	-	-	C	P	-	-	-	-	-	-	-	-	-	A	F
T	I	-	P	E	I	R	Q	H	D	F	I	L	F	A	G	K	M	-	-	-	-	-	-	-	-	-	-	-	-	-	-	-	-	-	-	-	-	T	I	P	E	G	V	N	T	K	L	D	N
T	I	-	E	E	L	I	T	Y	P	W	I	Q	K	N	W	A	L	-	N	H	D	G	R	S	E	P	I	L	T	E	L	P	E	I	-	-	S	S	-	-	-	-	-	-	-	-	-	-	-
T	L	-	S	Q	I	Q	R	H	P	W	Y	V	G	T	R	-	-	-	N	E	N	Q	P	E	S	D	I	P	K	K	H	H	I	K	-	-	I	P	-	-	P	-	-	-	-	I	L	G	D
S	L	-	E	Q	I	M	R	D	R	W	M	N	V	G	H	D	E	-	E	-	-	-	-	-	-	-	-	-	E	L	K	P	F	L	-	-	E	P	-	-	-	-	-	-	-	-	-	Q	P
T	L	-	E	T	I	M	K	D	K	W	M	N	I	G	F	D	N	-	D	-	-	-	-	-	-	-	-	-	E	L	K	P	Y	T	-	-	E	P	-	-	-	-	-	-	-	-	-	V	F
S	L	-	E	Q	I	M	R	D	K	W	I	N	V	G	Y	E	G	-	D	-	-	-	-	-	-	-	-	-	E	L	K	P	H	L	-	-	Q	P	-	-	-	-	-	-	-	-	-	E	E
S	L	-	D	N	I	M	K	D	R	W	M	N	V	G	Y	E	D	-	D	-	-	-	-	-	-	-	-	-	E	L	K	P	F	V	-	-	E	P	-	-	-	-	-	-	-	-	-	P	K
S	L	-	Q	Q	I	M	K	D	R	W	M	N	V	G	Y	E	G	-	E	-	-	-	-	-	-	-	-	-	E	L	K	Q	F	T	-	-	E	T	-	-	-	-	-	-	-	-	-	Q	P
S	L	-	E	T	I	M	K	D	R	W	I	N	M	G	Y	E	D	-	R	-	-	-	-	-	-	-	-	-	E	L	K	P	F	K	-	-	E	P	-	-	-	-	-	-	-	-	-	S	K
S	L	-	E	N	I	M	R	D	K	W	M	N	I	G	Y	E	D	-	D	-	-	-	-	-	-	-	-	-	D	L	K	P	F	K	-	-	E	P	-	-	-	-	-	-	-	-	-	P	A
T	I	-	E	Q	I	K	K	H	R	W	M	S	T	E	P	Y	T	-	V	P	K	V	V	P	D	P	-	-	V	R	S	P	A	H	-	-	T	S	-	-	-	-	-	-	-	-	-	T	H
T	V	-	S	H	-	-	-	H	R	A	I	K	V	A	-	-	-	-	H	K	Y	T	-	-	-	-	-	P	L	Y	P	V	I	D	-	-	T	T	-	-	-	-	-	-	-	-	-	-	-
T	L	-	A	E	V	T	A	H	R	W	L	Q	P	D	M	P	P	-	-	-	-	-	-	-	-	H	L	A	M	P	P	P	D	A	T	A	A	A	-	-	-	-	-	-	-	-	-	A	R
T	L	-	S	E	I	N	R	H	P	W	V	T	A	G	-	-	-	-	G	K	S	E	L	E	L	E	L	P	M	M	E	V	V	Q	-	-	T	H	-	-	V	-	-	-	-	I	P	S	I
S	M	-	E	Q	I	C	K	N	K	W	M	K	Q	G	D	P	D	-	P	E	F	D	R	L	I	A	E	C	E	Q	V	K	S	E	Q	Q	T	E	-	-	-	-	-	-	-	-	-	-	-
T	L	-	D	H	I	Q	K	H	S	W	Y	L	G	-	-	-	-	-	G	K	N	E	P	E	P	E	Q	P	A	S	R	K	V	A	-	-	I	R	-	-	K	-	-	-	-	I	L	S	A
T	L	-	E	Q	V	M	K	D	K	W	I	N	T	G	Y	E	G	-	D	-	-	-	-	-	-	-	-	-	D	L	K	P	H	I	-	-	E	P	-	-	-	-	-	-	-	-	-	V	E
S	T	-	A	E	V	L	N	H	P	L	L	N	K	Y	P	I	P	-	N	E	D	L	I	S	V	K	S	L	P	H	P	E	T	A	-	-	Y	K	-	-	S	-	-	-	-	L	G	S	V
T	I	-	E	Y	I	K	Q	H	K	W	M	Q	V	E	R	G	N	-	S	L	-	-	-	-	-	-	-	-	-	P	L	P	L	H	-	-	L	G	-	-	-	-	-	-	-	-	-	S	F
S	L	-	E	A	I	M	K	D	K	W	M	N	M	G	H	E	E	-	D	-	-	-	-	-	-	-	-	-	E	L	K	P	F	S	-	-	E	P	-	-	-	-	-	-	-	-	-	E	V
N	V	-	D	K	I	R	Q	H	P	W	L	A	G	V	Q	T	P	-	D	L	P	G	Y	D	V	D	G	D	A	T	I	E	E	I	-	-	-	-	-	-	-	-	-	-	-	-	-	-	-
N	I	-	P	Q	I	F	A	H	K	W	I	A	G	H	V	L	N	-	-	-	-	-	-	-	-	-	-	-	G	A	T	P	I	R	-	-	Y	E	-	-	-	-	-	-	-	-	-	D	K
T	I	-	R	H	L	L	A	H	P	W	L	M	A	D	A	Q	C	-	P	V	E	W	H	S	K	Y	K	R	C	-	-	-	-	-	-	-	-	-	-	-	-	-	-	-	-	-	-	-	-
S	L	-	L	A	V	M	E	D	K	W	T	N	I	G	F	E	E	-	D	-	-	-	-	-	-	-	-	-	V	L	K	P	F	S	-	-	E	P	-	-	-	-	-	-	-	-	-	P	P
T	L	-	E	T	I	M	K	D	R	W	M	N	I	G	Y	E	E	-	D	-	-	-	-	-	-	-	-	-	E	L	K	P	F	I	-	-	E	P	-	-	-	-	-	-	-	-	-	K	R
S	T	-	D	K	I	L	S	H	R	L	L	T	K	Y	P	I	P	-	N	E	D	L	I	S	V	K	S	L	P	H	P	E	T	A	-	-	Y	K	-	-	S	-	-	-	-	L	G	S	V
S	I	-	E	Q	I	K	Q	H	P	W	T	R	T	D	G	T	F	-	S	T	-	-	-	-	-	-	-	-	-	S	L	P	N	H	-	-	P	K	-	-	-	-	-	-	-	-	-	P	H
G	L	-	E	M	L	I	D	D	P	W	I	N	D	G	F	S	D	-	S	-	-	-	-	-	-	-	-	-	P	I	S	T	D	V	-	-	S	Q	-	-	-	-	-	-	-	-	-	K	V
T	L	-	E	N	I	M	K	D	R	W	M	N	I	G	Y	E	D	-	D	-	-	-	-	-	-	-	-	-	E	L	K	P	F	L	-	-	E	P	-	-	-	-	-	-	-	-	-	K	R
S	I	-	A	Q	I	K	A	H	E	C	F	R	G	D	I	N	P	-	-	-	-	-	-	-	-	E	Y	V	F	P	T	P	L	P	-	-	L	S	-	-	-	S	Y	N	I	P	I	P	T
T	M	-	A	Q	I	A	K	H	R	W	L	A	N	L	P	-	-	-	-	-	-	-	-	-	-	-	-	-	-	-	-	P	V	D	-	-	T	G	-	-	-	-	-	-	-	-	-	P	D
S	L	-	E	Q	I	K	A	H	P	W	L	Y	E	Y	P	E	D	-	R	P	P	I	Y	N	S	Y	T	S	Y	N	E	T	F	N	-	-	-	-	-	-	-	-	-	-	-	-	-	-	-
T	I	-	Q	Q	I	A	K	H	R	W	L	S	D	V	P	-	-	-	-	-	-	-	-	-	-	-	-	-	-	-	-	P	V	D	-	-	T	G	-	-	-	-	-	-	-	-	-	P	E
T	M	-	D	E	I	F	Q	H	P	F	V	R	K	Y	S	-	G	-	G	V	T	P	T	H	I	H	-	A	P	S	Y	E	H	V	-	-	A	R	-	-	P	-	-	-	-	V	A	S	V
S	L	-	N	Q	I	E	S	H	K	W	I	K	Q	F	S	E	P	-	-	-	-	-	-	-	-	-	-	-	-	-	T	P	K	R	-	-	L	T	-	-	-	-	-	-	-	-	-	V	D
T	L	-	N	A	V	M	S	D	K	W	I	N	L	G	H	E	D	-	V	D	-	-	-	-	-	-	-	-	R	L	R	P	F	R	-	-	E	K	-	-	-	-	-	-	-	-	-	P	M
T	V	-	A	Q	I	V	D	S	P	W	F	R	K	T	S	I	S	-	R	Q	P	P	P	P	P	P	T	A	P	A	A	E	K	E	-	-	-	-	-	-	-	-	-	-	-	-	-	-	-
T	V	-	N	E	L	L	S	H	H	W	L	T	L	G	I	L	D	-	P	V	K	I	K	S	D	D	P	H	S	-	-	-	-	-	-	-	-	-	-	-	-	-	-	-	-	-	-	-	-
T	V	-	K	Q	L	L	D	H	P	W	V	M	K	G	Y	S	T	-	P	V	E	W	H	S	K	H	P	L	G	H	-	-	-	-	-	-	-	-	-	-	-	-	-	-	-	-	-	-	-
K	L	-	D	E	I	I	N	H	P	L	L	K	K	Y	P	S	K	-	K	N	T	F	S	N	D	R	L	Q	A	N	H	T	T	E	-	-	-	-	-	-	-	-	N	L	D	L	S	P	V
T	L	-	A	E	I	M	V	H	P	W	M	T	K	G	F	G	G	-	P	P	E	N	Y	L	P	P	R	K	A	L	Q	L	P	-	-	-	-	-	-	-	-	-	-	-	-	-	-	-	-
S	I	-	S	Q	I	L	A	H	S	W	M	N	E	D	G	V	I	-	-	-	-	-	-	-	-	-	-	-	E	L	E	P	G	G	-	-	C	N	-	-	-	-	-	-	-	-	-	P	D
T	L	-	S	A	V	M	A	D	G	W	I	N	M	G	Y	E	E	-	G	N	-	-	-	-	-	-	-	-	R	L	R	P	F	Q	-	-	E	K	-	-	-	-	-	-	-	-	-	P	M
T	I	-	R	E	I	L	K	H	P	L	L	Q	K	Y	P	-	S	-	I	K	D	S	R	S	I	R	N	L	P	R	E	D	T	Y	-	-	L	S	-	-	P	-	-	-	-	L	A	D	T
T	L	-	S	E	I	M	N	H	P	W	L	T	K	G	F	N	S	-	P	P	E	N	Y	L	P	H	R	E	P	L	Q	L	P	-	-	-	-	-	-	-	-	-	-	-	-	-	-	-	-
S	F	-	Q	Q	V	W	Q	H	S	W	V	R	N	G	P	T	W	-	H	E	R	G	V	N	C	Y	E	V	T	P	D	P	G	A	L	G	G	L	-	-	-	-	-	-	-	-	-	-	-
T	F	-	E	E	C	S	Q	H	V	W	C	R	K	S	F	D	T	-	V	A	Q	Q	K	S	K	E	K	A	P	P	S	F	I	D	-	-	C	E	L	S	V	D	S	V	N	R	A	P	V
C	L	S	Q	Q	I	M	K	D	K	W	I	N	I	G	Y	E	G	-	D	-	-	-	-	-	-	-	-	-	E	L	K	P	Y	K	-	-	E	P	-	-	-	-	-	-	-	-	-	E	E
S	M	-	E	E	L	W	Q	H	P	W	I	S	Q	S	G	K	L	-	Q	P	L	I	V	E	V	P	P	P	S	E	A	-	-	-	-	-	-	-	-	-	-	-	-	-	-	-	-	-	-
K	T	-	R	D	I	L	K	H	P	F	V	K	R	Y	Y	D	C	-	E	K	D	D	A	F	I	Q	-	L	P	S	P	E	S	A	-	-	V	S	-	-	P	-	-	-	-	V	K	S	R
N	L	-	Q	E	I	M	N	H	P	W	M	T	K	G	F	N	A	-	P	P	D	N	C	L	P	H	R	E	P	L	Q	L	P	-	-	-	-	-	-	-	-	-	-	-	-	-	-	-	-
T	T	-	K	D	L	L	T	H	P	W	M	C	E	G	Y	G	S	-	H	V	N	W	Q	S	T	L	K	R	D	K	-	-	-	-	-	-	-	-	-	-	-	-	-	-	-	-	-	-	-
T	L	-	H	E	I	S	L	D	T	W	L	M	E	G	G	P	D	-	H	G	P	-	-	E	Y	L	P	L	V	S	R	E	Q	V	-	-	S	E	-	-	-	-	-	-	-	-	-	-	-
T	L	-	E	Q	I	V	N	S	A	W	L	K	Q	G	G	A	A	-	K	Q	M	-	-	-	-	E	P	L	I	T	R	H	D	I	-	-	T	D	-	-	-	-	-	-	-	-	-	-	-
T	T	-	A	Q	I	K	A	H	P	A	F	R	I	G	L	P	E	-	-	-	-	-	-	-	-	D	Y	I	L	P	K	P	L	P	-	-	I	P	-	-	-	F	Y	S	D	P	I	L	R
T	L	-	K	E	I	S	C	H	P	W	L	A	V	A	N	K	H	-	D	N	H	N	Y	D	T	M	P	L	V	S	R	E	Q	L	-	-	S	E	-	-	-	-	-	-	-	-	-	-	-
S	V	-	K	Q	V	L	S	H	R	W	M	T	A	P	H	S	A	-	R	S	A	S	V	I	L	T	K	E	T	F	S	P	R	T	-	-	-	-	-	-	-	T	S	R	L	G	N	Q	S
S	L	-	E	Q	I	E	G	H	T	W	L	Q	G	V	D	P	S	-	P	A	S	R	C	-	L	L	P	L	T	S	H	K	R	V	-	-	S	E	-	-	-	-	-	-	-	-	-	-	-
L	L	-	T	E	V	L	N	H	P	W	M	T	R	G	F	T	G	-	P	P	D	P	H	L	V	K	R	E	P	L	R	V	E	D	-	-	-	-	-	-	-	-	-	-	-	-	-	-	-
T	L	-	E	E	I	A	S	N	P	W	L	V	A	G	S	D	A	-	D	P	A	-	-	E	S	L	P	L	V	S	R	Q	Q	V	-	-	S	E	-	-	-	-	-	-	-	-	-	-	-
A	L	-	T	E	V	L	N	H	P	W	M	N	L	G	Y	T	S	-	T	P	N	T	H	V	P	P	R	T	P	L	R	A	D	E	-	-	-	-	-	-	-	-	-	-	-	-	-	-	-
D	L	-	E	A	V	I	T	H	P	W	L	H	N	D	L	E	E	-	P	W	S	S	D	S	L	R	E	E	I	E	E	V	G	R	L	D	S	E	-	-	-	-	-	-	-	-	-	-	-
S	L	-	E	E	I	A	A	D	P	W	L	A	I	G	S	D	L	-	D	T	T	-	-	E	T	L	P	L	V	S	R	Q	Q	V	-	-	S	D	-	-	-	-	-	-	-	-	-	-	-
S	V	-	K	K	L	L	E	H	D	W	L	N	H	K	Y	T	Q	-	P	V	K	W	N	T	I	Y	D	K	N	F	-	-	-	-	-	-	-	-	-	-	-	-	-	-	-	-	-	-	-
S	L	-	R	A	I	M	N	D	R	W	L	N	T	G	Y	D	A	-	-	-	-	-	-	-	-	-	-	-	L	M	T	P	Y	V	-	-	E	P	-	-	-	-	-	-	-	-	-	A	Q
T	I	-	D	C	I	M	H	H	P	W	L	A	Q	G	E	V	P	-	S	I	E	F	S	L	E	E	F	P	S	L	-	-	-	-	-	-	-	-	-	-	-	-	-	-	-	-	-	-	-
T	I	-	S	D	V	K	K	T	Y	W	L	R	E	S	K	F	P	-	K	S	Y	I	Q	C	S	T	V	P	D	E	E	E	L	Q	-	-	K	S	-	-	-	-	-	-	-	-	-	-	-
V	L	-	T	E	I	V	S	N	A	W	V	M	A	G	D	R	G	-	H	A	A	-	-	-	A	L	P	L	I	V	K	H	H	L	-	-	S	H	-	-	-	-	-	-	-	-	-	-	-
T	V	-	E	E	I	M	R	D	P	W	V	N	D	G	Q	E	L	-	P	L	T	T	Y	E	E	Q	I	P	N	H	-	-	-	-	-	-	-	-	-	-	-	-	-	-	-	-	-	-	-
T	L	-	E	E	V	L	Q	D	E	W	L	Q	M	V	D	E	E	-	L	P	I	G	L	F	S	V	P	L	I	S	Q	E	H	L	-	-	Q	F	-	-	-	-	-	-	-	-	-	-	-
S	L	-	E	E	I	E	G	H	T	W	L	Q	G	V	D	P	S	-	P	A	T	K	Y	-	S	T	P	L	V	S	H	K	N	L	-	-	S	E	-	-	-	-	-	-	-	-	-	-	-
G	L	-	A	E	I	V	S	N	P	W	V	M	A	G	D	R	G	-	H	A	A	-	-	-	A	L	P	L	I	V	K	H	H	L	-	-	P	H	-	-	-	-	-	-	-	-	-	-	-
I	L	-	A	D	V	L	R	H	E	W	M	N	Q	G	Y	N	K	-	A	I	K	N	Y	L	P	L	R	L	P	I	V	P	P	-	-	-	-	-	-	-	-	-	-	-	-	-	-	-	-
T	L	-	N	E	I	R	E	H	Q	W	L	A	P	Y	K	N	L	-	L	A	I	R	Q	P	D	W	D	K	M	H	-	-	-	-	-	-	-	-	-	-	-	-	-	-	-	-	-	-	-
T	L	-	P	E	I	L	S	H	P	F	L	A	E	H	A	P	Q	-	Q	Q	A	I	L	K	L	H	Q	P	P	P	F	A	T	A	-	-	-	-	-	-	-	-	-	-	-	-	-	-	-
T	L	-	D	E	I	M	A	H	P	W	V	K	D	S	I	K	T	-	M	T	D	K	L	L	Q	F	-	-	-	-	-	-	-	-	-	-	-	-	-	-	-	-	-	-	-	-	-	-	-
S	I	-	R	E	M	W	D	H	P	L	I	R	K	Y	D	N	I	-	R	G	F	E	G	H	R	K	Q	P	V	D	M	R	T	R	-	-	S	K	D	V	P	-	-	-	-	-	L	N	P
T	L	-	P	E	I	L	S	H	S	W	M	T	K	G	F	E	G	E	A	P	D	A	Y	L	P	E	R	Q	P	L	R	P	S	Q	-	-	-	-	-	-	-	-	-	-	-	-	-	-	-
T	A	-	D	E	V	M	T	H	S	W	L	R	K	D	T	E	A	-	S	P	N	D	C	E	E	M	V	P	S	L	-	-	-	-	-	-	-	-	-	-	-	-	-	-	-	-	-	-	-
T	I	-	Q	E	M	T	N	S	D	F	L	E	A	E	E	F	P	-	C	A	F	E	P	Y	L	S	K	P	S	I	E	T	V	D	-	-	L	K	-	-	-	-	-	-	-	-	-	-	-
T	A	-	S	E	V	M	K	H	A	W	F	K	E	H	G	K	G	-	F	T	G	R	Y	E	E	L	L	A	L	R	-	-	-	-	-	-	-	-	-	-	-	-	-	-	-	-	-	-	-
T	V	-	D	H	V	V	G	H	P	W	L	R	Q	G	E	E	G	-	S	P	S	P	A	V	E	R	L	P	K	H	-	-	-	-	-	-	-	-	-	-	-	-	-	-	-	-	-	-	-
S	V	-	R	A	A	M	E	E	K	W	I	N	E	G	F	A	K	-	K	P	L	H	T	L	S	H	K	N	R	L	S	P	E	D	-	-	-	-	-	-	-	-	-	-	-	-	-	-	-
S	I	-	D	N	I	M	N	S	E	W	M	N	G	V	P	Y	P	-	K	P	L	E	P	F	K	L	D	P	K	F	L	Y	E	D	N	I	L	Q	-	-	-	-	-	-	-	-	-	-	-
T	A	-	R	K	A	M	K	H	P	W	F	K	E	H	W	N	G	-	L	I	G	P	Y	E	E	M	L	P	L	T	-	-	-	-	-	-	-	-	-	-	-	-	-	-	-	-	-	-	-
S	L	-	S	E	V	T	C	H	P	W	M	I	Q	G	F	S	G	-	P	A	D	N	H	L	P	A	R	R	P	L	D	G	R	K	-	-	-	-	-	-	-	-	-	-	-	-	-	-	-
T	V	-	K	A	A	M	E	D	K	W	L	N	E	G	Y	A	K	-	R	P	L	H	T	V	I	H	K	N	R	M	R	P	E	D	-	-	-	-	-	-	-	-	-	-	-	-	-	-	-
S	V	-	R	A	A	M	E	E	R	W	I	N	E	G	Y	A	K	-	K	P	L	H	T	L	S	H	K	N	R	L	C	P	E	D	-	-	-	-	-	-	-	-	-	-	-	-	-	-	-
T	L	-	T	E	I	I	A	H	P	W	L	N	K	G	Y	D	H	-	I	V	E	P	Y	L	P	Q	R	E	P	L	K	L	P	-	-	-	-	-	-	-	-	-	-	-	-	-	-	-	-
T	L	-	A	D	I	L	Q	N	P	W	L	S	E	H	A	P	R	-	Q	Q	E	I	L	K	L	Q	Q	P	A	P	F	S	T	E	-	-	-	-	-	-	-	-	-	-	-	-	-	-	-
N	C	-	E	D	I	L	K	H	P	W	Y	D	N	N	I	T	L	-	K	S	L	V	Q	K	-	-	-	-	-	-	-	-	-	-	-	-	-	-	-	-	-	-	-	-	-	-	-	-	-
T	I	-	E	Q	I	L	S	H	P	W	I	L	G	P	S	Q	T	-	P	V	E	H	C	Q	G	E	S	R	E	-	-	-	-	-	-	-	-	-	-	-	-	-	-	-	-	-	-	-	-
S	I	-	R	E	A	M	E	E	R	W	I	S	E	G	Y	A	K	-	K	P	L	Y	T	L	S	H	K	N	R	L	C	P	E	D	-	-	-	-	-	-	-	-	-	-	-	-	-	-	-
T	A	-	T	K	A	Y	N	H	P	W	L	A	T	N	A	A	T	-	S	S	Q	K	N	L	H	R	T	-	-	-	-	-	-	-	-	-	-	-	-	-	-	-	-	-	-	-	-	-	-
S	L	-	A	Q	V	L	S	H	P	F	L	Q	P	W	G	V	V	-	A	K	E	K	T	D	K	V	L	L	K	Q	R	G	G	H	V	H	F	H	-	-	-	-	-	-	-	-	-	-	-
T	S	-	E	K	A	M	G	H	I	W	L	T	G	H	A	V	P	-	D	H	D	L	G	P	K	M	K	E	K	-	-	-	-	-	-	-	-	-	-	-	-	-	-	-	-	-	-	-	-
T	L	-	V	E	V	K	L	H	P	W	T	L	D	G	L	K	D	-	P	E	K	W	L	Q	N	-	-	-	-	-	-	-	-	-	-	-	-	-	-	-	-	-	-	-	-	-	-	-	-
291											292		293	294						295	296	297	298						299	300	301	302				303						304		305					306
K	-	-	-	-	-	-	-	-	-	-	K	-	I	D	-	-	-	-	-	E	E	I	L	-	-	-	-	-	Q	E	V	V	-	-	-	K	-	-	-	-	-	M	-	G	-	-	-	-	F
K	-	-	-	-	-	-	-	-	-	-	K	-	I	D	-	-	-	-	-	E	E	I	V	-	-	-	-	-	Q	E	V	V	-	-	-	K	-	-	-	-	-	M	-	G	-	-	-	-	Y
K	-	-	-	-	-	-	-	-	-	-	K	-	I	D	-	-	-	-	-	E	E	I	L	-	-	-	-	-	Q	E	V	I	-	-	-	N	-	-	-	-	-	M	-	G	-	-	-	-	F
K	-	-	-	-	-	-	-	-	-	-	K	-	I	D	-	-	-	-	-	E	D	I	L	-	-	-	-	-	Q	E	V	V	-	-	-	N	-	-	-	-	-	M	-	G	-	-	-	-	F
K	-	-	-	-	-	-	-	-	-	-	K	-	I	D	-	-	-	-	-	E	D	T	L	-	-	-	-	-	Q	E	V	I	-	-	-	K	-	-	-	-	-	M	-	G	-	-	-	-	F
K	-	-	-	-	-	-	-	-	-	-	K	-	I	D	-	-	-	-	-	E	D	I	L	-	-	-	-	-	R	K	V	I	-	-	-	Q	-	-	-	-	-	M	-	G	-	-	-	-	F
K	-	-	-	-	-	-	-	-	-	-	K	-	I	D	-	-	-	-	-	E	E	I	L	-	-	-	-	-	Q	E	V	L	-	-	-	K	-	-	-	-	-	M	-	G	-	-	-	-	F
K	-	-	-	-	-	-	-	-	-	-	K	-	I	N	-	-	-	-	-	E	E	I	L	-	-	-	-	-	L	E	V	V	-	-	-	R	-	-	-	-	-	L	-	G	-	-	-	-	F
K	-	-	-	-	-	-	-	-	-	-	M	-	I	D	-	-	-	-	-	E	D	T	L	-	-	-	-	-	R	D	V	V	-	-	-	K	-	-	-	-	-	L	-	G	-	-	-	-	Y
K	-	-	-	-	-	-	-	-	-	-	K	-	L	D	-	-	-	-	-	E	E	T	L	-	-	-	-	-	N	D	V	I	-	-	-	K	-	-	-	-	-	M	-	G	-	-	-	-	F
A	-	-	-	-	-	-	-	-	-	-	A	-	L	D	-	-	-	-	-	E	E	V	V	-	-	-	-	-	G	E	V	A	-	-	-	R	-	-	-	-	-	L	-	G	-	-	-	-	F
K	-	-	-	-	-	-	-	-	-	-	M	-	I	D	-	-	-	-	-	E	D	T	L	-	-	-	-	-	K	E	I	V	-	-	-	N	-	-	-	-	-	L	-	G	-	-	-	-	Y
R	-	-	-	-	-	-	-	-	-	-	V	-	V	D	-	-	-	-	-	A	Q	V	I	-	-	-	-	-	D	E	V	M	-	-	-	K	-	-	-	-	-	L	-	P	-	-	-	-	F
L	-	-	-	-	-	-	-	-	-	-	N	-	I	D	-	-	-	-	-	E	R	V	L	-	-	-	-	-	K	L	V	E	-	-	-	E	-	-	-	-	R	T	-	G	-	-	-	-	Y
G	-	-	-	-	-	-	-	-	-	-	F	-	V	D	-	-	-	-	-	V	E	A	I	-	-	-	-	-	A	E	V	C	-	-	-	E	-	-	-	-	K	F	-	G	-	-	-	-	V
S	-	-	-	-	-	-	-	-	-	-	V	-	I	D	-	-	-	-	-	T	D	A	V	-	-	-	-	-	N	E	V	C	-	-	-	E	-	-	-	-	K	F	-	S	-	-	-	-	V
S	-	-	-	-	-	-	-	-	-	-	V	-	I	D	-	-	-	-	-	T	D	A	V	-	-	-	-	-	N	E	V	C	-	-	-	E	-	-	-	-	K	F	-	G	-	-	-	-	V
N	-	-	-	-	-	-	-	-	-	-	V	-	I	D	-	-	-	-	-	R	K	A	V	-	-	-	-	-	S	E	V	C	-	-	-	D	-	-	-	-	K	F	-	G	-	-	-	-	V
N	-	-	-	-	-	-	-	-	-	-	M	-	I	D	-	-	-	-	-	D	E	A	L	-	-	-	-	-	K	E	V	C	-	-	-	E	-	-	-	-	K	C	-	E	-	-	-	-	C
S	-	-	-	-	-	-	-	-	-	-	I	-	I	D	-	-	-	-	-	T	D	A	V	-	-	-	-	-	Y	E	V	C	-	-	-	E	-	-	-	-	K	F	-	G	-	-	-	-	V
S	-	-	-	-	-	-	-	-	-	-	V	-	I	D	-	-	-	-	-	T	D	A	V	-	-	-	-	-	S	E	V	C	-	-	-	E	-	-	-	-	K	F	-	G	-	-	-	-	V
D	-	-	-	-	-	-	-	-	-	-	I	-	F	E	-	-	-	-	-	E	D	I	V	-	-	-	-	-	E	E	V	C	-	-	-	Q	-	-	-	-	K	F	-	N	-	-	-	-	V
T	-	-	-	-	-	-	-	-	-	-	M	-	I	D	-	-	-	-	-	D	E	A	L	-	-	-	-	-	K	E	V	C	-	-	-	E	-	-	-	-	K	F	-	E	-	-	-	-	C
S	-	-	-	-	-	-	-	-	-	-	I	-	V	D	-	-	-	-	-	T	E	A	I	-	-	-	-	-	R	E	V	C	-	-	-	E	-	-	-	-	K	F	-	N	-	-	-	-	V
I	-	-	-	-	-	-	-	-	-	-	H	-	I	N	Q	P	E	F	I	E	S	L	M	-	-	-	-	-	N	G	V	F	-	-	-	K	-	-	-	-	-	-	-	G	-	-	-	-	R
I	-	-	-	-	-	-	-	-	-	-	H	-	I	D	-	-	-	-	-	D	N	I	V	-	-	-	-	-	K	I	V	S	-	-	-	E	-	-	-	-	K	T	-	K	-	-	-	-	I
M	-	-	-	-	-	-	-	-	-	-	G	-	I	D	-	-	-	-	-	V	E	A	C	-	-	-	-	-	Q	E	V	A	-	-	-	S	-	-	-	-	K	F	-	G	-	-	-	-	V
N	-	-	-	-	-	-	-	-	-	-	V	-	I	D	-	-	-	-	-	T	Y	A	V	-	-	-	-	-	A	E	V	C	-	-	-	T	-	-	-	-	K	F	-	G	-	-	-	-	V
-	-	-	-	-	-	-	-	-	-	-	Q	-	I	D	-	-	-	-	-	Y	S	I	V	-	-	-	-	-	K	K	L	K	-	-	-	E	-	-	-	-	-	L	-	G	-	-	-	-	Y
D	-	-	-	-	-	-	-	-	-	-	D	-	V	S	-	-	-	-	-	E	D	V	V	-	-	-	-	-	N	A	L	A	-	-	-	I	-	-	-	-	A	M	-	G	-	-	-	-	Y
D	-	-	-	-	-	-	-	-	-	-	R	-	I	L	-	-	-	-	-	S	V	L	V	-	-	-	-	-	S	E	T	A	-	-	-	K	-	-	-	-	R	L	-	G	-	-	-	-	V
K	-	-	-	-	-	-	-	-	-	-	K	-	L	N	-	-	-	-	-	E	D	I	L	-	-	-	-	-	R	K	L	A	-	-	-	Q	M	K	N	V	N	F	H	N	-	-	-	-	L
S	-	-	-	-	-	-	-	-	-	-	I	-	V	D	-	-	-	-	-	I	D	V	V	-	-	-	-	-	Q	C	V	A	-	-	-	E	-	-	-	-	K	Y	-	D	-	-	-	-	V
S	-	-	-	-	-	-	-	-	-	-	I	-	V	D	-	-	-	-	-	L	S	V	V	-	-	-	-	-	K	Q	I	S	-	-	-	R	-	-	-	-	K	F	-	H	-	-	-	-	A
Y	-	-	-	-	-	-	-	-	-	-	P	-	V	D	-	-	-	-	-	Q	K	I	L	-	-	-	-	-	Q	E	L	E	-	-	-	Q	-	-	-	-	-	Y	-	G	-	-	-	-	L
S	-	-	-	-	-	-	-	-	-	-	E	-	I	D	-	-	-	-	-	D	R	L	L	-	-	-	-	-	E	T	L	K	-	-	-	V	-	-	-	-	-	L	-	W	T	D	-	-	L
-	-	-	-	-	-	-	-	-	-	-	H	E	V	D	-	-	-	-	-	P	D	V	V	-	-	-	-	-	E	Q	M	E	-	-	-	S	-	-	-	-	-	L	-	G	-	-	-	-	F
I	-	-	-	-	-	-	-	-	-	-	P	-	I	D	-	-	-	-	-	K	S	I	I	-	-	-	-	-	G	S	L	K	-	-	-	T	-	-	-	-	-	F	-	N	-	-	-	-	I
I	-	-	-	-	-	-	-	-	-	-	P	-	I	D	-	-	-	-	-	D	V	I	V	-	-	-	-	-	D	Q	L	A	-	-	-	T	-	-	-	-	-	K	-	G	-	-	-	-	F
S	-	-	-	-	-	-	-	-	-	-	D	-	I	D	-	-	-	-	-	D	R	I	L	-	-	-	-	-	E	T	I	K	-	-	-	F	-	-	-	-	-	L	-	W	G	E	-	-	T
S	-	-	-	-	-	-	-	-	-	-	E	-	I	D	-	-	-	-	-	D	R	I	L	-	-	-	-	-	E	T	I	K	-	-	-	F	-	-	-	-	-	L	-	W	G	E	-	-	P
T	-	-	-	-	-	-	-	-	-	-	E	-	L	D	-	-	-	-	-	P	D	V	L	-	-	-	-	-	D	S	M	H	-	-	-	S	-	-	-	-	-	L	-	G	C	F	-	-	R
E	-	-	-	-	-	-	-	-	-	-	N	-	I	D	-	-	-	-	-	P	D	V	F	-	-	-	-	-	R	H	M	N	-	-	-	S	-	-	-	-	-	L	-	G	C	F	-	-	K
V	T	H	D	Y	N	S	N	L	G	-	D	-	Y	N	-	-	-	-	-	E	Q	V	L	-	-	-	-	-	G	I	M	Q	-	-	-	M	-	-	-	-	-	L	-	G	-	-	-	-	I
D	-	-	-	-	-	-	-	-	-	-	S	-	L	D	-	-	-	-	-	E	D	V	M	-	-	-	-	-	Y	S	L	R	-	-	-	S	-	-	-	-	-	L	-	G	C	F	-	-	E
A	L	H	G	Y	N	S	N	L	G	-	D	-	Y	D	-	-	-	-	-	E	Q	V	L	-	-	-	-	-	G	I	M	Q	-	-	-	T	-	-	-	-	-	L	-	G	-	-	-	-	V
S	-	-	-	-	-	-	-	-	-	-	S	-	V	D	-	-	-	-	-	T	D	V	L	-	-	-	-	-	N	A	I	C	-	-	-	S	-	-	-	-	-	L	-	G	C	F	-	-	K
D	-	-	-	-	-	-	-	-	-	-	F	-	G	D	-	-	-	-	-	T	K	R	I	-	-	-	-	-	E	V	M	V	-	-	-	G	-	-	-	-	-	M	-	G	-	-	-	-	Y
N	-	-	-	-	-	-	-	-	-	-	D	-	L	D	-	-	-	-	-	T	D	V	L	-	-	-	-	-	Q	A	I	S	-	-	-	S	-	-	-	-	-	L	-	G	C	F	-	-	K
P	A	P	D	A	E	P	C	L	G	E	N	-	Y	S	-	-	-	-	-	E	P	V	L	-	-	-	-	-	G	L	M	Q	-	-	-	T	-	-	-	-	-	L	-	G	-	-	-	-	I
E	-	-	-	-	-	-	-	-	-	-	L	-	N	D	-	-	-	-	-	E	R	R	I	-	-	-	-	-	D	I	M	L	-	-	-	Q	-	-	-	-	-	M	-	G	-	-	-	-	F
S	L	T	E	Y	N	S	N	L	G	-	D	-	Y	S	-	-	-	-	-	E	P	V	L	-	-	-	-	-	S	I	M	N	-	-	-	T	-	-	-	-	-	L	-	G	-	-	-	-	I
S	L	L	S	Y	N	S	S	L	G	-	D	-	Y	D	-	-	-	-	-	E	Q	A	L	-	-	-	-	-	A	I	M	Q	-	-	-	A	-	-	-	-	-	L	-	G	-	-	-	-	V
F	K	I	-	-	-	-	-	-	-	-	D	-	V	D	-	-	-	-	-	Y	T	I	L	-	-	-	-	-	Q	Q	L	L	-	-	-	Q	-	-	-	-	-	Y	-	N	-	-	-	-	I
-	-	-	-	-	-	-	-	-	-	-	D	-	L	N	-	-	-	-	-	F	G	I	L	-	-	-	-	-	L	Q	M	H	-	-	-	R	-	-	-	-	-	M	-	N	-	-	-	-	L
E	-	-	-	-	-	-	-	-	-	-	D	-	V	D	-	-	-	-	-	P	D	V	I	-	-	-	-	-	G	S	M	T	-	-	-	S	-	-	-	-	-	L	-	G	C	F	-	-	K
D	-	-	-	-	-	-	-	-	-	-	Y	-	K	D	-	-	-	-	-	P	R	R	T	G	Q	H	R	H	E	M	M	I	-	-	-	K	-	-	-	-	-	M	-	G	-	-	-	-	F
H	-	-	-	-	-	-	-	-	-	-	M	-	K	D	-	-	-	-	-	G	R	K	I	E	R	K	Y	S	E	M	L	Q	-	-	-	S	-	-	-	-	-	L	-	G	-	-	-	-	Y
N	-	-	-	-	-	-	-	-	-	-	F	-	S	D	-	-	-	-	-	T	S	R	V	-	-	-	-	-	D	V	M	V	-	-	-	G	-	-	-	-	-	M	-	G	-	-	-	-	F
D	-	-	-	-	-	-	-	-	-	-	Q	-	I	D	-	-	-	-	-	E	A	R	I	-	-	-	-	-	E	K	L	I	Q	I	F	Q	-	-	-	-	-	L	-	G	-	-	-	-	F
D	-	-	-	-	-	-	-	-	-	-	F	-	S	D	-	-	-	-	-	L	K	R	I	-	-	-	-	-	E	L	M	E	-	-	-	T	-	-	-	-	-	M	-	G	-	-	-	-	F
D	-	-	-	-	-	-	-	-	-	-	E	-	L	D	-	-	-	-	-	S	Q	R	I	-	-	-	-	-	E	V	M	I	-	-	-	N	-	-	-	-	-	M	-	G	-	-	-	-	Y
D	-	-	-	-	-	-	-	-	-	-	V	-	L	D	-	-	-	-	-	P	I	R	I	E	-	-	-	-	E	I	M	V	-	-	-	N	-	-	-	-	-	M	-	G	-	-	-	-	Y
N	-	-	-	-	-	-	-	-	-	-	E	-	P	N	-	-	-	-	-	E	Q	V	L	-	-	-	-	-	R	L	M	Q	-	-	-	S	-	-	-	-	-	L	-	G	-	-	-	-	I
-	-	-	-	-	-	-	-	-	-	-	S	-	V	A	-	-	-	-	-	K	F	H	I	-	-	-	-	-	H	D	V	R	-	-	-	S	-	-	-	-	-	Y	-	G	L	F	L	N	P
Q	-	-	-	-	-	-	-	-	-	-	G	-	V	N	-	-	-	-	-	A	A	T	V	-	-	-	-	-	E	L	L	V	-	-	-	T	-	-	-	-	-	R	H	G	-	-	-	-	F
S	-	-	-	-	-	-	-	-	-	-	A	-	V	D	-	-	-	-	-	T	D	I	L	-	-	-	-	-	N	S	I	C	-	-	-	S	-	-	-	-	-	L	-	G	C	F	-	-	K
-	-	-	-	-	-	-	-	-	-	-	P	-	I	N	-	-	-	-	-	E	Q	V	L	-	-	-	-	-	L	A	M	V	-	-	-	E	-	-	-	-	-	M	-	G	-	-	-	-	L
S	-	-	-	-	-	-	-	-	-	-	E	-	L	D	-	-	-	-	-	P	D	V	L	-	-	-	-	-	D	S	M	N	-	-	-	S	-	-	-	-	-	L	-	G	C	F	-	-	R
D	-	-	-	-	-	-	-	-	-	-	Y	-	S	D	-	-	-	-	-	P	T	R	I	-	-	-	-	-	E	V	M	V	-	-	-	E	-	-	-	-	-	M	-	G	-	-	-	-	F
K	-	-	-	-	-	-	-	-	-	-	N	-	I	D	-	-	-	-	-	K	Q	I	L	-	-	-	-	-	Q	N	L	S	-	-	-	T	-	-	-	-	-	L	-	W	H	D	-	-	R
Y	S	D	R	E	A	A	K	V	G	-	E	-	F	N	-	-	-	-	-	E	K	I	L	-	-	-	-	-	R	L	M	E	-	-	-	S	-	-	-	-	-	L	-	G	-	-	-	-	I
D	-	-	-	-	-	-	-	-	-	-	L	-	S	D	-	-	-	-	-	L	K	R	I	-	-	-	-	-	E	I	L	V	-	-	-	G	-	-	-	-	-	M	-	G	-	-	-	-	Y
-	-	-	-	-	-	-	-	-	-	-	K	Q	R	R	-	-	-	-	-	E	L	V	L	-	-	-	-	-	G	Q	L	D	-	-	-	S	-	-	-	-	-	L	-	G	-	-	-	-	L
P	S	L	-	-	-	-	-	-	-	-	C	-	L	D	-	-	-	-	-	E	S	I	I	-	-	-	-	-	D	Q	M	A	-	-	-	C	-	-	-	-	-	L	P	G	-	-	-	-	L
-	-	-	-	-	-	-	-	-	-	-	-	-	L	D	-	-	-	-	-	E	D	C	L	-	-	-	-	-	T	E	L	A	-	-	-	V	-	-	-	-	-	H	Y	G	-	-	-	-	K
N	-	-	-	-	-	-	-	-	-	-	Y	-	T	D	-	-	-	-	-	P	T	R	L	-	-	-	-	-	A	I	M	Q	-	-	-	E	-	-	-	-	-	M	-	G	-	-	-	-	F
D	-	-	-	-	-	-	-	-	-	-	I	-	K	D	-	-	-	-	-	E	N	R	I	-	-	-	-	-	N	K	M	Q	-	-	-	Q	-	-	-	-	-	M	-	G	-	-	-	-	Y
K	-	-	-	-	-	-	-	-	-	-	N	-	I	D	-	-	-	-	-	K	Q	I	L	-	-	-	-	-	Q	N	L	S	-	-	-	I	-	-	-	-	-	L	-	W	H	D	-	-	R
V	T	P	-	-	-	-	-	-	-	-	E	-	V	S	-	-	-	-	-	D	Q	V	I	-	-	-	-	-	Q	I	M	K	-	-	-	S	-	-	-	-	-	L	-	G	-	-	-	-	I
E	-	-	-	-	-	-	-	-	-	-	-	-	E	D	-	-	-	-	-	D	S	I	I	-	-	-	-	-	R	L	L	E	-	-	-	N	-	-	-	-	-	K	Y	H	-	-	-	-	I
D	-	-	-	-	-	-	-	-	-	-	L	-	K	D	-	-	-	-	-	E	N	R	L	-	-	-	-	-	N	K	M	Q	-	-	-	Q	-	-	-	-	-	M	-	G	-	-	-	-	F
E	-	-	-	-	-	-	-	-	-	-	R	-	I	T	-	-	-	-	-	Q	E	V	I	-	-	-	-	-	E	T	L	L	-	-	-	K	-	-	-	-	-	I	-	G	Y	-	-	-	P
R	E	M	-	-	-	-	-	-	-	-	H	-	L	N	-	-	-	-	-	K	T	V	I	-	-	-	-	-	E	H	M	L	-	-	-	Q	-	-	-	-	-	L	P	Q	-	-	-	-	L
-	-	-	-	-	-	-	-	-	-	-	G	E	L	N	-	-	-	-	-	K	H	V	L	-	-	-	-	-	D	V	M	M	-	-	-	G	-	-	-	-	-	L	-	G	-	-	-	-	L
Y	E	M	-	-	-	-	-	-	-	-	Q	-	F	N	-	-	-	-	-	R	T	V	M	-	-	-	-	-	D	H	M	L	-	-	-	Q	-	-	-	-	-	L	P	D	-	-	-	-	L
Q	-	-	-	-	-	-	-	-	-	-	D	-	I	D	-	-	-	-	-	I	E	I	L	-	-	-	-	-	K	N	L	Q	-	-	-	I	-	-	-	-	-	L	-	W	H	G	-	-	E
I	N	P	-	-	-	-	-	-	-	-	M	-	M	N	-	-	-	-	-	T	A	V	I	-	-	-	-	-	E	L	M	L	-	-	-	Q	-	-	-	-	-	L	P	G	-	-	-	-	L
E	-	-	-	-	-	-	-	-	-	-	L	-	Q	D	-	-	-	-	-	P	V	R	M	-	-	-	-	-	E	Q	L	F	-	-	-	Q	-	-	-	-	-	M	-	G	-	-	-	-	Y
-	-	-	-	-	-	-	-	-	-	-	K	-	D	E	-	-	-	-	-	P	E	T	L	N	A	F	H	L	I	S	L	S	-	-	-	E	-	-	-	-	-	-	-	G	-	-	-	-	F
-	-	-	-	-	-	-	-	-	-	-	-	-	Q	D	-	-	-	-	-	N	D	V	I	-	-	-	-	-	S	L	M	S	-	-	-	Q	-	-	-	-	-	Y	H	G	-	-	-	-	T
-	-	-	-	-	-	-	-	-	-	-	-	-	I	D	-	-	-	-	-	E	D	C	I	-	-	-	-	-	T	E	M	A	-	-	-	V	-	-	-	-	-	T	S	K	-	-	-	-	Q
T	-	-	-	-	-	-	-	-	-	-	E	-	I	D	-	-	-	-	-	E	Q	I	V	-	-	-	-	-	K	N	L	Q	-	-	-	T	-	-	-	-	-	L	-	W	H	G	-	-	I
-	-	-	-	-	-	-	-	-	-	-	-	-	L	D	-	-	-	-	-	P	R	V	L	-	-	-	-	-	Q	K	M	D	-	-	-	G	-	-	-	-	-	F	D	F	-	-	-	-	G
V	S	M	P	P	-	-	-	-	-	-	P	-	L	N	-	-	-	-	-	Q	L	V	I	-	-	-	-	-	E	N	M	L	-	-	-	R	-	-	-	-	-	L	P	G	-	-	-	-	L
D	-	-	-	-	-	-	-	-	-	-	L	-	Q	D	-	-	-	-	-	I	Y	R	L	-	-	-	-	-	D	L	L	S	-	-	-	N	-	-	-	-	-	M	-	G	-	-	-	-	H
N	-	-	-	-	-	-	-	-	-	-	S	K	I	D	-	-	-	-	-	D	A	I	L	-	-	-	-	-	Q	N	L	V	-	-	-	I	-	-	-	-	-	L	-	W	H	G	-	-	K
-	-	-	-	-	-	-	-	-	-	-	-	-	L	D	-	-	-	-	-	T	E	I	V	-	-	-	-	-	E	K	M	T	-	-	-	G	-	-	-	-	-	F	D	F	-	-	-	-	G
-	-	-	-	-	-	-	-	-	-	-	R	-	C	D	-	-	-	-	-	E	Q	V	V	-	-	-	-	-	A	E	L	E	-	-	-	S	-	-	-	-	-	A	-	G	-	-	-	-	Y
I	-	-	-	-	-	-	-	-	-	-	S	-	V	D	-	-	-	-	-	Q	D	L	L	-	-	-	-	-	R	Q	V	V	-	-	-	D	-	-	-	-	-	L	-	G	-	-	-	-	F
D	-	-	-	-	-	-	-	-	-	-	F	-	G	D	-	-	-	-	-	T	K	R	I	-	-	-	-	-	E	V	M	V	-	-	-	G	-	-	-	-	-	M	-	G	-	-	-	-	Y
-	-	-	-	-	-	-	-	-	-	-	-	-	L	V	-	-	-	-	-	Q	R	C	M	-	-	-	-	-	Q	E	I	A	A	Q	T	D	-	-	-	-	-	-	-	-	-	-	-	-	I
Q	-	-	-	-	-	-	-	-	-	-	Q	-	I	D	-	-	-	-	-	K	R	I	L	-	-	-	-	-	E	N	L	V	-	-	-	I	-	-	-	-	-	L	-	W	H	G	-	-	R
-	-	-	-	-	-	-	-	-	-	-	-	-	L	D	-	-	-	-	-	P	E	V	I	-	-	-	-	-	E	K	M	Q	-	-	-	G	-	-	-	-	-	F	D	F	-	-	-	-	G
-	-	-	-	-	-	-	-	-	-	-	-	-	P	E	-	-	-	-	-	S	R	I	I	-	-	-	-	-	E	E	L	S	-	-	-	D	-	-	-	-	-	Y	Y	N	I	-	-	-	S
-	-	-	-	-	-	-	-	-	-	-	D	-	D	H	-	-	-	-	-	T	L	I	I	-	-	-	-	-	Q	K	I	V	-	-	-	N	-	-	-	-	-	-	-	G	K	I	-	-	A
-	-	-	-	-	-	-	-	-	-	-	S	-	V	H	-	-	-	-	-	E	S	I	M	-	-	-	-	-	E	R	M	I	-	-	-	S	-	-	-	-	-	-	-	G	N	I	-	-	A
E	-	-	-	-	-	-	-	-	-	-	E	-	L	D	-	-	-	-	-	H	N	A	I	-	-	-	-	-	I	T	L	T	-	-	-	Q	-	-	-	-	-	M	-	G	Y	-	-	-	S
-	-	-	-	-	-	-	-	-	-	-	E	-	D	H	-	-	-	-	-	N	L	I	V	-	-	-	-	-	Q	K	I	V	-	-	-	N	-	-	-	-	-	-	-	G	N	I	-	-	A
P	-	-	-	-	-	-	-	-	-	-	R	-	L	D	-	-	-	-	-	A	A	I	M	-	-	-	-	-	H	Y	M	Q	-	-	-	Q	-	-	-	-	-	H	G	K	-	-	-	-	W
-	-	-	-	-	-	-	-	-	-	-	E	-	E	H	-	-	-	-	-	E	I	I	L	-	-	-	-	-	Q	A	M	T	-	-	-	C	-	-	-	-	-	-	-	G	N	I	-	-	A
-	-	-	-	-	-	-	-	-	-	-	-	-	I	D	-	-	-	-	-	R	E	V	I	-	-	-	-	-	R	G	M	S	-	-	-	G	-	-	-	-	-	F	E	F	-	-	-	-	G
-	-	-	-	-	-	-	-	-	-	-	E	-	H	H	-	-	-	-	-	N	L	I	I	-	-	-	-	-	T	K	M	V	-	-	-	N	-	-	-	-	-	-	-	G	N	I	-	-	A
-	-	-	-	-	-	-	-	-	-	-	-	-	L	D	-	-	-	-	-	P	A	V	I	-	-	-	-	-	R	G	M	S	-	-	-	G	-	-	-	-	-	F	E	F	-	-	-	-	G
-	-	-	-	-	-	-	-	-	-	-	-	-	L	N	-	-	-	-	-	E	Y	V	L	-	-	-	-	-	D	E	M	E	-	-	-	N	-	-	-	-	-	L	-	G	-	-	-	-	Y
-	-	-	-	-	-	-	-	-	-	-	E	-	H	H	-	-	-	-	-	N	F	I	I	-	-	-	-	-	T	K	M	V	-	-	-	N	-	-	-	-	-	-	-	G	K	I	-	-	A
-	-	-	-	-	-	-	-	-	-	-	-	-	I	D	-	-	-	-	-	R	D	V	A	-	-	-	-	-	R	V	M	S	-	-	-	K	-	-	-	-	-	Y	Y	G	F	-	-	-	E
I	-	-	-	-	-	-	-	-	-	-	H	-	L	N	-	-	-	-	-	E	V	Y	V	-	-	-	-	-	E	H	M	I	-	-	-	R	-	-	-	-	-	L	-	G	-	-	-	-	F
-	-	-	-	-	-	-	-	-	-	-	-	-	P	N	-	-	-	-	-	P	I	I	L	-	-	-	-	-	I	N	M	A	-	-	-	D	-	-	-	-	-	L	-	G	-	-	-	-	Y
-	-	-	-	-	-	-	-	-	-	-	S	-	V	A	-	-	-	-	-	R	N	V	W	-	-	-	-	-	N	T	L	H	-	-	-	Q	-	-	-	-	-	Y	-	G	-	-	-	-	I
-	-	-	-	-	-	-	-	-	-	-	S	-	A	H	-	-	-	-	-	T	T	I	I	-	-	-	-	-	E	Q	M	V	-	-	-	A	-	-	-	-	-	-	-	G	G	I	-	-	G
-	-	-	-	-	-	-	-	-	-	-	-	-	P	N	-	-	-	-	-	P	E	T	I	-	-	-	-	-	Q	L	L	V	-	-	-	A	-	-	-	-	-	M	-	G	-	-	-	-	F
-	-	-	-	-	-	-	-	-	-	-	E	-	D	H	-	-	-	-	-	I	E	I	L	-	-	-	-	-	N	K	M	A	-	-	-	S	-	-	-	-	-	-	-	G	G	L	-	-	A
-	-	-	-	-	-	-	-	-	-	-	E	-	E	H	-	-	-	-	-	N	S	I	I	-	-	-	-	-	Q	R	M	V	-	-	-	L	-	-	-	-	-	-	-	G	D	I	-	-	A
-	-	-	-	-	-	-	-	-	-	-	S	-	A	H	-	-	-	-	-	T	T	I	I	-	-	-	-	-	E	Q	M	V	-	-	-	A	-	-	-	-	-	-	-	G	G	V	-	-	G
-	-	-	-	-	-	-	-	-	-	-	-	-	L	A	-	-	-	-	-	P	N	I	L	-	-	-	-	-	Q	H	-	-	-	-	-	-	-	-	-	-	-	-	-	-	-	-	-	-	-
-	-	-	-	-	-	-	-	-	-	-	-	-	R	D	-	-	-	-	-	R	K	I	A	-	-	-	-	-	A	A	S	A	-	-	-	-	-	-	-	-	-	A	S	G	-	-	-	-	N
-	-	-	-	-	-	-	-	-	-	-	-	-	L	E	-	-	-	-	-	K	D	C	L	-	-	-	-	-	Q	R	M	R	-	-	-	-	-	-	-	-	-	S	A	G	-	-	-	-	V
-	-	-	-	-	-	-	-	-	-	-	S	-	L	D	-	-	-	-	-	K	E	M	I	-	-	-	-	-	N	S	T	L	-	-	-	K	-	-	-	-	-	I	L	G	-	-	-	-	F
R	-	-	-	-	-	-	-	-	-	-	D	-	I	D	-	-	-	-	-	P	Q	I	L	-	-	-	-	-	R	Q	L	R	-	-	-	A	-	-	-	-	-	M	-	W	H	S	-	-	T
-	-	-	-	-	-	-	-	-	-	-	-	-	L	D	-	-	-	-	-	P	E	V	I	-	-	-	-	-	K	G	M	T	-	-	-	G	-	-	-	-	-	F	E	F	-	-	-	-	G
-	-	-	-	-	-	-	-	-	-	-	-	-	P	D	-	-	-	-	-	P	A	I	V	-	-	-	-	-	K	A	M	E	-	-	-	R	-	-	-	-	-	I	-	G	-	-	-	-	F
-	-	-	-	-	-	-	-	-	-	-	D	-	D	E	-	-	-	-	-	R	E	A	R	-	-	-	-	-	K	M	L	I	-	-	-	D	-	-	-	-	-	L	-	G	-	-	-	-	I
-	-	-	-	-	-	-	-	-	-	-	-	-	P	D	-	-	-	-	-	P	E	I	L	-	-	-	-	-	A	A	M	K	-	-	-	C	-	-	-	-	-	E	-	G	-	-	-	-	F
-	-	-	-	-	-	-	-	-	-	-	-	-	P	D	-	-	-	-	-	P	A	I	V	-	-	-	-	-	V	A	M	R	-	-	-	D	-	-	-	-	-	L	-	G	-	-	-	-	Y
-	-	-	-	-	-	-	-	-	-	-	-	-	V	D	-	-	-	-	-	S	S	V	L	-	-	-	-	-	A	D	M	T	-	-	-	E	-	-	-	-	-	A	L	G	-	-	-	-	Y
-	-	-	-	-	-	-	-	-	-	-	K	-	E	E	-	-	-	-	-	T	E	V	K	-	-	-	-	-	I	I	L	N	-	-	-	H	-	-	-	-	-	L	-	G	-	-	-	-	I
-	-	-	-	-	-	-	-	-	-	-	-	-	P	D	-	-	-	-	-	P	A	I	L	-	-	-	-	-	D	A	M	K	-	-	-	S	-	-	-	-	-	I	-	G	-	-	-	-	F
-	-	-	-	-	-	-	-	-	-	-	-	-	L	D	-	-	-	-	-	R	Q	V	I	-	-	-	-	-	H	A	M	K	-	-	-	K	-	-	-	-	-	F	E	F	-	-	-	-	G
-	-	-	-	-	-	-	-	-	-	-	-	-	L	N	-	-	-	-	-	S	A	V	L	-	-	-	-	-	N	Y	M	T	-	-	-	E	-	-	-	-	-	S	L	G	-	-	-	-	F
-	-	-	-	-	-	-	-	-	-	-	-	-	L	N	-	-	-	-	-	S	S	V	L	-	-	-	-	-	T	F	M	T	-	-	-	E	-	-	-	-	-	T	L	G	-	-	-	-	Y
-	-	-	-	-	-	-	-	-	-	-	-	-	L	D	-	-	-	-	-	I	E	V	I	-	-	-	-	-	K	G	M	T	-	-	-	G	-	-	-	-	-	F	Q	F	-	-	-	-	G
-	-	-	-	-	-	-	-	-	-	-	-	-	L	E	-	-	-	-	-	K	E	V	L	-	-	-	-	-	Q	R	M	R	-	-	-	-	-	-	-	-	-	A	A	G	-	-	-	-	V
-	-	-	-	-	-	-	-	-	-	-	-	-	-	-	-	-	-	-	-	E	S	I	L	-	-	-	-	-	E	E	S	K	-	-	-	-	-	-	-	-	-	V	L	G	K	R	-	-	K
-	-	-	-	-	-	-	-	-	-	-	-	-	I	D	-	-	-	-	-	E	T	V	I	-	-	-	-	-	A	E	L	A	-	-	-	R	-	-	-	-	-	M	-	G	-	-	-	-	R
-	-	-	-	-	-	-	-	-	-	-	-	-	L	N	-	-	-	-	-	S	S	V	L	-	-	-	-	-	A	H	M	T	-	-	-	E	-	-	-	-	-	T	L	G	-	-	-	-	Y
-	-	-	-	-	-	-	-	-	-	-	-	-	I	S	-	-	-	-	-	Q	N	L	L	-	-	-	-	-	Q	R	Q	S	-	-	-	-	-	-	-	-	-	-	-	-	-	-	-	-	T
-	-	-	-	-	-	-	-	-	-	-	S	K	H	E	-	-	-	-	-	K	R	L	L	-	-	-	-	-	K	R	L	K	-	-	-	-	-	-	-	-	-	Q	C	G	-	-	-	-	F
-	-	-	-	-	-	-	-	-	-	-	-	-	L	R	-	-	-	-	-	E	E	V	E	-	-	-	-	-	R	R	R	A	V	R	E	R	-	-	-	-	-	-	-	-	-	-	-	-	F
-	-	-	-	-	-	-	-	-	-	-	-	-	T	D	-	-	-	-	-	P	S	T	V	-	-	-	-	-	S	R	V	E	-	-	-	-	-	-	-	-	-	-	-	-	-	-	-	-	V
307	308	309					310	311	312			313	314	315	316	317	318	319		320	321	322	323	324	325			326	327	328	329	330	331	332	333	334	335	336	337	338	339		340	341	342	343	344	345	346
D	R	N	-	-	-	-	N	L	T	-	-	E	S	L	R	N	R	V	-	Q	N	E	G	T	V	-	-	A	Y	Y	L	L	L	D	N	R	H	R	V	S	T	-	G	Y	L	G	A	E	F
E	R	S	-	-	-	-	I	L	V	-	-	D	S	L	R	N	R	V	-	Q	N	E	G	T	V	-	-	A	Y	Y	L	L	L	D	N	R	F	R	V	S	S	G	G	Y	L	G	A	E	F
D	R	N	-	-	-	-	H	L	I	-	-	E	S	L	R	N	R	T	-	Q	N	D	G	T	V	-	-	T	Y	Y	L	I	L	D	N	R	F	R	A	S	S	-	G	Y	L	G	A	E	F
E	K	N	-	-	-	-	H	L	I	-	-	E	S	L	R	S	R	V	-	Q	N	D	G	T	V	-	-	T	Y	Y	L	L	M	D	N	R	F	R	I	S	S	-	G	Y	L	G	A	E	F
A	K	N	-	-	-	-	L	V	I	-	-	E	S	I	Q	N	R	M	-	Q	N	E	A	T	V	-	-	T	Y	F	L	L	L	D	N	R	F	R	A	A	S	-	G	Y	L	G	A	E	Y
D	R	N	-	-	-	-	Q	V	I	-	-	E	S	L	H	N	R	T	-	Q	N	E	A	T	V	-	-	A	Y	Y	L	L	L	D	N	H	S	R	G	N	S	-	S	Y	L	G	A	E	F
D	R	N	-	-	-	-	S	L	V	-	-	E	S	L	R	N	R	V	-	Q	N	E	G	T	V	-	-	A	Y	Y	L	L	L	D	N	R	F	R	V	S	S	-	G	Y	L	G	A	E	F
E	R	N	-	-	-	-	Q	L	V	-	-	G	S	L	I	N	R	I	-	Q	D	E	A	T	V	-	-	S	Y	Y	L	L	L	G	Y	R	L	H	T	S	N	-	G	Y	A	G	L	E	F
D	K	D	-	-	-	-	H	V	C	-	-	E	S	L	C	N	R	L	-	Q	N	E	E	T	V	-	-	A	Y	Y	L	L	L	D	N	R	F	R	A	T	S	-	G	Y	L	G	A	H	Y
D	K	N	-	-	-	-	Q	L	I	-	-	E	S	L	H	N	R	L	-	Q	N	E	A	T	V	-	-	A	Y	Y	L	L	M	D	N	R	L	R	T	T	S	-	G	Y	L	G	S	E	F
S	P	S	-	-	-	-	F	L	A	-	-	A	S	V	Q	R	R	E	-	Q	N	K	A	T	V	-	-	T	Y	Y	L	L	A	D	N	R	R	R	M	P	S	S	A	Y	L	R	E	E	M
D	K	D	-	-	-	-	H	V	C	-	-	E	S	L	C	N	M	L	-	Q	N	E	A	T	V	-	-	A	Y	Y	L	L	L	D	N	R	F	R	A	T	S	V	G	Y	-	-	-	Q	M
H	K	A	-	-	-	-	Y	A	L	-	-	N	S	S	A	N	Q	A	-	R	L	A	E	E	A	-	-	T	R	A	L	T	Q	P	G	Q	P	G	A	S	S	-	S	-	-	-	-	-	-
S	R	E	-	-	-	-	K	V	I	-	-	N	S	L	K	K	G	K	-	R	N	C	Y	S	V	-	-	A	Y	Q	L	L	K	D	S	I	V	K	M	D	I	S	E	E	M	E	A	A	I
K	E	Q	-	-	-	-	E	V	H	-	-	T	A	L	L	S	G	N	Q	H	D	Q	L	A	I	-	-	A	Y	H	L	I	I	D	N	K	R	I	A	D	E	-	A	A	K	A	E	I	K
K	D	S	-	-	-	-	E	V	H	-	-	N	A	L	L	S	G	D	P	H	D	Q	L	G	I	-	-	A	Y	H	L	I	I	D	N	K	R	I	A	D	E	-	A	A	K	A	E	L	K
K	E	Q	-	-	-	-	E	V	H	-	-	S	A	L	L	S	G	D	P	H	D	Q	L	A	I	-	-	A	Y	H	L	I	I	D	N	K	R	I	A	D	E	-	A	A	K	A	E	L	K
Q	P	G	-	-	-	-	E	V	H	-	-	N	A	L	L	S	G	D	A	H	D	Q	L	A	I	-	-	A	Y	H	L	I	I	D	N	K	R	I	A	D	E	-	A	A	K	A	D	I	K
L	E	E	-	-	-	-	E	V	L	-	-	S	C	L	Y	S	R	N	H	Q	D	P	L	A	V	-	-	A	Y	H	L	I	I	D	N	R	R	I	M	N	E	-	A	-	-	-	-	-	K
Q	E	K	-	-	-	-	E	V	H	-	-	S	A	L	L	S	G	D	P	H	D	Q	L	A	I	-	-	A	Y	H	L	I	I	D	N	K	Q	Y	-	-	-	-	E	S	K	C	D	I	K
R	E	Q	-	-	-	-	E	V	H	-	-	S	A	L	L	S	G	D	P	H	D	Q	L	A	I	-	-	A	Y	H	L	I	V	D	N	K	R	I	A	D	E	-	A	A	K	A	E	L	R
S	H	Q	-	-	-	-	D	V	I	-	-	A	A	L	R	G	L	D	P	F	D	S	L	K	V	-	-	A	Y	Q	L	I	K	D	N	K	S	I	Y	Q	H	-	E	M	S	A	L	R	E
S	E	E	-	-	-	-	E	V	L	-	-	S	C	L	Y	N	R	N	H	Q	D	P	L	A	V	-	-	A	Y	H	L	I	I	D	N	R	R	I	M	N	E	-	A	-	-	-	-	-	K
K	E	Q	-	-	-	-	E	V	H	-	-	N	S	L	L	A	G	D	P	H	D	Q	L	R	I	-	-	A	Y	F	L	I	I	D	N	K	R	F	-	-	-	-	-	-	-	-	-	-	-
K	R	E	-	-	-	-	Y	V	I	-	-	E	A	V	T	S	N	Q	-	P	S	P	M	K	I	-	-	T	Y	E	L	M	L	D	-	-	-	-	-	-	-	-	-	-	-	-	-	-	-
G	K	Q	-	-	-	-	F	I	S	-	-	S	S	L	Q	R	G	E	-	K	T	S	F	T	V	-	-	I	Y	Y	L	I	R	E	S	L	A	P	F	D	L	-	I	T	I	G	T	K	H
C	P	D	-	-	-	-	I	V	S	-	-	P	D	L	N	Q	N	E	D	P	S	R	Y	L	V	-	-	A	Y	R	L	I	I	D	G	K	I	L	Q	S	Q	-	E	-	-	-	-	-	P
K	E	S	-	-	-	-	E	V	H	-	-	N	S	L	L	S	G	D	P	H	D	Q	L	A	I	-	-	A	Y	H	L	I	I	D	N	K	R	-	-	-	-	-	-	-	-	-	-	-	-
E	T	D	V	T	E	I	A	K	H	-	-	Q	K	L	N	T	A	V	Q	L	P	K	A	V	V	-	-	A	Y	R	L	L	S	D	R	Q	-	-	-	-	-	-	-	-	-	-	-	-	-
S	R	E	-	-	-	-	E	I	I	-	-	D	A	I	K	I	G	R	T	P	E	T	E	E	I	L	D	S	Y	Q	L	M	K	S	-	-	-	-	-	-	-	-	-	-	-	-	-	-	-
R	D	R	-	-	-	-	D	V	R	-	-	K	E	L	E	L	G	-	-	Y	G	A	A	F	V	-	-	A	Y	N	I	L	L	D	A	R	R	R	R	E	-	-	-	-	-	-	-	-	-
N	E	Q	-	-	-	-	T	I	R	-	-	D	A	V	I	K	R	D	-	D	Y	S	F	V	I	-	-	A	Y	D	L	L	L	D	D	Y	K	K	N	N	Y	-	Y	N	K	E	N	N	Q
K	E	E	-	-	-	-	D	V	T	-	-	G	A	L	L	A	E	D	H	H	H	F	L	S	I	-	-	A	Y	R	L	E	V	N	H	K	S	N	A	N	E	-	S	T	Q	K	A	K	D
T	E	K	-	-	-	-	K	V	I	-	-	T	V	L	K	Q	N	D	P	Y	N	R	L	S	I	-	-	A	Y	N	L	A	V	E	K	R	R	R	E	Q	S	-	T	T	A	K	L	S	A
K	Q	D	-	-	-	-	Y	V	Q	-	-	N	C	L	D	A	N	K	-	H	N	H	V	T	T	-	-	S	Y	H	L	L	L	R	-	-	-	-	-	-	-	-	-	-	-	-	-	-	-
S	S	E	-	-	-	-	E	V	L	-	-	K	A	L	L	N	E	E	-	Y	N	M	Q	K	V	-	-	T	Y	V	L	L	Q	-	-	-	-	-	-	-	-	-	-	-	-	-	-	-	-
P	R	E	-	-	-	-	Q	A	L	-	-	D	S	I	V	N	N	R	-	Y	D	I	A	A	S	-	-	T	Y	Y	L	L	A	S	R	K	F	-	-	-	-	-	-	-	-	-	-	-	-
D	P	E	-	-	-	-	T	A	Q	-	-	T	L	V	E	N	N	K	-	H	D	S	T	S	A	-	-	A	Y	Y	L	M	L	S	K	H	-	-	-	-	-	-	-	-	-	-	-	-	-
S	S	D	-	-	-	-	Y	I	K	-	-	K	C	L	D	A	N	K	-	H	N	N	L	T	T	-	-	A	Y	F	L	N	L	K	K	H	L	M	N	G	G	Q	S	V	A	D	I	-	-
Q	D	E	-	-	-	-	T	I	V	-	-	R	A	L	V	S	K	E	-	H	N	M	Q	K	V	-	-	V	Y	V	L	L	Q	Q	H	S	-	-	-	-	-	-	-	-	-	-	-	-	-
N	D	D	-	-	-	-	A	I	I	-	-	R	A	L	I	S	K	E	-	H	N	M	Q	K	V	-	-	V	Y	V	L	L	-	-	-	-	-	-	-	-	-	-	-	-	-	-	-	-	-
D	R	G	-	-	-	-	K	L	T	-	-	R	D	L	Q	C	E	E	-	D	N	Q	E	K	M	-	-	I	Y	Y	L	L	L	D	R	K	E	R	Y	-	-	-	-	-	-	-	-	-	-
D	K	E	-	-	-	-	K	L	V	-	-	R	E	L	L	S	T	K	-	H	N	T	E	K	M	-	-	V	Y	F	L	L	L	D	R	K	R	R	-	-	-	-	-	-	-	-	-	-	-
D	R	R	-	-	-	-	R	T	V	-	-	E	S	L	Q	N	S	S	-	Y	N	H	F	A	A	-	-	I	Y	Y	L	L	L	E	R	L	-	-	-	-	-	-	-	-	-	-	-	-	-
D	E	A	-	-	-	-	T	L	T	-	-	M	E	L	M	S	E	S	-	H	N	I	E	K	V	-	-	I	Y	T	L	L	L	D	R	K	K	R	Y	A	-	-	-	-	-	-	-	-	-
D	R	Q	-	-	-	-	R	T	V	-	-	E	S	L	Q	N	S	S	-	Y	N	H	F	A	A	-	-	I	Y	Y	L	L	L	E	R	L	-	-	-	-	-	-	-	-	-	-	-	-	-
E	K	D	-	-	-	-	K	L	I	-	-	Q	E	L	L	S	P	H	-	H	N	T	E	K	V	-	-	I	Y	F	L	L	L	D	R	K	R	R	-	-	-	-	-	-	-	-	-	-	-
T	R	E	-	-	-	-	E	I	K	-	-	E	A	L	S	T	H	K	-	Y	N	E	V	T	A	-	-	T	Y	L	L	L	G	R	R	G	E	-	-	-	-	-	-	-	-	-	-	-	-
D	R	E	-	-	-	-	K	L	I	-	-	A	A	L	L	S	V	D	-	H	N	T	E	K	V	-	-	I	Y	F	L	L	L	E	R	K	K	R	-	-	-	-	-	-	-	-	-	-	-
D	R	Q	-	-	-	-	R	T	I	-	-	E	S	L	Q	S	S	S	-	Y	N	H	F	S	A	-	-	I	Y	R	L	M	L	E	K	-	-	-	-	-	-	-	-	-	-	-	-	-	-
T	R	D	-	-	-	-	E	I	Y	-	-	E	A	L	S	N	N	R	-	Y	D	E	V	M	A	-	-	T	Y	L	L	L	D	E	K	R	Q	-	-	-	-	-	-	-	-	-	-	-	-
D	R	Q	-	-	-	-	R	T	I	-	-	E	S	L	Q	S	S	S	-	Y	N	H	F	S	A	-	-	I	Y	Y	L	L	L	E	R	V	R	E	-	-	-	-	-	-	-	-	-	-	-
D	R	Q	-	-	-	-	R	T	V	-	-	E	S	L	H	S	S	S	-	Y	N	H	F	A	A	-	-	I	Y	Y	L	L	L	E	R	L	-	-	-	-	-	-	-	-	-	-	-	-	-
S	E	E	-	-	-	-	E	A	V	-	-	Q	M	I	K	N	N	K	-	H	N	C	I	T	T	-	-	C	Y	Y	L	L	K	L	K	Q	-	-	-	-	-	-	-	-	-	-	-	-	-
D	A	V	-	-	-	-	E	C	I	-	-	R	G	L	F	L	G	K	-	H	N	A	S	T	A	-	-	T	Y	T	L	L	-	-	-	-	-	-	-	-	-	-	-	-	-	-	-	-	-
D	R	P	-	-	-	-	K	L	L	-	-	R	N	L	L	S	P	H	-	H	N	S	E	K	V	-	-	I	Y	S	L	L	L	D	R	K	Q	R	K	P	-	-	-	-	-	-	-	-	-
A	S	E	-	-	-	-	V	I	Q	-	-	D	S	L	I	N	Q	K	-	Y	N	D	V	M	A	-	-	T	Y	L	L	L	D	-	-	-	-	-	-	-	-	-	-	-	-	-	-	-	-
T	K	E	-	-	-	-	E	V	E	-	-	E	S	L	R	N	K	K	-	Y	D	D	I	M	A	-	-	N	Y	L	L	L	G	K	-	-	-	-	-	-	-	-	-	-	-	-	-	-	-
G	R	D	-	-	-	-	E	I	R	-	-	E	S	L	I	S	H	K	-	Y	N	E	I	T	A	-	-	T	Y	L	L	L	G	R	K	N	-	-	-	-	-	-	-	-	-	-	-	-	-
N	K	S	-	-	-	-	A	I	L	-	-	E	S	V	E	K	E	K	-	F	E	D	I	H	A	-	-	T	Y	L	L	L	G	E	R	K	-	-	-	-	-	-	-	-	-	-	-	-	-
P	Q	E	-	-	-	-	E	V	A	-	-	K	A	L	D	G	Q	K	-	Y	N	E	V	T	A	-	-	T	Y	L	L	L	-	-	-	-	-	-	-	-	-	-	-	-	-	-	-	-	-
A	R	K	-	-	-	-	D	I	E	-	-	E	S	L	K	M	Q	K	-	Y	D	D	I	H	A	-	-	T	Y	L	L	L	G	R	R	-	-	-	-	-	-	-	-	-	-	-	-	-	-
S	R	K	-	-	-	-	D	I	E	-	-	D	S	I	T	N	Q	K	-	Y	D	D	I	Q	A	-	-	T	Y	L	L	L	G	R	R	S	S	-	-	-	-	-	-	-	-	-	-	-	-
D	P	I	-	-	-	-	K	T	K	-	-	E	S	L	R	S	N	S	-	Y	D	H	H	A	A	-	-	I	Y	L	L	L	L	E	R	L	R	A	-	-	-	-	-	-	-	-	-	-	-
D	P	A	-	-	-	-	T	L	V	Y	T	L	T	L	I	V	K	S	-	H	N	T	E	K	V	-	-	I	Y	F	L	L	L	D	R	K	R	R	-	-	-	-	-	-	-	-	-	-	-
E	R	T	-	-	-	-	S	L	L	-	-	Q	S	I	R	L	D	D	-	G	S	E	E	A	V	-	-	A	Y	Q	L	V	L	S	K	Q	H	D	A	A	T	-	L	Y	-	-	-	-	-
D	R	E	-	-	-	-	K	L	I	-	-	Q	E	L	L	S	P	H	-	H	N	T	E	K	V	-	-	I	Y	F	L	L	L	D	R	K	R	R	-	-	-	-	-	-	-	-	-	-	-
D	R	E	-	-	-	-	R	T	L	-	-	Q	S	L	H	T	D	A	-	Y	D	H	Y	S	A	-	-	I	Y	S	L	L	C	E	R	L	K	R	H	K	T	L	R	I	A	P	P	T	H
D	K	T	-	-	-	-	K	L	K	-	-	D	D	L	Q	C	E	D	-	E	N	Q	E	K	M	-	-	I	Y	Y	L	L	L	D	R	K	E	R	Y	-	-	-	-	-	-	-	-	-	-
T	P	E	-	-	-	-	E	I	K	-	-	D	A	L	L	N	Q	K	-	Y	N	E	V	T	A	-	-	T	Y	L	L	L	G	R	-	-	-	-	-	-	-	-	-	-	-	-	-	-	-
P	E	N	-	-	-	-	E	I	V	-	-	T	C	L	L	K	E	G	-	P	N	A	E	K	T	-	-	F	Y	A	L	L	L	R	Y	R	H	T	Q	-	-	-	-	-	-	-	-	-	-
D	T	T	-	-	-	-	K	T	R	-	-	E	S	L	V	N	E	K	-	Y	D	H	H	A	A	-	-	I	Y	F	L	L	L	D	R	L	R	Q	H	R	A	-	-	-	-	-	-	-	-
S	R	T	-	-	-	-	E	I	E	-	-	D	S	L	K	T	Q	K	-	Y	D	D	V	F	A	-	-	T	Y	L	L	L	G	R	R	S	-	-	-	-	-	-	-	-	-	-	-	-	-
S	K	D	-	-	-	-	E	V	Q	-	-	L	A	L	S	K	K	S	-	F	N	R	F	T	A	-	-	S	Y	Y	L	L	D	N	K	L	Q	R	I	M	R	S	R	V	I	A	T	F	A
T	K	D	-	-	-	-	A	I	L	-	-	Q	S	I	Q	E	E	R	-	F	D	H	I	C	A	-	-	I	Y	N	L	L	L	-	-	-	-	-	-	-	-	-	-	-	-	-	-	-	-
T	K	K	-	-	-	-	D	M	E	-	-	S	S	V	S	E	F	K	-	F	D	Y	L	T	A	-	-	T	Y	F	L	L	L	E	K	K	M	-	-	-	-	-	-	-	-	-	-	-	-
T	C	R	-	-	-	-	E	I	Q	-	-	D	A	L	E	N	N	K	-	F	N	N	V	T	A	-	-	T	Y	L	L	L	G	D	T	-	-	-	-	-	-	-	-	-	-	-	-	-	-
N	R	N	-	-	-	-	A	I	I	-	-	N	S	L	E	K	G	S	-	F	D	D	L	H	A	-	-	T	Y	I	L	L	G	E	K	K	-	-	-	-	-	-	-	-	-	-	-	-	-
S	E	K	-	-	-	-	D	I	V	-	-	N	C	L	L	T	N	G	-	S	N	P	E	K	T	-	-	F	Y	A	L	L	L	R	Y	K	H	S	-	-	-	-	-	-	-	-	-	-	-
E	E	S	-	-	-	-	K	T	R	-	-	E	S	V	C	N	E	S	-	F	D	H	I	A	A	-	-	I	Y	Y	L	L	M	E	G	-	-	-	-	-	-	-	-	-	-	-	-	-	-
D	R	E	-	-	-	-	T	I	I	-	-	Q	K	L	R	E	N	V	-	Y	D	E	V	S	S	-	-	I	Y	Y	L	L	Y	Y	E	-	-	-	-	-	-	-	-	-	-	-	-	-	-
N	R	S	-	-	-	-	H	V	V	-	-	A	A	V	E	K	G	S	-	F	D	D	L	H	A	-	-	M	Y	I	L	L	G	E	K	K	Q	E	V	S	Q	S	-	-	-	-	-	-	-
D	A	D	-	-	-	-	D	L	M	-	-	E	E	L	T	N	P	Q	-	P	A	I	S	K	I	-	-	F	F	-	-	-	-	-	-	-	-	-	-	-	-	-	-	-	-	-	-	-	-
N	Q	N	-	-	-	-	M	I	L	-	-	Q	S	L	K	S	N	S	-	F	D	H	I	Y	A	-	-	I	Y	N	L	L	V	D	K	L	H	Q	R	T	I	N	F	Q	-	-	-	-	-
D	I	E	-	-	-	-	K	T	K	-	-	K	S	L	A	V	N	G	-	Y	D	H	L	T	A	-	-	I	Y	H	L	L	S	E	R	L	R	P	N	R	T	S	Y	-	-	-	-	-	-
D	H	A	-	-	-	-	V	I	T	-	-	S	S	I	Q	N	N	T	-	F	D	H	I	H	A	-	-	I	Y	N	L	L	L	D	K	L	H	Q	R	T	-	-	-	-	-	-	-	-	-
D	A	E	-	-	-	-	I	I	M	-	-	Q	K	L	L	S	P	D	-	A	N	P	E	K	T	-	-	F	Y	C	L	L	M	K	Y	R	H	D	-	-	-	-	-	-	-	-	-	-	-
D	K	D	-	-	-	-	M	I	V	-	-	N	S	V	Q	Q	Q	K	-	Y	D	H	V	S	A	-	-	I	Y	H	L	L	V	D	K	L	-	-	-	-	-	-	-	-	-	-	-	-	-
K	R	R	-	-	-	-	E	V	E	-	-	N	S	I	K	G	Q	A	-	F	D	D	I	Y	C	-	-	S	Y	M	L	L	G	S	P	-	-	-	-	-	-	-	-	-	-	-	-	-	-
D	L	S	-	-	-	-	P	L	F	E	G	D	S	G	K	G	R	R	-	E	G	-	-	-	-	-	-	-	-	-	-	-	-	-	-	-	-	-	-	-	-	-	-	-	-	-	-	-	-
T	D	D	-	-	-	-	D	M	W	-	-	K	H	L	K	R	W	R	-	Y	D	Y	D	T	A	-	-	T	Y	F	L	L	L	A	R	K	N	R	-	-	-	-	-	-	-	-	-	-	-
S	R	Q	-	-	-	-	L	T	I	-	-	Q	L	V	S	E	W	K	-	Y	D	Q	M	T	A	-	-	T	Y	L	L	L	L	A	K	-	-	-	-	-	-	-	-	-	-	-	-	-	-
D	K	S	-	-	-	-	K	I	I	-	-	G	K	L	Q	S	S	E	-	K	N	S	E	K	I	-	-	F	Y	Q	L	L	I	N	Y	K	-	-	-	-	-	-	-	-	-	-	-	-	-
T	A	E	-	-	-	-	Y	I	E	-	-	Q	Q	L	T	K	I	I	-	Q	S	E	E	Y	Q	-	-	K	S	V	V	A	M	E	R	R	H	Q	S	G	-	-	-	-	-	-	-	-	-
S	A	D	-	-	-	-	T	L	L	-	-	Q	A	I	K	G	N	T	-	F	D	H	V	S	A	-	-	I	Y	N	L	L	V	D	R	-	-	-	-	-	-	-	-	-	-	-	-	-	-
K	L	R	-	-	-	-	D	V	E	-	-	Q	S	L	K	N	Q	Q	-	F	D	D	I	Y	C	-	-	T	Y	M	L	L	D	I	A	-	-	-	-	-	-	-	-	-	-	-	-	-	-
D	A	R	-	-	-	-	E	I	A	-	-	A	K	L	R	E	P	G	-	A	N	T	E	K	T	-	-	L	Y	A	L	L	-	-	-	-	-	-	-	-	-	-	-	-	-	-	-	-	-
T	S	E	-	-	-	-	Y	I	T	-	-	T	Q	L	T	N	V	I	-	Q	S	E	E	Y	Q	-	-	R	T	V	R	L	A	A	-	-	-	-	-	-	-	-	-	-	-	-	-	-	-
P	R	S	-	-	-	-	S	L	V	-	-	Q	Y	L	I	A	G	E	-	A	N	H	L	T	A	-	-	S	Y	F	L	L	C	E	S	K	-	-	-	-	-	-	-	-	-	-	-	-	-
D	P	H	-	-	-	-	F	A	S	-	-	R	S	V	A	A	N	R	-	H	N	I	C	S	A	-	-	S	Y	W	L	L	H	H	K	K	S	R	-	-	-	-	-	-	-	-	-	-	-
T	R	E	-	-	-	-	E	I	K	-	-	E	A	L	N	S	Q	K	-	Y	N	E	V	T	A	-	-	T	Y	L	L	L	G	R	K	N	E	V	E	-	-	-	-	-	-	-	-	-	-
D	I	A	-	-	-	-	H	L	R	-	-	A	C	L	K	E	N	K	-	I	T	R	A	T	A	-	-	T	Y	H	L	L	L	N	K	-	-	-	-	-	-	-	-	-	-	-	-	-	-
S	S	E	-	-	-	-	S	I	V	-	-	E	A	L	L	S	P	V	-	A	N	S	E	K	T	-	-	F	Y	T	L	L	L	R	Y	R	H	D	-	-	-	-	-	-	-	-	-	-	-
S	S	A	-	-	-	-	Y	I	T	-	-	E	Q	L	T	R	I	V	-	E	S	E	-	-	-	-	-	-	-	-	-	-	-	-	-	-	-	-	-	-	-	-	-	-	-	-	-	-	-
L	D	Q	-	-	-	-	N	M	E	-	-	D	M	V	K	E	Y	K	-	Y	D	S	L	T	A	-	-	H	Y	F	L	L	Y	K	L	R	Q	K	V	-	-	-	-	-	-	-	-	-	-
T	K	D	-	-	-	-	E	I	L	-	-	E	A	L	D	K	N	E	-	Y	N	H	I	T	A	-	-	T	Y	F	L	L	A	E	R	K	L	R	-	-	-	-	-	-	-	-	-	-	-
D	R	T	-	-	-	-	T	I	M	-	-	K	S	L	E	S	D	S	-	Y	D	H	I	T	A	-	-	T	Y	F	L	L	A	E	R	K	L	K	K	Q	V	-	G	D	L	T	T	E	-
S	Q	E	-	-	-	-	E	I	E	-	-	S	Q	L	Q	T	Q	G	-	S	S	M	A	K	V	-	-	L	Y	F	M	L	I	T	Q	G	S	I	D	S	-	-	-	-	-	-	-	-	-
T	K	E	-	-	-	-	E	I	Q	-	-	D	C	L	D	K	N	E	-	Y	N	H	I	T	A	-	-	T	Y	Y	L	L	A	E	R	K	L	R	A	K	-	-	-	-	-	-	-	-	-
T	A	D	-	-	-	-	Q	I	N	-	-	E	D	V	L	K	R	D	F	E	S	D	I	Y	A	-	-	T	Y	E	L	L	C	D	K	V	R	V	S	T	N	D	A	N	A	N	C	H	E
D	R	D	-	-	-	-	T	I	Q	-	-	E	A	L	E	A	D	R	-	Y	N	H	I	T	A	-	-	T	Y	F	L	L	A	E	R	M	L	R	E	K	Q	-	E	K	Q	G	H	R	L
T	E	E	-	-	-	-	D	I	E	-	-	R	R	L	I	E	V	L	-	E	S	D	A	Y	Y	-	-	R	C	L	Q	A	W	E	R	-	-	-	-	-	-	-	-	-	-	-	-	-	-
T	K	E	-	-	-	-	E	I	L	-	-	D	A	L	D	K	N	E	-	Y	N	H	I	T	A	-	-	T	Y	F	L	L	A	E	R	K	L	R	-	-	-	-	-	-	-	-	-	-	-
S	D	A	-	-	-	-	E	I	T	-	-	Q	K	L	R	D	L	L	-	N	S	-	-	-	-	-	-	-	-	-	-	-	-	-	-	-	-	-	-	-	-	-	-	-	-	-	-	-	-
S	K	E	-	-	-	-	T	V	R	-	-	I	E	M	T	G	E	H	-	Q	N	D	I	S	A	-	-	T	Y	G	M	L	D	N	R	F	H	R	-	-	-	-	-	-	-	-	-	-	-
T	K	E	-	-	-	-	E	I	L	-	-	D	A	L	D	K	N	E	-	Y	N	H	I	T	A	-	-	T	Y	F	L	L	A	E	R	N	L	R	V	-	-	-	-	-	-	-	-	-	-
S	T	D	-	-	-	-	K	M	I	-	-	E	K	I	K	E	W	N	-	F	D	Y	M	T	S	-	-	T	Y	Y	A	L	L	H	R	K	-	-	-	-	-	-	-	-	-	-	-	-	-
T	E	T	-	-	-	-	D	L	V	-	-	N	S	V	L	T	P	G	-	F	D	H	V	F	A	-	-	T	Y	S	L	L	P	D	-	-	-	-	-	-	-	-	-	-	-	-	-	-	-
D	P	Y	-	-	-	-	E	V	L	-	-	E	S	L	K	A	Q	T	-	F	N	E	A	M	A	-	-	T	Y	L	I	L	Q	H	K	N	-	-	-	-	-	-	-	-	-	-	-	-	-
D	E	E	-	-	-	-	M	M	K	-	-	E	A	A	P	K	G	A	-	R	N	A	-	-	-	-	-	-	-	-	-	-	-	-	-	-	-	-	-	-	-	-	-	-	-	-	-	-	-
S	E	E	-	-	-	-	A	I	M	-	-	S	A	L	E	N	D	E	-	Y	N	S	M	T	A	-	-	T	Y	Y	L	L	A	E	R	I	L	A	T	H	R	-	E	E	Q	A	K	E	L
Q	A	E	-	-	-	-	S	V	S	-	-	K	A	I	E	E	N	L	-	F	N	Y	P	M	A	-	-	T	Y	L	I	L	D	R	K	K	K	Q	S	T	N	T	L	Q	-	-	-	-	-
S	V	D	-	-	-	-	E	I	Q	-	-	Q	A	L	D	R	N	E	-	Y	S	H	I	S	A	-	-	T	Y	F	L	L	A	E	R	-	-	-	-	-	-	-	-	-	-	-	-	-	-
D	R	E	-	-	-	-	A	I	V	-	-	E	A	L	E	T	N	K	-	Y	N	H	I	T	A	-	-	T	Y	F	L	L	A	E	R	-	-	-	-	-	-	-	-	-	-	-	-	-	-
T	E	D	-	-	-	-	A	I	L	-	-	R	A	L	E	N	D	D	-	Y	N	S	M	T	A	-	-	T	Y	Y	L	L	A	E	-	-	-	-	-	-	-	-	-	-	-	-	-	-	-
-	-	-	-	-	-	-	-	-	-	-	-	-	-	-	-	-	-	-	-	-	-	-	-	-	-	-	-	-	-	-	-	-	-	-	-	-	-	-	-	-	-	-	-	-	-	-	-	-	-
H	P	N	-	-	-	-	T	A	A	-	-	N	A	S	N	R	F	S	M	V	N	E	R	T	N	-	-	S	Y	-	-	-	-	-	-	-	-	-	-	-	-	-	-	-	-	-	-	-	-
D	I	D	-	-	-	-	A	V	I	-	-	E	S	V	L	A	Q	K	-	C	D	A	L	A	G	-	-	W	W	T	L	L	L	E	K	E	E	R	K	A	K	R	R	E	R	R	R	K	E
N	T	T	-	-	-	-	Q	I	E	-	-	K	D	L	Y	S	N	I	-	I	N	Q	G	T	I	-	-	S	Y	R	I	L	R	-	-	-	-	-	-	-	-	-	-	-	-	-	-	-	-
D	E	K	-	-	-	-	D	I	K	-	-	S	K	L	F	S	K	G	-	P	N	D	Q	K	L	-	-	F	Y	H	L	L	V	E	H	R	D	R	L	L	E	-	N	Y	D	P	-	-	-
S	P	D	-	-	-	-	E	I	E	-	-	Q	R	L	T	E	V	L	-	T	S	D	A	Y	T	-	-	T	V	L	S	T	W	D	A	K	H	S	P	S	V	S	Q	N	G	L	A	V	E
Q	A	Q	-	-	-	-	D	I	K	-	-	D	S	L	C	H	R	K	-	F	D	Q	T	M	A	-	-	S	Y	C	L	L	Q	-	-	-	-	-	-	-	-	-	-	-	-	-	-	-	-
T	D	D	-	-	-	-	H	F	K	-	-	S	A	H	N	K	D	S	-	R	S	S	I	T	G	-	-	T	Y	R	I	V	L	-	-	-	-	-	-	-	-	-	-	-	-	-	-	-	-
Q	D	S	-	-	-	-	V	I	K	-	-	Y	S	L	M	K	R	K	-	Y	N	E	E	M	A	-	-	T	Y	C	F	L	-	-	-	-	-	-	-	-	-	-	-	-	-	-	-	-	-
N	P	D	-	-	-	-	D	I	R	-	-	Q	S	L	L	Q	R	R	-	F	D	E	A	M	A	-	-	T	Y	L	M	L	R	D	Q	-	-	-	-	-	-	-	-	-	-	-	-	-	-
S	L	S	-	-	-	-	E	I	I	-	-	H	A	L	T	N	N	R	-	P	S	N	I	M	A	-	-	Y	Y	H	L	L	L	G	K	F	A	R	S	Q	K	G	V	R	A	G	K	S	E
T	K	E	-	-	-	-	H	I	Q	-	-	K	N	H	G	R	D	Y	-	Y	T	S	L	T	G	-	-	T	Y	R	-	-	-	-	-	-	-	-	-	-	-	-	-	-	-	-	-	-	-
Q	A	S	-	-	-	-	V	V	K	-	-	H	S	L	K	Q	R	K	-	Y	N	E	E	M	A	-	-	T	Y	F	F	L	Q	-	-	-	-	-	-	-	-	-	-	-	-	-	-	-	-
S	D	Q	-	-	-	-	-	-	-	-	-	-	-	-	-	-	-	-	-	-	-	-	-	-	-	-	-	-	-	-	-	-	-	-	-	-	-	-	-	-	-	-	-	-	-	-	-	-	-
G	L	S	-	-	-	-	D	V	I	-	-	H	T	V	I	S	N	K	-	P	S	A	I	L	A	-	-	C	Y	H	L	L	L	K	-	-	-	-	-	-	-	-	-	-	-	-	-	-	-
S	L	S	-	-	-	-	E	I	I	-	-	H	T	L	T	S	N	R	-	P	S	A	I	M	A	-	-	S	Y	H	L	L	L	N	K	L	N	R	S	P	K	G	A	K	A	S	K	K	L
T	V	E	-	-	-	-	E	I	K	-	-	E	Q	L	E	S	I	V	-	K	S	-	-	-	-	-	-	-	-	-	-	-	-	-	-	-	-	-	-	-	-	-	-	-	-	-	-	-	-
D	I	D	-	-	-	-	M	V	I	-	-	E	N	V	L	A	Q	R	-	C	D	S	L	A	G	-	-	W	W	A	L	L	L	E	K	E	-	-	-	-	-	-	-	-	-	-	-	-	-
S	E	E	-	-	-	-	N	I	K	-	-	Q	Q	P	K	D	Q	D	I	F	Q	S	V	D	S	-	-	-	-	-	-	M	V	E	K	-	-	-	-	-	-	-	-	-	-	-	-	-	-
P	V	G	-	-	-	-	D	L	R	-	-	A	H	L	E	T	Q	S	-	V	N	H	A	T	A	-	-	D	Y	L	L	L	N	R	R	-	-	-	-	-	-	-	-	-	-	-	-	-	-
S	L	S	-	-	-	-	E	V	I	-	-	N	T	V	T	S	N	R	-	P	S	A	V	M	A	-	-	S	Y	H	L	L	L	N	K	F	N	R	-	-	-	-	-	-	-	-	-	-	-
R	A	N	-	-	-	-	S	T	K	S	A	K	S	T	K	S	N	K	-	S	N	R	S	-	-	-	-	G	H	S	L	R	S	D	R	R	R	V	Q	-	-	-	-	-	-	-	-	-	-
D	T	G	-	-	-	-	S	I	K	-	-	N	S	V	N	K	R	K	-	C	D	S	L	S	G	-	-	L	W	F	L	L	L	E	R	Y	E	L	-	-	-	-	-	-	-	-	-	-	-
K	N	A	-	-	-	-	I	L	T	-	-	V	S	L	Q	N	L	G	-	S	G	P	D	D	G	Q	K	L	H	K	V	V	-	-	-	-	-	-	-	-	-	-	-	-	-	-	-	-	-
S	T	D	-	-	-	-	E	V	A	S	A	I	S	L	V	G	R	L	-	R	R	K	L	G	K	-	-	L	F	-	-	-	-	-	-	-	-	-	-	-	-	-	-	-	-	-	-	-	-
347	348	349	350	351	352	353	354	355	356	357	358	359	360	361	362	363		364	365	366	367	368																						369	370	371	372		373
Q	E	S	M	E	Y	G	Y	N	R	I	N	S	N	E	T	A	-	A	S	P	V	G	-	-	-	-	-	-	-	-	-	-	-	-	-	-	-	-	-	-	-	-	-	Q	R	F	P	-	G
Q	E	S	M	E	F	G	L	N	R	L	S	P	N	D	S	A	-	A	S	A	V	G	-	-	-	-	-	-	-	-	-	-	-	-	-	-	-	-	-	-	-	-	-	P	R	S	P	-	G
Q	E	T	M	E	G	T	-	P	R	M	H	P	A	E	-	S	V	A	S	P	V	S	-	-	-	-	-	-	-	-	-	-	-	-	-	-	-	-	-	-	-	-	-	H	R	L	P	-	G
Q	E	S	M	E	G	S	R	N	R	M	H	P	G	E	A	A	V	A	S	P	V	G	-	-	-	-	-	-	-	-	-	-	-	-	-	-	-	-	-	-	-	-	-	H	R	L	S	-	G
Q	E	A	T	D	T	G	F	P	H	M	T	S	Y	D	T	P	T	S	A	-	-	-	-	-	-	-	-	-	-	-	-	-	-	-	-	-	-	-	-	-	-	-	-	H	R	L	P	-	G
Q	E	S	M	E	S	S	L	T	R	M	H	P	V	E	A	V	-	S	P	I	I	G	-	-	-	-	-	-	-	-	-	-	-	-	-	-	-	-	-	-	-	-	-	H	H	I	P	T	G
Q	E	S	M	D	G	I	-	N	R	F	S	L	N	E	-	P	V	S	P	V	T	A	-	-	-	-	-	-	-	-	-	-	-	-	-	-	-	-	-	-	-	-	-	Q	R	S	P	-	R
Q	E	A	M	D	V	S	F	S	N	T	Q	P	F	A	T	A	-	T	S	A	F	S	-	-	-	-	-	-	-	-	-	-	-	-	-	-	-	-	-	-	-	-	-	H	S	V	P	-	R
Q	Q	P	M	E	S	A	S	P	S	T	R	S	Y	L	P	-	-	-	-	-	-	-	-	-	-	-	-	-	-	-	-	-	-	-	-	-	-	-	-	-	-	-	-	-	-	-	-	-	G
Q	E	S	M	D	P	S	F	S	Q	V	H	A	E	T	P	-	-	T	S	A	T	E	-	-	-	-	-	-	-	-	-	-	-	-	-	-	-	-	-	-	-	-	-	H	R	Q	H	-	V
T	E	G	Q	E	G	G	A	G	G	A	R	A	P	P	A	P	-	-	-	-	-	-	-	-	-	-	-	-	-	-	-	-	-	-	-	-	-	-	-	-	-	-	-	-	-	-	-	-	-
S	L	S	I	S	I	G	Y	-	-	-	-	-	-	-	-	-	-	-	-	-	-	-	-	-	-	-	-	-	-	-	-	-	-	-	-	-	-	-	-	-	-	-	-	-	-	-	-	-	-
-	-	Q	P	P	A	S	V	A	Q	T	P	P	I	G	A	V	G	V	G	S	H	P	V	V	-	-	-	-	-	-	-	-	-	-	-	-	-	-	-	-	-	-	-	Q	M	T	S	S	I
S	E	T	S	L	Q	E	T	H	F	M	N	N	N	K	-	-	-	-	-	-	-	-	-	-	-	-	-	-	-	-	-	-	-	-	-	-	-	-	-	-	-	-	-	-	-	-	-	-	-
D	F	Y	I	A	G	H	S	P	P	N	T	A	E	P	T	-	-	-	-	-	-	-	-	-	-	-	-	-	R	P	H	P	E	R	I	A	P	M	R	S	K	-	-	E	-	-	S	P	S
D	F	Y	I	A	S	S	P	P	P	T	G	G	S	L	E	P	S	A	S	N	A	V	-	-	-	-	-	V	K	P	H	P	E	R	I	I	S	-	Q	R	E	-	-	R	-	-	-	-	-
D	F	Y	V	A	S	S	P	P	P	I	S	F	S	P	S	-	-	E	L	N	P	S	P	-	-	-	-	I	R	P	H	P	E	R	I	A	P	A	L	R	D	-	-	R	V	M	G	P	N
D	F	Y	V	A	G	S	P	P	P	V	S	M	S	P	S	P	A	D	F	G	S	S	P	-	-	-	-	M	K	P	H	P	E	R	I	A	P	-	L	R	D	-	-	R	V	I	A	S	S
D	F	Y	L	A	T	S	P	P	D	S	F	M	E	E	P	Q	V	-	-	-	-	-	-	-	-	-	-	A	R	P	H	P	E	R	V	P	F	L	V	A	E	S	P	R	Q	R	H	T	L
D	F	Y	L	P	S	S	P	S	S	S	I	G	E	I	P	-	-	-	-	-	-	-	-	-	-	-	-	G	K	L	H	P	E	Q	L	K	G	-	-	R	Q	-	-	R	W	Q	S	G	P
D	F	Y	I	A	G	S	P	P	P	A	A	F	S	P	G	-	-	D	S	S	P	T	P	G	S	G	G	I	K	P	H	P	E	R	I	A	P	A	F	R	E	-	-	R	-	-	-	-	-
A	P	A	V	T	H	A	R	P	-	-	-	-	-	-	-	-	-	-	-	-	-	-	-	-	-	-	-	-	-	-	-	-	-	-	-	-	-	-	-	-	-	-	-	-	-	-	-	-	-
D	F	Y	L	A	T	S	P	P	D	S	F	L	D	D	H	H	L	-	-	-	-	-	-	-	-	-	-	S	R	P	H	P	E	R	V	P	F	L	V	A	E	T	P	R	A	R	H	T	L
-	-	-	-	-	-	-	-	-	-	-	-	-	-	-	-	-	-	-	-	-	-	-	-	-	-	-	-	-	-	-	-	-	-	-	-	-	-	-	-	-	-	-	-	-	-	-	-	-	-
-	-	-	-	-	-	-	-	-	-	-	-	-	-	-	-	-	-	-	-	-	-	-	-	-	-	-	-	-	-	-	-	-	-	-	-	-	-	-	-	-	-	-	-	-	-	-	-	-	-
S	E	A	-	-	-	-	-	-	-	-	-	-	-	-	-	-	-	-	-	-	-	-	-	-	-	-	-	-	-	-	-	-	-	-	-	-	-	-	-	-	-	-	-	-	-	-	-	-	-
D	F	Y	L	A	P	N	K	T	S	L	L	N	L	N	V	P	-	-	-	-	-	-	-	-	-	-	-	K	K	A	H	P	E	R	M	H	E	L	L	D	S	G	P	A	D	M	V	G	-
-	-	-	-	-	-	-	-	-	-	-	-	-	-	-	-	-	-	-	-	-	-	-	-	-	-	-	-	-	-	-	-	-	-	-	-	-	-	-	-	-	-	-	-	-	-	-	-	-	-
-	-	-	-	-	-	-	-	-	-	-	-	-	-	-	-	-	-	-	-	-	-	-	-	-	-	-	-	-	-	-	-	-	-	-	-	-	-	-	-	-	-	-	-	-	-	-	-	-	-
-	-	-	-	-	-	-	-	-	-	-	-	-	-	-	-	-	-	-	-	-	-	-	-	-	-	-	-	-	-	-	-	-	-	-	-	-	-	-	-	-	-	-	-	-	-	-	-	-	-
-	-	-	-	-	-	-	-	-	-	-	-	-	-	-	-	-	-	-	-	-	-	-	-	-	-	-	-	-	-	-	-	-	-	-	-	-	-	-	-	-	-	-	-	-	-	-	-	-	-
N	T	F	I	F	R	P	V	Q	E	D	C	T	V	E	T	N	N	A	Y	I	D	Q	I	F	-	-	-	-	-	-	-	-	-	-	-	-	-	-	-	-	-	-	-	-	-	-	-	-	-
E	F	W	E	I	G	K	N	M	K	M	G	S	T	S	L	P	V	N	N	K	T	N	V	G	R	K	I	L	E	-	-	-	-	-	-	-	-	-	-	-	-	-	-	-	-	-	-	-	-
E	D	Y	P	L	S	N	M	S	D	I	S	K	E	R	P	P	N	S	N	S	S	N	D	K	-	-	-	-	-	-	-	-	-	-	-	-	-	-	-	-	-	-	-	T	P	K	M	Q	I
-	-	-	-	-	-	-	-	-	-	-	-	-	-	-	-	-	-	-	-	-	-	-	-	-	-	-	-	-	-	-	-	-	-	-	-	-	-	-	-	-	-	-	-	-	-	-	-	-	-
-	-	-	-	-	-	-	-	-	-	-	-	-	-	-	-	-	-	-	-	-	-	-	-	-	-	-	-	-	-	-	-	-	-	-	-	-	-	-	-	-	-	-	-	-	-	-	-	-	-
-	-	-	-	-	-	-	-	-	-	-	-	-	-	-	-	-	-	-	-	-	-	-	-	-	-	-	-	-	-	-	-	-	-	-	-	-	-	-	-	-	-	-	-	-	-	-	-	-	-
-	-	-	-	-	-	-	-	-	-	-	-	-	-	-	-	-	-	-	-	-	-	-	-	-	-	-	-	-	-	-	-	-	-	-	-	-	-	-	-	-	-	-	-	-	-	-	-	-	-
-	-	-	-	-	-	-	-	-	-	-	-	-	-	-	-	-	-	-	-	-	-	-	-	-	-	-	-	-	-	-	-	-	-	-	-	-	-	-	-	-	-	-	-	-	-	-	-	-	-
-	-	-	-	-	-	-	-	-	-	-	-	-	-	-	-	-	-	-	-	-	-	-	-	-	-	-	-	-	-	-	-	-	-	-	-	-	-	-	-	-	-	-	-	-	-	-	-	-	-
-	-	-	-	-	-	-	-	-	-	-	-	-	-	-	-	-	-	-	-	-	-	-	-	-	-	-	-	-	-	-	-	-	-	-	-	-	-	-	-	-	-	-	-	-	-	-	-	-	-
-	-	-	-	-	-	-	-	-	-	-	-	-	-	-	-	-	-	-	-	-	-	-	-	-	-	-	-	-	-	-	-	-	-	-	-	-	-	-	-	-	-	-	-	-	-	-	-	-	-
-	-	-	-	-	-	-	-	-	-	-	-	-	-	-	-	-	-	-	-	-	-	-	-	-	-	-	-	-	-	-	-	-	-	-	-	-	-	-	-	-	-	-	-	-	-	-	-	-	-
-	-	-	-	-	-	-	-	-	-	-	-	-	-	-	-	-	-	-	-	-	-	-	-	-	-	-	-	-	-	-	-	-	-	-	-	-	-	-	-	-	-	-	-	-	-	-	-	-	-
-	-	-	-	-	-	-	-	-	-	-	-	-	-	-	-	-	-	-	-	-	-	-	-	-	-	-	-	-	-	-	-	-	-	-	-	-	-	-	-	-	-	-	-	-	-	-	-	-	-
-	-	-	-	-	-	-	-	-	-	-	-	-	-	-	-	-	-	-	-	-	-	-	-	-	-	-	-	-	-	-	-	-	-	-	-	-	-	-	-	-	-	-	-	-	-	-	-	-	-
-	-	-	-	-	-	-	-	-	-	-	-	-	-	-	-	-	-	-	-	-	-	-	-	-	-	-	-	-	-	-	-	-	-	-	-	-	-	-	-	-	-	-	-	-	-	-	-	-	-
-	-	-	-	-	-	-	-	-	-	-	-	-	-	-	-	-	-	-	-	-	-	-	-	-	-	-	-	-	-	-	-	-	-	-	-	-	-	-	-	-	-	-	-	-	-	-	-	-	-
-	-	-	-	-	-	-	-	-	-	-	-	-	-	-	-	-	-	-	-	-	-	-	-	-	-	-	-	-	-	-	-	-	-	-	-	-	-	-	-	-	-	-	-	-	-	-	-	-	-
-	-	-	-	-	-	-	-	-	-	-	-	-	-	-	-	-	-	-	-	-	-	-	-	-	-	-	-	-	-	-	-	-	-	-	-	-	-	-	-	-	-	-	-	-	-	-	-	-	-
-	-	-	-	-	-	-	-	-	-	-	-	-	-	-	-	-	-	-	-	-	-	-	-	-	-	-	-	-	-	-	-	-	-	-	-	-	-	-	-	-	-	-	-	-	-	-	-	-	-
-	-	-	-	-	-	-	-	-	-	-	-	-	-	-	-	-	-	-	-	-	-	-	-	-	-	-	-	-	-	-	-	-	-	-	-	-	-	-	-	-	-	-	-	-	-	-	-	-	-
-	-	-	-	-	-	-	-	-	-	-	-	-	-	-	-	-	-	-	-	-	-	-	-	-	-	-	-	-	-	-	-	-	-	-	-	-	-	-	-	-	-	-	-	-	-	-	-	-	-
-	-	-	-	-	-	-	-	-	-	-	-	-	-	-	-	-	-	-	-	-	-	-	-	-	-	-	-	-	-	-	-	-	-	-	-	-	-	-	-	-	-	-	-	-	-	-	-	-	-
-	-	-	-	-	-	-	-	-	-	-	-	-	-	-	-	-	-	-	-	-	-	-	-	-	-	-	-	-	-	-	-	-	-	-	-	-	-	-	-	-	-	-	-	-	-	-	-	-	-
-	-	-	-	-	-	-	-	-	-	-	-	-	-	-	-	-	-	-	-	-	-	-	-	-	-	-	-	-	-	-	-	-	-	-	-	-	-	-	-	-	-	-	-	-	-	-	-	-	-
-	-	-	-	-	-	-	-	-	-	-	-	-	-	-	-	-	-	-	-	-	-	-	-	-	-	-	-	-	-	-	-	-	-	-	-	-	-	-	-	-	-	-	-	-	-	-	-	-	-
-	-	-	-	-	-	-	-	-	-	-	-	-	-	-	-	-	-	-	-	-	-	-	-	-	-	-	-	-	-	-	-	-	-	-	-	-	-	-	-	-	-	-	-	-	-	-	-	-	-
-	-	-	-	-	-	-	-	-	-	-	-	-	-	-	-	-	-	-	-	-	-	-	-	-	-	-	-	-	-	-	-	-	-	-	-	-	-	-	-	-	-	-	-	-	-	-	-	-	-
-	-	-	-	-	-	-	-	-	-	-	-	-	-	-	-	-	-	-	-	-	-	-	-	-	-	-	-	-	-	-	-	-	-	-	-	-	-	-	-	-	-	-	-	-	-	-	-	-	-
-	-	-	-	-	-	-	-	-	-	-	-	-	-	-	-	-	-	-	-	-	-	-	-	-	-	-	-	-	-	-	-	-	-	-	-	-	-	-	-	-	-	-	-	-	-	-	-	-	-
-	-	-	-	-	-	-	-	-	-	-	-	-	-	-	-	-	-	-	-	-	-	-	-	-	-	-	-	-	-	-	-	-	-	-	-	-	-	-	-	-	-	-	-	-	-	-	-	-	-
-	-	-	-	-	-	-	-	-	-	-	-	-	-	-	-	-	-	-	-	-	-	-	-	-	-	-	-	-	-	-	-	-	-	-	-	-	-	-	-	-	-	-	-	-	-	-	-	-	-
-	-	-	-	-	-	-	-	-	-	-	-	-	-	-	-	-	-	-	-	-	-	-	-	-	-	-	-	-	-	-	-	-	-	-	-	-	-	-	-	-	-	-	-	-	-	-	-	-	-
-	-	-	-	-	-	-	-	-	-	-	-	-	-	-	-	-	-	-	-	-	-	-	-	-	-	-	-	-	-	-	-	-	-	-	-	-	-	-	-	-	-	-	-	-	-	-	-	-	-
-	-	-	-	-	-	-	-	-	-	-	-	-	-	-	-	-	-	-	-	-	-	-	-	-	-	-	-	-	-	-	-	-	-	-	-	-	-	-	-	-	-	-	-	-	-	-	-	-	-
-	-	-	-	-	-	-	-	-	-	-	-	-	-	-	-	-	-	-	-	-	-	-	-	-	-	-	-	-	-	-	-	-	-	-	-	-	-	-	-	-	-	-	-	-	-	-	-	-	-
R	A	M	T	Y	P	G	I	N	T	V	Q	A	D	Q	P	G	N	P	V	S	I	T	V	P	-	-	-	-	-	-	-	-	-	-	-	-	-	-	-	-	-	-	-	-	-	-	-	-	-
-	-	-	-	-	-	-	-	-	-	-	-	-	-	-	-	-	-	-	-	-	-	-	-	-	-	-	-	-	-	-	-	-	-	-	-	-	-	-	-	-	-	-	-	-	-	-	-	-	-
-	-	-	-	-	-	-	-	-	-	-	-	-	-	-	-	-	-	-	-	-	-	-	-	-	-	-	-	-	-	-	-	-	-	-	-	-	-	-	-	-	-	-	-	-	-	-	-	-	-
-	-	-	-	-	-	-	-	-	-	-	-	-	-	-	-	-	-	-	-	-	-	-	-	-	-	-	-	-	-	-	-	-	-	-	-	-	-	-	-	-	-	-	-	-	-	-	-	-	-
-	-	-	-	-	-	-	-	-	-	-	-	-	-	-	-	-	-	-	-	-	-	-	-	-	-	-	-	-	-	-	-	-	-	-	-	-	-	-	-	-	-	-	-	-	-	-	-	-	-
-	-	-	-	-	-	-	-	-	-	-	-	-	-	-	-	-	-	-	-	-	-	-	-	-	-	-	-	-	-	-	-	-	-	-	-	-	-	-	-	-	-	-	-	-	-	-	-	-	-
K	-	-	-	-	-	-	-	-	-	-	-	-	-	-	-	-	-	-	-	-	-	-	-	-	-	-	-	-	-	-	-	-	-	-	-	-	-	-	-	-	-	-	-	-	-	-	-	-	-
-	-	-	-	-	-	-	-	-	-	-	-	-	-	-	-	-	-	-	-	-	-	-	-	-	-	-	-	-	-	-	-	-	-	-	-	-	-	-	-	-	-	-	-	-	-	-	-	-	-
-	-	-	-	-	-	-	-	-	-	-	-	-	-	-	-	-	-	-	-	-	-	-	-	-	-	-	-	-	-	-	-	-	-	-	-	-	-	-	-	-	-	-	-	-	-	-	-	-	-
-	-	-	-	-	-	-	-	-	-	-	-	-	-	-	-	-	-	-	-	-	-	-	-	-	-	-	-	-	-	-	-	-	-	-	-	-	-	-	-	-	-	-	-	-	-	-	-	-	-
-	-	-	-	-	-	-	-	-	-	-	-	-	-	-	-	-	-	-	-	-	-	-	-	-	-	-	-	-	-	-	-	-	-	-	-	-	-	-	-	-	-	-	-	-	-	-	-	-	-
-	-	-	-	-	-	-	-	-	-	-	-	-	-	-	-	-	-	-	-	-	-	-	-	-	-	-	-	-	-	-	-	-	-	-	-	-	-	-	-	-	-	-	-	-	-	-	-	-	-
-	-	-	-	-	-	-	-	-	-	-	-	-	-	-	-	-	-	-	-	-	-	-	-	-	-	-	-	-	-	-	-	-	-	-	-	-	-	-	-	-	-	-	-	-	-	-	-	-	-
-	-	-	-	-	-	-	-	-	-	-	-	-	-	-	-	-	-	-	-	-	-	-	-	-	-	-	-	-	-	-	-	-	-	-	-	-	-	-	-	-	-	-	-	-	-	-	-	-	-
-	-	-	-	-	-	-	-	-	-	-	-	-	-	-	-	-	-	-	-	-	-	-	-	-	-	-	-	-	-	-	-	-	-	-	-	-	-	-	-	-	-	-	-	-	-	-	-	-	-
-	-	-	-	-	-	-	-	-	-	-	-	-	-	-	-	-	-	-	-	-	-	-	-	-	-	-	-	-	-	-	-	-	-	-	-	-	-	-	-	-	-	-	-	-	-	-	-	-	-
-	-	-	-	-	-	-	-	-	-	-	-	-	-	-	-	-	-	-	-	-	-	-	-	-	-	-	-	-	-	-	-	-	-	-	-	-	-	-	-	-	-	-	-	-	-	-	-	-	-
-	-	-	-	-	-	-	-	-	-	-	-	-	-	-	-	-	-	-	-	-	-	-	-	-	-	-	-	-	-	-	-	-	-	-	-	-	-	-	-	-	-	-	-	-	-	-	-	-	-
-	-	-	-	-	-	-	-	-	-	-	-	-	-	-	-	-	-	-	-	-	-	-	-	-	-	-	-	-	-	-	-	-	-	-	-	-	-	-	-	-	-	-	-	-	-	-	-	-	-
-	-	-	-	-	-	-	-	-	-	-	-	-	-	-	-	-	-	-	-	-	-	-	-	-	-	-	-	-	-	-	-	-	-	-	-	-	-	-	-	-	-	-	-	-	-	-	-	-	-
-	-	-	-	-	-	-	-	-	-	-	-	-	-	-	-	-	-	-	-	-	-	-	-	-	-	-	-	-	-	-	-	-	-	-	-	-	-	-	-	-	-	-	-	-	-	-	-	-	-
-	-	-	-	-	-	-	-	-	-	-	-	-	-	-	-	-	-	-	-	-	-	-	-	-	-	-	-	-	-	-	-	-	-	-	-	-	-	-	-	-	-	-	-	-	-	-	-	-	-
-	-	-	-	-	-	-	-	-	-	-	-	-	-	-	-	-	-	-	-	-	-	-	-	-	-	-	-	-	-	-	-	-	-	-	-	-	-	-	-	-	-	-	-	-	-	-	-	-	-
-	-	-	-	-	-	-	-	-	-	-	-	-	-	-	-	-	-	-	-	-	-	-	-	-	-	-	-	-	-	-	-	-	-	-	-	-	-	-	-	-	-	-	-	-	-	-	-	-	-
-	-	-	-	-	-	-	-	-	-	-	-	-	-	-	-	-	-	-	-	-	-	-	-	-	-	-	-	-	-	-	-	-	-	-	-	-	-	-	-	-	-	-	-	-	-	-	-	-	-
-	-	-	-	-	-	-	-	-	-	-	-	-	-	-	-	-	-	-	-	-	-	-	-	-	-	-	-	-	-	-	-	-	-	-	-	-	-	-	-	-	-	-	-	-	-	-	-	-	-
-	-	-	-	-	-	-	-	-	-	-	-	-	-	-	-	-	-	-	-	-	-	-	-	-	-	-	-	-	-	-	-	-	-	-	-	-	-	-	-	-	-	-	-	-	-	-	-	-	-
-	-	-	-	-	-	-	-	-	-	-	-	-	-	-	-	-	-	-	-	-	-	-	-	-	-	-	-	-	-	-	-	-	-	-	-	-	-	-	-	-	-	-	-	-	-	-	-	-	-
-	-	-	-	-	-	-	-	-	-	-	-	-	-	-	-	-	-	-	-	-	-	-	-	-	-	-	-	-	-	-	-	-	-	-	-	-	-	-	-	-	-	-	-	-	-	-	-	-	-
-	-	-	-	-	-	-	-	-	-	-	-	-	-	-	-	-	-	-	-	-	-	-	-	-	-	-	-	-	-	-	-	-	-	-	-	-	-	-	-	-	-	-	-	-	-	-	-	-	-
-	-	-	-	-	-	-	-	-	-	-	-	-	-	-	-	-	-	-	-	-	-	-	-	-	-	-	-	-	-	-	-	-	-	-	-	-	-	-	-	-	-	-	-	-	-	-	-	-	-
-	-	-	-	-	-	-	-	-	-	-	-	-	-	-	-	-	-	-	-	-	-	-	-	-	-	-	-	-	-	-	-	-	-	-	-	-	-	-	-	-	-	-	-	-	-	-	-	-	-
-	-	-	-	-	-	-	-	-	-	-	-	-	-	-	-	-	-	-	-	-	-	-	-	-	-	-	-	-	-	-	-	-	-	-	-	-	-	-	-	-	-	-	-	-	-	-	-	-	-
-	-	-	-	-	-	-	-	-	-	-	-	-	-	-	-	-	-	-	-	-	-	-	-	-	-	-	-	-	-	-	-	-	-	-	-	-	-	-	-	-	-	-	-	-	-	-	-	-	-
-	-	-	-	-	-	-	-	-	-	-	-	-	-	-	-	-	-	-	-	-	-	-	-	-	-	-	-	-	-	-	-	-	-	-	-	-	-	-	-	-	-	-	-	-	-	-	-	-	-
-	-	-	-	-	-	-	-	-	-	-	-	-	-	-	-	-	-	-	-	-	-	-	-	-	-	-	-	-	-	-	-	-	-	-	-	-	-	-	-	-	-	-	-	-	-	-	-	-	-
-	-	-	-	-	-	-	-	-	-	-	-	-	-	-	-	-	-	-	-	-	-	-	-	-	-	-	-	-	-	-	-	-	-	-	-	-	-	-	-	-	-	-	-	-	-	-	-	-	-
-	-	-	-	-	-	-	-	-	-	-	-	-	-	-	-	-	-	-	-	-	-	-	-	-	-	-	-	-	-	-	-	-	-	-	-	-	-	-	-	-	-	-	-	-	-	-	-	-	-
-	-	-	-	-	-	-	-	-	-	-	-	-	-	-	-	-	-	-	-	-	-	-	-	-	-	-	-	-	-	-	-	-	-	-	-	-	-	-	-	-	-	-	-	-	-	-	-	-	-
-	-	-	-	-	-	-	-	-	-	-	-	-	-	-	-	-	-	-	-	-	-	-	-	-	-	-	-	-	-	-	-	-	-	-	-	-	-	-	-	-	-	-	-	-	-	-	-	-	-
-	-	-	-	-	-	-	-	-	-	-	-	-	-	-	-	-	-	-	-	-	-	-	-	-	-	-	-	-	-	-	-	-	-	-	-	-	-	-	-	-	-	-	-	-	-	-	-	-	-
-	-	-	-	-	-	-	-	-	-	-	-	-	-	-	-	-	-	-	-	-	-	-	-	-	-	-	-	-	-	-	-	-	-	-	-	-	-	-	-	-	-	-	-	-	-	-	-	-	-
-	-	-	-	-	-	-	-	-	-	-	-	-	-	-	-	-	-	-	-	-	-	-	-	-	-	-	-	-	-	-	-	-	-	-	-	-	-	-	-	-	-	-	-	-	-	-	-	-	-
S	L	V	Y	N	L	A	K	E	V	Q	S	R	T	N	L	S	D	T	F	S	P	M	G	S	A	G	G	L	L	P	F	-	-	-	-	-	-	-	-	-	-	-	-	-	-	-	-	-	-
-	-	-	-	-	-	-	-	-	-	-	-	-	-	-	-	-	-	-	-	-	-	-	-	-	-	-	-	-	-	-	-	-	-	-	-	-	-	-	-	-	-	-	-	-	-	-	-	-	-
-	-	-	-	-	-	-	-	-	-	-	-	-	-	-	-	-	-	-	-	-	-	-	-	-	-	-	-	-	-	-	-	-	-	-	-	-	-	-	-	-	-	-	-	-	-	-	-	-	-
-	-	-	-	-	-	-	-	-	-	-	-	-	-	-	-	-	-	-	-	-	-	-	-	-	-	-	-	-	-	-	-	-	-	-	-	-	-	-	-	-	-	-	-	-	-	-	-	-	-
-	-	-	-	-	-	-	-	-	-	-	-	-	-	-	-	-	-	-	-	-	-	-	-	-	-	-	-	-	-	-	-	-	-	-	-	-	-	-	-	-	-	-	-	-	-	-	-	-	-
-	-	-	-	-	-	-	-	-	-	-	-	-	-	-	-	-	-	-	-	-	-	-	-	-	-	-	-	-	-	-	-	-	-	-	-	-	-	-	-	-	-	-	-	-	-	-	-	-	-
-	-	-	-	-	-	-	-	-	-	-	-	-	-	-	-	-	-	-	-	-	-	-	-	-	-	-	-	-	-	-	-	-	-	-	-	-	-	-	-	-	-	-	-	-	-	-	-	-	-
-	-	-	-	-	-	-	-	-	-	-	-	-	-	-	-	-	-	-	-	-	-	-	-	-	-	-	-	-	-	-	-	-	-	-	-	-	-	-	-	-	-	-	-	-	-	-	-	-	-
-	-	-	-	-	-	-	-	-	-	-	-	-	-	-	-	-	-	-	-	-	-	-	-	-	-	-	-	-	-	-	-	-	-	-	-	-	-	-	-	-	-	-	-	-	-	-	-	-	-
-	-	-	-	-	-	-	-	-	-	-	-	-	-	-	-	-	-	-	-	-	-	-	-	-	-	-	-	-	-	-	-	-	-	-	-	-	-	-	-	-	-	-	-	-	-	-	-	-	-
M	S	K	T	T	T	T	V	N	S	-	-	-	-	-	-	-	-	-	-	-	-	-	-	-	-	-	-	-	-	-	-	-	-	-	-	-	-	-	-	-	-	-	-	-	-	-	-	-	-
-	-	-	-	-	-	-	-	-	-	-	-	-	-	-	-	-	-	-	-	-	-	-	-	-	-	-	-	-	-	-	-	-	-	-	-	-	-	-	-	-	-	-	-	-	-	-	-	-	-
-	-	-	-	-	-	-	-	-	-	-	-	-	-	-	-	-	-	-	-	-	-	-	-	-	-	-	-	-	-	-	-	-	-	-	-	-	-	-	-	-	-	-	-	-	-	-	-	-	-
-	-	-	-	-	-	-	-	-	-	-	-	-	-	-	-	-	-	-	-	-	-	-	-	-	-	-	-	-	-	-	-	-	-	-	-	-	-	-	-	-	-	-	-	-	-	-	-	-	-
-	-	-	-	-	-	-	-	-	-	-	-	-	-	-	-	-	-	-	-	-	-	-	-	-	-	-	-	-	-	-	-	-	-	-	-	-	-	-	-	-	-	-	-	-	-	-	-	-	-
-	-	-	-	-	-	-	-	-	-	-	-	-	-	-	-	-	-	-	-	-	-	-	-	-	-	-	-	-	-	-	-	-	-	-	-	-	-	-	-	-	-	-	-	-	-	-	-	-	-
-	-	-	-	-	-	-	-	-	-	-	-	-	-	-	-	-	-	-	-	-	-	-	-	-	-	-	-	-	-	-	-	-	-	-	-	-	-	-	-	-	-	-	-	-	-	-	-	-	-
K	E	A	E	N	R	N	S	R	R	F	S	A	A	S	G	K	L	E	R	M	A	P	I	L	D	E	D	P	S	-	-	-	-	-	-	-	-	-	-	-	-	-	-	-	-	-	-	-	-
-	-	-	-	-	-	-	-	-	-	-	-	-	-	-	-	-	-	-	-	-	-	-	-	-	-	-	-	-	-	-	-	-	-	-	-	-	-	-	-	-	-	-	-	-	-	-	-	-	-
-	-	-	-	-	-	-	-	-	-	-	-	-	-	-	-	-	-	-	-	-	-	-	-	-	-	-	-	-	-	-	-	-	-	-	-	-	-	-	-	-	-	-	-	-	-	-	-	-	-
N	N	P	L	G	R	A	S	T	R	A	S	Q	D	S	K	T	R	T	G	S	K	R	F	S	G	I	D	F	Y	R	-	-	-	-	-	-	-	-	-	-	-	-	-	-	-	-	-	-	-
-	-	-	-	-	-	-	-	-	-	-	-	-	-	-	-	-	-	-	-	-	-	-	-	-	-	-	-	-	-	-	-	-	-	-	-	-	-	-	-	-	-	-	-	-	-	-	-	-	-
-	-	-	-	-	-	-	-	-	-	-	-	-	-	-	-	-	-	-	-	-	-	-	-	-	-	-	-	-	-	-	-	-	-	-	-	-	-	-	-	-	-	-	-	-	-	-	-	-	-
-	-	-	-	-	-	-	-	-	-	-	-	-	-	-	-	-	-	-	-	-	-	-	-	-	-	-	-	-	-	-	-	-	-	-	-	-	-	-	-	-	-	-	-	-	-	-	-	-	-
-	-	-	-	-	-	-	-	-	-	-	-	-	-	-	-	-	-	-	-	-	-	-	-	-	-	-	-	-	-	-	-	-	-	-	-	-	-	-	-	-	-	-	-	-	-	-	-	-	-
Q	T	N	E	K	S	S	K	Q	L	R	-	-	-	-	-	-	-	-	-	-	-	-	-	-	-	-	-	-	-	-	-	-	-	-	-	-	-	-	-	-	-	-	-	-	-	-	-	-	-
-	-	-	-	-	-	-	-	-	-	-	-	-	-	-	-	-	-	-	-	-	-	-	-	-	-	-	-	-	-	-	-	-	-	-	-	-	-	-	-	-	-	-	-	-	-	-	-	-	-
-	-	-	-	-	-	-	-	-	-	-	-	-	-	-	-	-	-	-	-	-	-	-	-	-	-	-	-	-	-	-	-	-	-	-	-	-	-	-	-	-	-	-	-	-	-	-	-	-	-
-	-	-	-	-	-	-	-	-	-	-	-	-	-	-	-	-	-	-	-	-	-	-	-	-	-	-	-	-	-	-	-	-	-	-	-	-	-	-	-	-	-	-	-	-	-	-	-	-	-
-	-	-	-	-	-	-	-	-	-	-	-	-	-	-	-	-	-	-	-	-	-	-	-	-	-	-	-	-	-	-	-	-	-	-	-	-	-	-	-	-	-	-	-	-	-	-	-	-	-
E	S	S	D	W	S	-	-	-	-	-	-	-	-	-	-	-	-	-	-	-	-	-	-	-	-	-	-	-	-	-	-	-	-	-	-	-	-	-	-	-	-	-	-	-	-	-	-	-	-
-	-	-	-	-	-	-	-	-	-	-	-	-	-	-	-	-	-	-	-	-	-	-	-	-	-	-	-	-	-	-	-	-	-	-	-	-	-	-	-	-	-	-	-	-	-	-	-	-	-
-	-	-	-	-	-	-	-	-	-	-	-	-	-	-	-	-	-	-	-	-	-	-	-	-	-	-	-	-	-	-	-	-	-	-	-	-	-	-	-	-	-	-	-	-	-	-	-	-	-
-	-	-	-	-	-	-	-	-	-	-	-	-	-	-	-	-	-	-	-	-	-	-	-	-	-	-	-	-	-	-	-	-	-	-	-	-	-	-	-	-	-	-	-	-	-	-	-	-	-
-	-	-	-	-	-	-	-	-	-	-	-	-	-	-	-	-	-	-	-	-	-	-	-	-	-	-	-	-	-	-	-	-	-	-	-	-	-	-	-	-	-	-	-	-	-	-	-	-	-
-	-	-	-	-	-	-	-	-	-	-	-	-	-	-	-	-	-	-	-	-	-	-	-	-	-	-	-	-	-	-	-	-	-	-	-	-	-	-	-	-	-	-	-	-	-	-	-	-	-
-	-	-	-	-	-	-	-	-	-	-	-	-	-	-	-	-	-	-	-	-	-	-	-	-	-	-	-	-	-	-	-	-	-	-	-	-	-	-	-	-	-	-	-	-	-	-	-	-	-
-	-	-	-	-	-	-	-	-	-	-	-	-	-	-	-	-	-	-	-	-	-	-	-	-	-	-	-	-	-	-	-	-	-	-	-	-	-	-	-	-	-	-	-	-	-	-	-	-	-
-	-	-	-	-	-	-	-	-	-	-	-	-	-	-	-	-	-	-	-	-	-	-	-	-	-	-	-	-	-	-	-	-	-	-	-	-	-	-	-	-	-	-	-	-	-	-	-	-	-
-	-	-	-	-	-	-	-	-	-	-	-	-	-	-	-	-	-	-	-	-	-	-	-	-	-	-	-	-	-	-	-	-	-	-	-	-	-	-	-	-	-	-	-	-	-	-	-	-	-
374	375	376	377	378	379	380	381	382	383		384	385	386	387	388	389	390	391	392	393	394	395		396	397	398	399	400	401	402	403	404	405	406	407	408	409	410	411	412	413	414	415	416	417	418	419	420	421
I	M	D	Y	Q	Q	A	G	A	R	-	Q	F	P	I	E	R	K	W	A	L	G	L	-	Q	S	R	A	H	P	R	E	I	M	T	E	V	L	K	A	L	Q	E	L	N	V	C	W	K	K
Y	M	D	Y	Q	G	M	G	S	K	P	Q	L	P	I	E	K	K	W	A	L	G	L	-	Q	S	Q	A	H	P	R	E	I	M	T	E	V	L	K	A	L	Q	E	L	N	V	C	W	K	K
L	M	E	Y	Q	G	V	G	L	R	S	Q	Y	P	V	E	R	K	W	A	L	G	L	-	Q	S	R	A	H	P	R	E	I	M	T	E	V	L	K	A	L	Q	D	L	N	V	C	W	K	K
F	I	D	Y	Q	G	M	G	M	R	S	Q	Y	P	V	D	R	K	W	A	L	G	L	-	Q	S	R	A	H	P	R	E	I	M	T	E	V	L	K	A	L	G	D	L	N	V	C	W	K	K
Y	M	D	P	Q	G	I	A	L	R	S	H	F	P	A	E	R	K	W	V	L	G	L	-	Q	S	R	A	H	P	R	E	I	M	T	E	V	L	K	A	L	Q	E	I	N	V	C	W	K	K
Y	M	D	D	Q	G	I	G	L	R	P	T	F	P	V	E	R	K	W	A	L	G	L	-	Q	S	R	A	H	P	Q	Q	I	M	T	E	V	L	K	A	L	Q	E	L	N	V	G	W	K	Q
H	I	D	Y	Q	G	T	A	S	R	P	Q	F	P	V	D	R	K	W	A	L	G	L	-	Q	-	-	-	-	-	-	-	-	-	-	-	-	-	-	-	-	-	-	-	-	-	-	-	-	-
A	V	D	D	Q	G	T	S	C	R	P	N	F	P	N	G	S	K	W	T	L	G	L	-	Q	A	N	A	R	P	C	D	I	M	K	E	V	V	G	A	L	H	V	L	S	V	C	W	K	N
S	N	D	S	Q	G	S	G	L	R	P	Y	Y	R	V	E	R	K	W	A	L	G	L	Q	Q	S	R	A	P	P	R	A	I	M	I	E	V	L	K	A	L	K	E	L	N	V	C	W	K	K
F	T	E	S	P	G	S	G	L	R	Q	H	F	A	S	E	R	K	W	A	L	G	L	-	Q	-	-	-	-	-	-	-	-	-	-	-	-	-	-	-	-	-	-	-	-	-	-	-	-	-
-	-	-	-	-	G	A	N	P	A	A	R	L	V	V	A	R	Q	W	R	L	G	W	-	S	C	R	A	R	P	A	T	A	V	A	E	L	C	R	A	L	A	A	A	G	V	A	W	K	K
-	-	-	-	-	-	-	-	-	-	-	-	-	-	-	-	-	-	-	-	-	-	-	-	-	-	-	-	-	-	-	-	-	-	-	-	-	-	-	-	-	-	-	-	-	-	-	-	-	-
P	G	N	T	G	M	I	A	Q	H	Q	H	G	R	R	T	R	R	W	Y	L	G	I	-	Q	S	K	K	D	P	A	H	V	M	T	E	V	Y	K	A	L	M	A	L	G	C	Q	W	L	Q
-	-	E	D	E	V	Y	R	H	L	Y	R	K	M	D	S	N	H	F	C	L	G	I	R	M	K	E	P	S	A	S	E	T	M	I	K	L	Y	R	V	L	T	C	N	H	W	K	W	R	N
A	L	P	A	Q	D	K	-	Q	R	G	T	P	V	K	R	A	K	W	H	L	G	I	-	R	S	Q	S	K	P	N	D	I	M	L	E	V	F	R	A	M	K	A	L	D	Y	E	W	K	V
-	A	Q	S	I	D	Q	G	A	R	G	S	P	M	K	R	A	K	W	H	L	G	I	-	R	S	Q	S	R	P	T	D	I	M	N	E	V	Y	R	A	M	K	A	L	N	F	Q	W	K	V
S	G	G	G	S	D	R	P	S	R	G	T	P	V	K	R	A	K	W	H	L	G	I	-	R	S	Q	S	K	P	N	D	I	M	N	E	V	Y	R	A	M	K	A	L	D	F	E	W	K	V
H	A	A	T	G	E	R	-	-	-	-	G	R	V	K	R	A	K	W	H	L	G	I	-	R	S	Q	S	K	P	N	D	I	M	M	E	V	Y	R	A	M	Q	A	L	G	F	E	W	K	V
D	E	L	N	P	Q	K	T	K	H	Q	V	G	V	R	R	A	K	W	H	L	G	I	-	R	S	Q	S	R	P	N	D	I	M	A	E	V	C	R	A	M	K	Q	L	G	Y	E	W	K	V
V	G	N	N	S	D	K	-	N	K	G	T	P	V	K	R	A	K	W	H	L	G	I	-	R	S	Q	S	K	P	Y	D	I	M	S	E	V	Y	R	A	M	K	A	L	D	F	V	K	M	S
A	A	S	A	G	E	R	T	A	P	K	T	P	M	K	R	A	K	W	H	L	G	I	-	R	S	Q	S	K	P	H	D	I	M	-	-	-	-	-	-	-	-	-	-	-	-	-	-	-	-
-	-	R	T	A	S	M	T	G	K	S	S	K	K	K	R	S	R	W	H	L	G	I	-	R	S	R	S	S	S	M	D	V	M	S	E	V	F	R	A	L	K	S	L	G	F	E	W	K	V
D	E	L	N	P	Q	K	S	K	H	Q	-	G	V	R	K	A	K	W	H	L	G	I	-	R	S	Q	S	R	P	N	D	I	M	A	E	V	C	R	A	I	K	Q	L	D	Y	E	W	K	V
-	-	-	-	-	-	-	-	-	-	-	-	-	-	-	-	-	-	-	-	-	-	-	-	-	-	-	-	-	-	-	-	-	-	-	-	-	-	-	-	-	-	-	-	-	-	-	-	-	-
-	-	-	-	-	-	-	-	-	-	-	-	-	-	-	-	-	-	-	-	-	-	-	-	-	-	-	-	-	-	-	-	-	-	-	-	-	-	-	-	-	-	-	-	-	-	-	-	-	-
-	-	-	-	-	-	-	-	-	-	-	-	-	-	-	-	-	-	-	-	-	-	-	-	-	-	-	-	-	-	-	-	-	-	-	-	-	-	-	-	-	-	-	-	-	-	-	-	-	-
A	G	Q	Q	M	T	K	M	P	S	T	R	Q	R	P	R	S	K	W	H	L	G	I	-	R	S	Q	S	N	S	M	H	V	M	K	E	V	Y	R	A	L	H	E	L	G	F	L	W	R	N
-	-	-	-	-	-	-	-	-	-	-	-	-	-	-	-	-	-	-	-	-	-	-	-	-	-	-	-	-	-	-	-	-	-	-	-	-	-	-	-	-	-	-	-	-	-	-	-	-	-
-	-	-	-	-	-	-	-	-	-	-	-	-	-	-	-	-	-	-	-	-	-	-	-	-	-	-	-	-	-	-	-	-	-	-	-	-	-	-	-	-	-	-	-	-	-	-	-	-	-
-	-	-	-	-	-	-	-	-	-	-	-	-	-	-	-	-	-	-	-	-	-	-	-	-	-	-	-	-	-	-	-	-	-	-	-	-	-	-	-	-	-	-	-	-	-	-	-	-	-
-	-	-	-	-	-	-	-	-	-	-	-	-	-	-	-	-	-	-	-	-	-	-	-	-	-	-	-	-	-	-	-	-	-	-	-	-	-	-	-	-	-	-	-	-	-	-	-	-	-
N	Q	G	K	L	E	E	V	T	E	E	E	E	E	I	L	G	Q	W	T	Y	G	K	-	I	Y	S	N	S	A	R	T	I	M	K	A	I	Y	E	V	A	S	Q	L	D	I	V	I	T	I
-	-	-	-	-	-	-	-	G	L	K	K	E	Q	K	R	M	T	W	N	L	G	I	-	R	A	C	L	D	P	V	E	T	M	K	H	V	F	L	S	L	K	S	V	D	M	E	W	K	I
S	A	N	I	K	P	I	H	Y	K	S	P	Y	S	D	E	D	R	L	Y	L	G	L	-	R	W	S	D	K	P	E	N	I	M	M	Q	L	L	H	L	L	K	S	L	N	F	E	W	R	M
-	-	-	-	-	-	-	-	-	-	-	-	-	-	-	-	-	-	-	-	-	-	-	-	-	-	-	-	-	-	-	-	-	-	-	-	-	-	-	-	-	-	-	-	-	-	-	-	-	-
-	-	-	-	-	-	-	-	-	-	-	-	-	-	-	-	-	-	-	-	-	-	-	-	-	-	-	-	-	-	-	-	-	-	-	-	-	-	-	-	-	-	-	-	-	-	-	-	-	-
-	-	-	-	-	-	-	-	-	-	-	-	-	-	-	-	-	-	-	-	-	-	-	-	-	-	-	-	-	-	-	-	-	-	-	-	-	-	-	-	-	-	-	-	-	-	-	-	-	-
-	-	-	-	-	-	-	-	-	-	-	-	-	-	-	-	-	-	-	-	-	-	-	-	-	-	-	-	-	-	-	-	-	-	-	-	-	-	-	-	-	-	-	-	-	-	-	-	-	-
-	-	-	-	-	-	-	-	-	-	-	-	-	-	-	-	-	-	-	-	-	-	-	-	-	-	-	-	-	-	-	-	-	-	-	-	-	-	-	-	-	-	-	-	-	-	-	-	-	-
-	-	-	-	-	-	-	-	-	-	-	-	-	-	-	-	-	-	-	-	-	-	-	-	-	-	-	-	-	-	-	-	-	-	-	-	-	-	-	-	-	-	-	-	-	-	-	-	-	-
-	-	-	-	-	-	-	-	-	-	-	-	-	-	-	-	-	-	-	-	-	-	-	-	-	-	-	-	-	-	-	-	-	-	-	-	-	-	-	-	-	-	-	-	-	-	-	-	-	-
-	-	-	-	-	-	-	-	-	-	-	-	-	-	-	-	-	-	-	-	-	-	-	-	-	-	-	-	-	-	-	-	-	-	-	-	-	-	-	-	-	-	-	-	-	-	-	-	-	-
-	-	-	-	-	-	-	-	-	-	-	-	-	-	-	-	-	-	-	-	-	-	-	-	-	-	-	-	-	-	-	-	-	-	-	-	-	-	-	-	-	-	-	-	-	-	-	-	-	-
-	-	-	-	-	-	-	-	-	-	-	-	-	-	-	-	-	-	-	-	-	-	-	-	-	-	-	-	-	-	-	-	-	-	-	-	-	-	-	-	-	-	-	-	-	-	-	-	-	-
-	-	-	-	-	-	-	-	-	-	-	-	-	-	-	-	-	-	-	-	-	-	-	-	-	-	-	-	-	-	-	-	-	-	-	-	-	-	-	-	-	-	-	-	-	-	-	-	-	-
-	-	-	-	-	-	-	-	-	-	-	-	-	-	-	-	-	-	-	-	-	-	-	-	-	-	-	-	-	-	-	-	-	-	-	-	-	-	-	-	-	-	-	-	-	-	-	-	-	-
-	-	-	-	-	-	-	-	-	-	-	-	-	-	-	-	-	-	-	-	-	-	-	-	-	-	-	-	-	-	-	-	-	-	-	-	-	-	-	-	-	-	-	-	-	-	-	-	-	-
-	-	-	-	-	-	-	-	-	-	-	-	-	-	-	-	-	-	-	-	-	-	-	-	-	-	-	-	-	-	-	-	-	-	-	-	-	-	-	-	-	-	-	-	-	-	-	-	-	-
-	-	-	-	-	-	-	-	-	-	-	-	-	-	-	-	-	-	-	-	-	-	-	-	-	-	-	-	-	-	-	-	-	-	-	-	-	-	-	-	-	-	-	-	-	-	-	-	-	-
-	-	-	-	-	-	-	-	-	-	-	-	-	-	-	-	-	-	-	-	-	-	-	-	-	-	-	-	-	-	-	-	-	-	-	-	-	-	-	-	-	-	-	-	-	-	-	-	-	-
-	-	-	-	-	-	-	-	-	-	-	-	-	-	-	-	-	-	-	-	-	-	-	-	-	-	-	-	-	-	-	-	-	-	-	-	-	-	-	-	-	-	-	-	-	-	-	-	-	-
-	-	-	-	-	-	-	-	-	-	-	-	-	-	-	-	-	-	-	-	-	-	-	-	-	-	-	-	-	-	-	-	-	-	-	-	-	-	-	-	-	-	-	-	-	-	-	-	-	-
-	-	-	-	-	-	-	-	-	-	-	-	-	-	-	-	-	-	-	-	-	-	-	-	-	-	-	-	-	-	-	-	-	-	-	-	-	-	-	-	-	-	-	-	-	-	-	-	-	-
-	-	-	-	-	-	-	-	-	-	-	-	-	-	-	-	-	-	-	-	-	-	-	-	-	-	-	-	-	-	-	-	-	-	-	-	-	-	-	-	-	-	-	-	-	-	-	-	-	-
-	-	-	-	-	-	-	-	-	-	-	-	-	-	-	-	-	-	-	-	-	-	-	-	-	-	-	-	-	-	-	-	-	-	-	-	-	-	-	-	-	-	-	-	-	-	-	-	-	-
-	-	-	-	-	-	-	-	-	-	-	-	-	-	-	-	-	-	-	-	-	-	-	-	-	-	-	-	-	-	-	-	-	-	-	-	-	-	-	-	-	-	-	-	-	-	-	-	-	-
-	-	-	-	-	-	-	-	-	-	-	-	-	-	-	-	-	-	-	-	-	-	-	-	-	-	-	-	-	-	-	-	-	-	-	-	-	-	-	-	-	-	-	-	-	-	-	-	-	-
-	-	-	-	-	-	-	-	-	-	-	-	-	-	-	-	-	-	-	-	-	-	-	-	-	-	-	-	-	-	-	-	-	-	-	-	-	-	-	-	-	-	-	-	-	-	-	-	-	-
-	-	-	-	-	-	-	-	-	-	-	-	-	-	-	-	-	-	-	-	-	-	-	-	-	-	-	-	-	-	-	-	-	-	-	-	-	-	-	-	-	-	-	-	-	-	-	-	-	-
-	-	-	-	-	-	-	-	-	-	-	-	-	-	-	-	-	-	-	-	-	-	-	-	-	-	-	-	-	-	-	-	-	-	-	-	-	-	-	-	-	-	-	-	-	-	-	-	-	-
-	-	-	-	-	-	-	-	-	-	-	-	-	-	-	-	-	-	-	-	-	-	-	-	-	-	-	-	-	-	-	-	-	-	-	-	-	-	-	-	-	-	-	-	-	-	-	-	-	-
-	-	-	-	-	-	-	-	-	-	-	-	-	-	-	-	-	-	-	-	-	-	-	-	-	-	-	-	-	-	-	-	-	-	-	-	-	-	-	-	-	-	-	-	-	-	-	-	-	-
-	-	-	-	-	-	-	-	-	-	-	-	-	-	-	-	-	-	-	-	-	-	-	-	-	-	-	-	-	-	-	-	-	-	-	-	-	-	-	-	-	-	-	-	-	-	-	-	-	-
-	-	-	-	-	-	-	-	-	-	-	-	-	-	-	-	-	-	-	-	-	-	-	-	-	-	-	-	-	-	-	-	-	-	-	-	-	-	-	-	-	-	-	-	-	-	-	-	-	-
-	-	-	-	-	-	-	-	-	-	-	-	-	-	-	-	-	-	-	-	-	-	-	-	-	-	-	-	-	-	-	-	-	-	-	-	-	-	-	-	-	-	-	-	-	-	-	-	-	-
-	-	-	-	-	-	-	-	-	-	-	-	-	-	-	-	-	-	-	-	-	-	-	-	-	-	-	-	-	-	-	-	-	-	-	-	-	-	-	-	-	-	-	-	-	-	-	-	-	-
-	-	-	-	-	-	-	-	-	-	-	-	-	-	-	-	-	-	-	-	-	-	-	-	-	-	-	-	-	-	-	-	-	-	-	-	-	-	-	-	-	-	-	-	-	-	-	-	-	-
-	-	-	-	-	-	-	-	-	-	-	-	-	-	-	-	-	-	-	-	-	-	-	-	-	-	-	-	-	-	-	-	-	-	-	-	-	-	-	-	-	-	-	-	-	-	-	-	-	-
-	-	-	-	-	-	-	-	-	-	-	-	-	-	-	-	-	-	-	-	-	-	-	-	-	-	-	-	-	-	-	-	-	-	-	-	-	-	-	-	-	-	-	-	-	-	-	-	-	-
-	-	-	-	-	-	-	-	-	-	-	-	-	-	-	-	-	-	-	-	-	-	-	-	-	-	-	-	-	-	-	-	-	-	-	-	-	-	-	-	-	-	-	-	-	-	-	-	-	-
-	-	-	-	-	-	-	-	-	-	-	-	-	-	-	-	-	-	-	-	-	-	-	-	-	-	-	-	-	-	-	-	-	-	-	-	-	-	-	-	-	-	-	-	-	-	-	-	-	-
-	-	-	-	-	-	-	-	-	-	-	-	-	-	-	-	-	-	-	-	-	-	-	-	-	-	-	-	-	-	-	-	-	-	-	-	-	-	-	-	-	-	-	-	-	-	-	-	-	-
-	-	-	-	-	-	-	-	-	-	-	-	-	-	-	-	-	-	-	-	-	-	-	-	-	-	-	-	-	-	-	-	-	-	-	-	-	-	-	-	-	-	-	-	-	-	-	-	-	-
-	-	-	-	-	-	-	-	-	-	-	-	-	-	-	-	-	-	-	-	-	-	-	-	-	-	-	-	-	-	-	-	-	-	-	-	-	-	-	-	-	-	-	-	-	-	-	-	-	-
-	-	-	-	-	-	-	-	-	-	-	-	-	-	-	-	-	-	-	-	-	-	-	-	-	-	-	-	-	-	-	-	-	-	-	-	-	-	-	-	-	-	-	-	-	-	-	-	-	-
-	-	-	-	-	-	-	-	-	-	-	-	-	-	-	-	-	-	-	-	-	-	-	-	-	-	-	-	-	-	-	-	-	-	-	-	-	-	-	-	-	-	-	-	-	-	-	-	-	-
-	-	-	-	-	-	-	-	-	-	-	-	-	-	-	-	-	-	-	-	-	-	-	-	-	-	-	-	-	-	-	-	-	-	-	-	-	-	-	-	-	-	-	-	-	-	-	-	-	-
-	-	-	-	-	-	-	-	-	-	-	-	-	-	-	-	-	-	-	-	-	-	-	-	-	-	-	-	-	-	-	-	-	-	-	-	-	-	-	-	-	-	-	-	-	-	-	-	-	-
-	-	-	-	-	-	-	-	-	-	-	-	-	-	-	-	-	-	-	-	-	-	-	-	-	-	-	-	-	-	-	-	-	-	-	-	-	-	-	-	-	-	-	-	-	-	-	-	-	-
-	-	-	-	-	-	-	-	-	-	-	-	-	-	-	-	-	-	-	-	-	-	-	-	-	-	-	-	-	-	-	-	-	-	-	-	-	-	-	-	-	-	-	-	-	-	-	-	-	-
-	-	-	-	-	-	-	-	-	-	-	-	-	-	-	-	-	-	-	-	-	-	-	-	-	-	-	-	-	-	-	-	-	-	-	-	-	-	-	-	-	-	-	-	-	-	-	-	-	-
-	-	-	-	-	-	-	-	-	-	-	-	-	-	-	-	-	-	-	-	-	-	-	-	-	-	-	-	-	-	-	-	-	-	-	-	-	-	-	-	-	-	-	-	-	-	-	-	-	-
-	-	-	-	-	-	-	-	-	-	-	-	-	-	-	-	-	-	-	-	-	-	-	-	-	-	-	-	-	-	-	-	-	-	-	-	-	-	-	-	-	-	-	-	-	-	-	-	-	-
-	-	-	-	-	-	-	-	-	-	-	-	-	-	-	-	-	-	-	-	-	-	-	-	-	-	-	-	-	-	-	-	-	-	-	-	-	-	-	-	-	-	-	-	-	-	-	-	-	-
-	-	-	-	-	-	-	-	-	-	-	-	-	-	-	-	-	-	-	-	-	-	-	-	-	-	-	-	-	-	-	-	-	-	-	-	-	-	-	-	-	-	-	-	-	-	-	-	-	-
-	-	-	-	-	-	-	-	-	-	-	-	-	-	-	-	-	-	-	-	-	-	-	-	-	-	-	-	-	-	-	-	-	-	-	-	-	-	-	-	-	-	-	-	-	-	-	-	-	-
-	-	-	-	-	-	-	-	-	-	-	-	-	-	-	-	-	-	-	-	-	-	-	-	-	-	-	-	-	-	-	-	-	-	-	-	-	-	-	-	-	-	-	-	-	-	-	-	-	-
-	-	-	-	-	-	-	-	-	-	-	-	-	-	-	-	-	-	-	-	-	-	-	-	-	-	-	-	-	-	-	-	-	-	-	-	-	-	-	-	-	-	-	-	-	-	-	-	-	-
-	-	-	-	-	-	-	-	-	-	-	-	-	-	-	-	-	-	-	-	-	-	-	-	-	-	-	-	-	-	-	-	-	-	-	-	-	-	-	-	-	-	-	-	-	-	-	-	-	-
-	-	-	-	-	-	-	-	-	-	-	-	-	-	-	-	-	-	-	-	-	-	-	-	-	-	-	-	-	-	-	-	-	-	-	-	-	-	-	-	-	-	-	-	-	-	-	-	-	-
-	-	-	-	-	-	-	-	-	-	-	-	-	-	-	-	-	-	-	-	-	-	-	-	-	-	-	-	-	-	-	-	-	-	-	-	-	-	-	-	-	-	-	-	-	-	-	-	-	-
-	-	-	-	-	-	-	-	-	-	-	-	-	-	-	-	-	-	-	-	-	-	-	-	-	-	-	-	-	-	-	-	-	-	-	-	-	-	-	-	-	-	-	-	-	-	-	-	-	-
-	-	-	-	-	-	-	-	-	-	-	-	-	-	-	-	-	-	-	-	-	-	-	-	-	-	-	-	-	-	-	-	-	-	-	-	-	-	-	-	-	-	-	-	-	-	-	-	-	-
-	-	-	-	-	-	-	-	-	-	-	-	-	-	-	-	-	-	-	-	-	-	-	-	-	-	-	-	-	-	-	-	-	-	-	-	-	-	-	-	-	-	-	-	-	-	-	-	-	-
-	-	-	-	-	-	-	-	-	-	-	-	-	-	-	-	-	-	-	-	-	-	-	-	-	-	-	-	-	-	-	-	-	-	-	-	-	-	-	-	-	-	-	-	-	-	-	-	-	-
-	-	-	-	-	-	-	-	-	-	-	-	-	-	-	-	-	-	-	-	-	-	-	-	-	-	-	-	-	-	-	-	-	-	-	-	-	-	-	-	-	-	-	-	-	-	-	-	-	-
-	-	-	-	-	-	-	-	-	-	-	-	-	-	-	-	-	-	-	-	-	-	-	-	-	-	-	-	-	-	-	-	-	-	-	-	-	-	-	-	-	-	-	-	-	-	-	-	-	-
-	-	-	-	-	-	-	-	-	-	-	-	-	-	-	-	-	-	-	-	-	-	-	-	-	-	-	-	-	-	-	-	-	-	-	-	-	-	-	-	-	-	-	-	-	-	-	-	-	-
-	-	-	-	-	-	-	-	-	-	-	-	-	-	-	-	-	-	-	-	-	-	-	-	-	-	-	-	-	-	-	-	-	-	-	-	-	-	-	-	-	-	-	-	-	-	-	-	-	-
-	-	-	-	-	-	-	-	-	-	-	-	-	-	-	-	-	-	-	-	-	-	-	-	-	-	-	-	-	-	-	-	-	-	-	-	-	-	-	-	-	-	-	-	-	-	-	-	-	-
-	-	-	-	-	-	-	-	-	-	-	-	-	-	-	-	-	-	-	-	-	-	-	-	-	-	-	-	-	-	-	-	-	-	-	-	-	-	-	-	-	-	-	-	-	-	-	-	-	-
-	-	-	-	-	-	-	-	-	-	-	-	-	-	-	-	-	-	-	-	-	-	-	-	-	-	-	-	-	-	-	-	-	-	-	-	-	-	-	-	-	-	-	-	-	-	-	-	-	-
-	-	-	-	-	-	-	-	-	-	-	-	-	-	-	-	-	-	-	-	-	-	-	-	-	-	-	-	-	-	-	-	-	-	-	-	-	-	-	-	-	-	-	-	-	-	-	-	-	-
-	-	-	-	-	-	-	-	-	-	-	-	-	-	-	-	-	-	-	-	-	-	-	-	-	-	-	-	-	-	-	-	-	-	-	-	-	-	-	-	-	-	-	-	-	-	-	-	-	-
-	-	-	-	-	-	-	-	-	-	-	-	-	-	-	-	-	-	-	-	-	-	-	-	-	-	-	-	-	-	-	-	-	-	-	-	-	-	-	-	-	-	-	-	-	-	-	-	-	-
-	-	-	-	-	-	-	-	-	-	-	-	-	-	-	-	-	-	-	-	-	-	-	-	-	-	-	-	-	-	-	-	-	-	-	-	-	-	-	-	-	-	-	-	-	-	-	-	-	-
-	-	-	-	-	-	-	-	-	-	-	-	-	-	-	-	-	-	-	-	-	-	-	-	-	-	-	-	-	-	-	-	-	-	-	-	-	-	-	-	-	-	-	-	-	-	-	-	-	-
-	-	-	-	-	-	-	-	-	-	-	-	-	-	-	-	-	-	-	-	-	-	-	-	-	-	-	-	-	-	-	-	-	-	-	-	-	-	-	-	-	-	-	-	-	-	-	-	-	-
-	-	-	-	-	-	-	-	-	-	-	-	-	-	-	-	-	-	-	-	-	-	-	-	-	-	-	-	-	-	-	-	-	-	-	-	-	-	-	-	-	-	-	-	-	-	-	-	-	-
-	-	-	-	-	-	-	-	-	-	-	-	-	-	-	-	-	-	-	-	-	-	-	-	-	-	-	-	-	-	-	-	-	-	-	-	-	-	-	-	-	-	-	-	-	-	-	-	-	-
-	-	-	-	-	-	-	-	-	-	-	-	-	-	-	-	-	-	-	-	-	-	-	-	-	-	-	-	-	-	-	-	-	-	-	-	-	-	-	-	-	-	-	-	-	-	-	-	-	-
-	-	-	-	-	-	-	-	-	-	-	-	-	-	-	-	-	-	-	-	-	-	-	-	-	-	-	-	-	-	-	-	-	-	-	-	-	-	-	-	-	-	-	-	-	-	-	-	-	-
-	-	-	-	-	-	-	-	-	-	-	-	-	-	-	-	-	-	-	-	-	-	-	-	-	-	-	-	-	-	-	-	-	-	-	-	-	-	-	-	-	-	-	-	-	-	-	-	-	-
-	-	-	-	-	-	-	-	-	-	-	-	-	-	-	-	-	-	-	-	-	-	-	-	-	-	-	-	-	-	-	-	-	-	-	-	-	-	-	-	-	-	-	-	-	-	-	-	-	-
-	-	-	-	-	-	-	-	-	-	-	-	-	-	-	-	-	-	-	-	-	-	-	-	-	-	-	-	-	-	-	-	-	-	-	-	-	-	-	-	-	-	-	-	-	-	-	-	-	-
-	-	-	-	-	-	-	-	-	-	-	-	-	-	-	-	-	-	-	-	-	-	-	-	-	-	-	-	-	-	-	-	-	-	-	-	-	-	-	-	-	-	-	-	-	-	-	-	-	-
-	-	-	-	-	-	-	-	-	-	-	-	-	-	-	-	-	-	-	-	-	-	-	-	-	-	-	-	-	-	-	-	-	-	-	-	-	-	-	-	-	-	-	-	-	-	-	-	-	-
-	-	-	-	-	-	-	-	-	-	-	-	-	-	-	-	-	-	-	-	-	-	-	-	-	-	-	-	-	-	-	-	-	-	-	-	-	-	-	-	-	-	-	-	-	-	-	-	-	-
-	-	-	-	-	-	-	-	-	-	-	-	-	-	-	-	-	-	-	-	-	-	-	-	-	-	-	-	-	-	-	-	-	-	-	-	-	-	-	-	-	-	-	-	-	-	-	-	-	-
-	-	-	-	-	-	-	-	-	-	-	-	-	-	-	-	-	-	-	-	-	-	-	-	-	-	-	-	-	-	-	-	-	-	-	-	-	-	-	-	-	-	-	-	-	-	-	-	-	-
-	-	-	-	-	-	-	-	-	-	-	-	-	-	-	-	-	-	-	-	-	-	-	-	-	-	-	-	-	-	-	-	-	-	-	-	-	-	-	-	-	-	-	-	-	-	-	-	-	-
-	-	-	-	-	-	-	-	-	-	-	-	-	-	-	-	-	-	-	-	-	-	-	-	-	-	-	-	-	-	-	-	-	-	-	-	-	-	-	-	-	-	-	-	-	-	-	-	-	-
-	-	-	-	-	-	-	-	-	-	-	-	-	-	-	-	-	-	-	-	-	-	-	-	-	-	-	-	-	-	-	-	-	-	-	-	-	-	-	-	-	-	-	-	-	-	-	-	-	-
-	-	-	-	-	-	-	-	-	-	-	-	-	-	-	-	-	-	-	-	-	-	-	-	-	-	-	-	-	-	-	-	-	-	-	-	-	-	-	-	-	-	-	-	-	-	-	-	-	-
-	-	-	-	-	-	-	-	-	-	-	-	-	-	-	-	-	-	-	-	-	-	-	-	-	-	-	-	-	-	-	-	-	-	-	-	-	-	-	-	-	-	-	-	-	-	-	-	-	-
-	-	-	-	-	-	-	-	-	-	-	-	-	-	-	-	-	-	-	-	-	-	-	-	-	-	-	-	-	-	-	-	-	-	-	-	-	-	-	-	-	-	-	-	-	-	-	-	-	-
-	-	-	-	-	-	-	-	-	-	-	-	-	-	-	-	-	-	-	-	-	-	-	-	-	-	-	-	-	-	-	-	-	-	-	-	-	-	-	-	-	-	-	-	-	-	-	-	-	-
-	-	-	-	-	-	-	-	-	-	-	-	-	-	-	-	-	-	-	-	-	-	-	-	-	-	-	-	-	-	-	-	-	-	-	-	-	-	-	-	-	-	-	-	-	-	-	-	-	-
-	-	-	-	-	-	-	-	-	-	-	-	-	-	-	-	-	-	-	-	-	-	-	-	-	-	-	-	-	-	-	-	-	-	-	-	-	-	-	-	-	-	-	-	-	-	-	-	-	-
-	-	-	-	-	-	-	-	-	-	-	-	-	-	-	-	-	-	-	-	-	-	-	-	-	-	-	-	-	-	-	-	-	-	-	-	-	-	-	-	-	-	-	-	-	-	-	-	-	-
-	-	-	-	-	-	-	-	-	-	-	-	-	-	-	-	-	-	-	-	-	-	-	-	-	-	-	-	-	-	-	-	-	-	-	-	-	-	-	-	-	-	-	-	-	-	-	-	-	-
-	-	-	-	-	-	-	-	-	-	-	-	-	-	-	-	-	-	-	-	-	-	-	-	-	-	-	-	-	-	-	-	-	-	-	-	-	-	-	-	-	-	-	-	-	-	-	-	-	-
-	-	-	-	-	-	-	-	-	-	-	-	-	-	-	-	-	-	-	-	-	-	-	-	-	-	-	-	-	-	-	-	-	-	-	-	-	-	-	-	-	-	-	-	-	-	-	-	-	-
-	-	-	-	-	-	-	-	-	-	-	-	-	-	-	-	-	-	-	-	-	-	-	-	-	-	-	-	-	-	-	-	-	-	-	-	-	-	-	-	-	-	-	-	-	-	-	-	-	-
-	-	-	-	-	-	-	-	-	-	-	-	-	-	-	-	-	-	-	-	-	-	-	-	-	-	-	-	-	-	-	-	-	-	-	-	-	-	-	-	-	-	-	-	-	-	-	-	-	-
-	-	-	-	-	-	-	-	-	-	-	-	-	-	-	-	-	-	-	-	-	-	-	-	-	-	-	-	-	-	-	-	-	-	-	-	-	-	-	-	-	-	-	-	-	-	-	-	-	-
-	-	-	-	-	-	-	-	-	-	-	-	-	-	-	-	-	-	-	-	-	-	-	-	-	-	-	-	-	-	-	-	-	-	-	-	-	-	-	-	-	-	-	-	-	-	-	-	-	-
-	-	-	-	-	-	-	-	-	-	-	-	-	-	-	-	-	-	-	-	-	-	-	-	-	-	-	-	-	-	-	-	-	-	-	-	-	-	-	-	-	-	-	-	-	-	-	-	-	-
-	-	-	-	-	-	-	-	-	-	-	-	-	-	-	-	-	-	-	-	-	-	-	-	-	-	-	-	-	-	-	-	-	-	-	-	-	-	-	-	-	-	-	-	-	-	-	-	-	-
-	-	-	-	-	-	-	-	-	-	-	-	-	-	-	-	-	-	-	-	-	-	-	-	-	-	-	-	-	-	-	-	-	-	-	-	-	-	-	-	-	-	-	-	-	-	-	-	-	-
[truncated: 465 more rows]

## Sheet: CLCuMB
					CLCuMB
[truncated: 635 more rows]

## Sheet: TYLCCNB
				TYLCCNB
[truncated: 630 more rows]
