# Supplementary material for: In silico Prediction and Validations of Domains Involved in Gossypium hirsutum SnRK1 Protein Interaction With Cotton Leaf Curl Multan Betasatellite Encoded βC1
Source: Front Plant Sci. 2019 May 28;10:656. doi: 10.3389/fpls.2019.00656 (PMC6546731; doi:10.3389/fpls.2019.00656)
Supplement: Supplementary file 9 [file Table_5.xlsx]

## Sheet: Sheet1
		Supplementary Table S5
	Score generated using computational based interface alanine scanning
	Interface Alanine Scanning
	pdb#	chain	int_id	res#	aa	DDG	DDG	DG		DDG=∆∆G
						(complex)	(complex, obs)	(partner)
	35	A	0	35	9	0.96	0	-0.24
	36	A	1	36	16	1.32	0	-0.7
	38	A	0	38	16	0.22	0	-0.37		# pdb#- Number of mutated residues in pdb file
	65	A	1	65	16	-0.05	0	-0.37		# chain- pdb chain identifier
	69	A	0	69	12	0	0	0.42		# int-id- score ‘1’ for interacting residue and ‘0’ for indirect contact or buried upon binding
	71	A	1	71	10	0	0	1.37		# res#- continuous numbering for each residue of all partners
	72	A	1	72	5	1.74	0	-0.83		# aa- amino acid type according to one-residue nomenclature in alphabetical order (1-A, 2-B 3-C, 4-E….)
	75	A	1	75	12	0.01	0	-0.26		# ∆∆G (bind)- predicted change in binding free energy upon alanine mutation
	78	A	0	78	9	-0.18	0	0.4		# ∆∆G (bind,obs)- observed changes in binding free energy (user input, otherwise set to zero)
	80	A	1	80	4	-0.22	0	-0.46		# ∆G (partner)- predicted change in protein stability of the mutated complex partner (GhSnRK1) upon alanine mutation
	100	A	1	100	4	1.29	0	1.27
	1	C	0	119	11	0.75	0	-0.4
	13	C	0	131	10	0.35	0	2.65
	14	C	0	132	16	0.35	0	-0.36
	62	C	1	180	15	1.36	0	-0.13
	169	C	1	287	15	-0.06	0	1.2
	276	C	0	394	8	0.7	0	1.23
	281	C	0	399	4	0.06	0	-0.04
	307	C	1	425	17	-0.09	0	0.93
	336	C	0	454	10	0.37	0	1.21
	338	C	0	456	5	0.28	0	0.74
	347	C	1	465	4	0.04	0	0.09
	360	C	0	478	12	0	0	-0.09
	389	C	0	507	7	-0.93	0	0.33
	401	C	0	519	4	-0.02	0	0.91
	446	C	1	564	3	0.03	0	-1.26
	447	C	1	565	4	0.02	0	-0.08
	448	C	1	566	16	0.46	0	-0.23
